# Supplementary material for: Large Scale Genome-Centric Metagenomic Data from the Gut Microbiome of Food-Producing Animals and Humans
Source: Sci Data. 2022 Jun 25;9:366. doi: 10.1038/s41597-022-01465-5 (PMC9233704; doi:10.1038/s41597-022-01465-5)
Supplement: Supplementary file 1 — Supplementary Table 1. Information about the sex, species, strain and ages of animals used to generated data showed here. [file 41597_2022_1465_MOESM1_ESM.xlsx]

## Sheet: Sheet1
Supplementary Table 1. Information about the sex, species, strain and ages of animals used to generated data showed here.
Host	Sample ID	Triplicated ID	Sample Triplicate Farm ID	Age	Sex	Host’s scientific name	City/Geographic Region of Brazil	Geographic Coordinates		Legend of Sample Triplicate
Human	M100	M100	H6-S1-DO	50	Female	Homo sapiens	Dourados/Midwest	22°13'16'' S 54°48.334' W		First ID	Second ID	Thrid ID	Fourth ID
Human	M100	M101	H6-S2-DO	50	Female	Homo sapiens	Dourados/Midwest	22°13'16'' S 54°48.334' W		H = Human	P = Propriety	S = Replicate	DO = Dourados
Human	M100	M102	H6-S3-DO	50	Female	Homo sapiens	Dourados/Midwest	22°13'16'' S 54°48.334' W		A = Poultry			CA = Castanhal
Human	M104	M103	H1-S1-DO	24	Female	Homo sapiens	Dourados/Midwest	22°13'16'' S 54°48.334' W		B = Cattle			BR = Bragança
Human	M104	M104	H1-S2-DO	24	Female	Homo sapiens	Dourados/Midwest	22°13'16'' S 54°48.334' W		S = Swine			BL= Blumenau
Human	M104	M105	H1-S3-DO	24	Female	Homo sapiens	Dourados/Midwest	22°13'16'' S 54°48.334' W					FO = Fortaleza
Human	M106	M106	H2-S1-DO	18	Male	Homo sapiens	Dourados/Midwest	22°13'16'' S 54°48.334' W
Human	M106	M107	H2-S2-DO	18	Male	Homo sapiens	Dourados/Midwest	22°13'16'' S 54°48.334' W
Human	M106	M108	H2-S3-DO	18	Male	Homo sapiens	Dourados/Midwest	22°13'16'' S 54°48.334' W
Human	M109	M109	H4-S1-DO	38	Female	Homo sapiens	Dourados/Midwest	22°13'16'' S 54°48.334' W
Human	M109	M110	H4-S2-DO	38	Female	Homo sapiens	Dourados/Midwest	22°13'16'' S 54°48.334' W
Human	M109	M111	H4-S3-DO	38	Female	Homo sapiens	Dourados/Midwest	22°13'16'' S 54°48.334' W
Human	M113	M112	H3-S1-DO	39	Female	Homo sapiens	Dourados/Midwest	22°13'16'' S 54°48.334' W
Human	M113	M113	H3-S2-DO	39	Female	Homo sapiens	Dourados/Midwest	22°13'16'' S 54°48.334' W
Human	M113	M114	H3-S3-DO	39	Female	Homo sapiens	Dourados/Midwest	22°13'16'' S 54°48.334' W
Human	M115	M115	H5-S1-DO	33	Male	Homo sapiens	Dourados/Midwest	22°13'16'' S 54°48.334' W
Human	M115	M116	H5-S2-DO	33	Male	Homo sapiens	Dourados/Midwest	22°13'16'' S 54°48.334' W
Human	M115	M117	H5-S3-DO	33	Male	Homo sapiens	Dourados/Midwest	22°13'16'' S 54°48.334' W
Cattle	M118	M118	B2-P3-S1-DO	Adult	Not available	Bos taurus	Dourados/Midwest	22°13'16'' S 54°48.334' W
Cattle	M118	M119	B2-P3-S2-DO	Adult	Not available	Bos taurus	Dourados/Midwest	22°13'16'' S 54°48.334' W
Cattle	M118	M120	B2-P3-S3-DO	Adult	Not available	Bos taurus	Dourados/Midwest	22°13'16'' S 54°48.334' W
Poultry	M121	M121	A1-P3-S1-DO	Adult	Not available	Gallus gallus	Dourados/Midwest	22°13'16'' S 54°48.334' W
Poultry	M121	M122	A1-P3-S2-DO	Adult	Not available	Gallus gallus	Dourados/Midwest	22°13'16'' S 54°48.334' W
Poultry	M121	M123	A1-P3-S3-DO	Adult	Not available	Gallus gallus	Dourados/Midwest	22°13'16'' S 54°48.334' W
Cattle	M124	M124	B1-P3-S1-DO	Adult	Not available	Bos taurus	Dourados/Midwest	22°13'16'' S 54°48.334' W
Cattle	M124	M125	B1-P3-S2-DO	Adult	Not available	Bos taurus	Dourados/Midwest	22°13'16'' S 54°48.334' W
Cattle	M124	M126	B1-P3-S3-DO	Adult	Not available	Bos taurus	Dourados/Midwest	22°13'16'' S 54°48.334' W
Swine	M127	M127	S2-P3-S1-DO	Adult	Not available	Sus scrofa	Dourados/Midwest	22°13'16'' S 54°48.334' W
Swine	M127	M128	S2-P3-S2-DO	Adult	Not available	Sus scrofa	Dourados/Midwest	22°13'16'' S 54°48.334' W
Swine	M127	M129	S2-P3-S3-DO	Adult	Not available	Sus scrofa	Dourados/Midwest	22°13'16'' S 54°48.334' W
Poultry	M130	M130	A1-P2-S1-DO	Adult	Not available	Gallus gallus	Dourados/Midwest	22°13'16'' S 54°48.334' W
Poultry	M130	M131	A1-P2-S2-DO	Adult	Not available	Gallus gallus	Dourados/Midwest	22°13'16'' S 54°48.334' W
Poultry	M130	M132	A1-P2-S3-DO	Adult	Not available	Gallus gallus	Dourados/Midwest	22°13'16'' S 54°48.334' W
Cattle	M133	M133	B1-P1-S1-CA	Adult	Not available	Bos taurus	Castanhal/North	1°17'46''S - 47°55'8'' W
Cattle	M133	M134	B1-P1-S2-CA	Adult	Not available	Bos taurus	Castanhal/North	1°17'46''S - 47°55'8'' W
Cattle	M133	M135	B1-P1-S3-CA	Adult	Not available	Bos taurus	Castanhal/North	1°17'46''S - 47°55'8'' W
Cattle	M136	M136	B2-P1-S1-CA	Adult	Not available	Bos taurus	Castanhal/North	1°17'46''S - 47°55'8'' W
Cattle	M136	M137	B2-P1-S2-CA	Adult	Not available	Bos taurus	Castanhal/North	1°17'46''S - 47°55'8'' W
Cattle	M136	M138	B2-P1-S3-CA	Adult	Not available	Bos taurus	Castanhal/North	1°17'46''S - 47°55'8'' W
Cattle	M139	M139	B1-P2-S1-CA	Adult	Not available	Bos taurus	Castanhal/North	1°17'46''S - 47°55'8'' W
Cattle	M139	M140	B1-P2-S2-CA	Adult	Not available	Bos taurus	Castanhal/North	1°17'46''S - 47°55'8'' W
Cattle	M139	M141	B1-P2-S3-CA	Adult	Not available	Bos taurus	Castanhal/North	1°17'46''S - 47°55'8'' W
Cattle	M142	M142	B2-P2-S1-CA	Adult	Not available	Bos taurus	Castanhal/North	1°17'46''S - 47°55'8'' W
Cattle	M142	M143	B2-P2-S2-CA	Adult	Not available	Bos taurus	Castanhal/North	1°17'46''S - 47°55'8'' W
Cattle	M142	M144	B2-P2-S3-CA	Adult	Not available	Bos taurus	Castanhal/North	1°17'46''S - 47°55'8'' W
Cattle	M145	M145	B1-P4-S1-CA	Adult	Not available	Bos taurus	Castanhal/North	1°17'46''S - 47°55'8'' W
Cattle	M145	M146	B1-P4-S2-CA	Adult	Not available	Bos taurus	Castanhal/North	1°17'46''S - 47°55'8'' W
Cattle	M145	M147	B1-P4-S3-CA	Adult	Not available	Bos taurus	Castanhal/North	1°17'46''S - 47°55'8'' W
Cattle	M148	M148	B2-P4-S1-CA	Adult	Not available	Bos taurus	Castanhal/North	1°17'46''S - 47°55'8'' W
Cattle	M148	M149	B2-P4-S2-CA	Adult	Not available	Bos taurus	Castanhal/North	1°17'46''S - 47°55'8'' W
Cattle	M148	M150	B2-P4-S3-CA	Adult	Not available	Bos taurus	Castanhal/North	1°17'46''S - 47°55'8'' W
Poultry	M151	M151	A1-P4-S1-CA	Adult	Not available	Gallus gallus	Castanhal/North	1°17'46''S - 47°55'8'' W
Poultry	M151	M152	A1-P4-S2-CA	Adult	Not available	Gallus gallus	Castanhal/North	1°17'46''S - 47°55'8'' W
Poultry	M151	M153	A1-P4-S3-CA	Adult	Not available	Gallus gallus	Castanhal/North	1°17'46''S - 47°55'8'' W
Poultry	M154	M154	A2-P4-S1-CA	Adult	Not available	Gallus gallus	Castanhal/North	1°17'46''S - 47°55'8'' W
Poultry	M154	M155	A2-P4-S2-CA	Adult	Not available	Gallus gallus	Castanhal/North	1°17'46''S - 47°55'8'' W
Poultry	M154	M156	A2-P4-S3-CA	Adult	Not available	Gallus gallus	Castanhal/North	1°17'46''S - 47°55'8'' W
Poultry	M157	M157	A1-P3-S1-CA	Adult	Not available	Gallus gallus	Castanhal/North	1°17'46''S - 47°55'8'' W
Poultry	M157	M158	A1-P3-S2-CA	Adult	Not available	Gallus gallus	Castanhal/North	1°17'46''S - 47°55'8'' W
Poultry	M157	M159	A1-P3-S3-CA	Adult	Not available	Gallus gallus	Castanhal/North	1°17'46''S - 47°55'8'' W
Poultry	M160	M160	A2-P3-S1-CA	Adult	Not available	Gallus gallus	Castanhal/North	1°17'46''S - 47°55'8'' W
Poultry	M160	M161	A2-P3-S2-CA	Adult	Not available	Gallus gallus	Castanhal/North	1°17'46''S - 47°55'8'' W
Poultry	M160	M162	A2-P3-S3-CA	Adult	Not available	Gallus gallus	Castanhal/North	1°17'46''S - 47°55'8'' W
Human	M163	M163	H20-P1-S1-CA	62	Male	Homo sapiens	Castanhal/North	1°17'46''S - 47°55'8'' W
Human	M163	M164	H20-P1-S2-CA	62	Male	Homo sapiens	Castanhal/North	1°17'46''S - 47°55'8'' W
Human	M163	M165	H20-P1-S3-CA	62	Male	Homo sapiens	Castanhal/North	1°17'46''S - 47°55'8'' W
Human	M166	M166	H21-P1-S1-CA	58	Female	Homo sapiens	Castanhal/North	1°17'46''S - 47°55'8'' W
Human	M166	M167	H21-P1-S2-CA	58	Female	Homo sapiens	Castanhal/North	1°17'46''S - 47°55'8'' W
Human	M166	M168	H21-P1-S3-CA	58	Female	Homo sapiens	Castanhal/North	1°17'46''S - 47°55'8'' W
Human	M169	M169	H22-P3-S1-CA	49	Male	Homo sapiens	Castanhal/North	1°17'46''S - 47°55'8'' W
Human	M169	M170	H22-P3-S2-CA	49	Male	Homo sapiens	Castanhal/North	1°17'46''S - 47°55'8'' W
Human	M169	M171	H22-P3-S3-CA	49	Male	Homo sapiens	Castanhal/North	1°17'46''S - 47°55'8'' W
Human	M172	M172	H23-P3-S1-CA	31	Female	Homo sapiens	Castanhal/North	1°17'46''S - 47°55'8'' W
Human	M172	M173	H23-P3-S2-CA	31	Female	Homo sapiens	Castanhal/North	1°17'46''S - 47°55'8'' W
Human	M172	M174	H23-P3-S3-CA	31	Female	Homo sapiens	Castanhal/North	1°17'46''S - 47°55'8'' W
Human	M175	M175	H15-P4-S1-CA	34	Male	Homo sapiens	Castanhal/North	1°17'46''S - 47°55'8'' W
Human	M175	M176	H15-P4-S2-CA	34	Male	Homo sapiens	Castanhal/North	1°17'46''S - 47°55'8'' W
Human	M175	M177	H15-P4-S3-CA	34	Male	Homo sapiens	Castanhal/North	1°17'46''S - 47°55'8'' W
Human	M178	M178	H16-P4-S1-CA	46	Male	Homo sapiens	Castanhal/North	1°17'46''S - 47°55'8'' W
Human	M178	M179	H16-P4-S2-CA	46	Male	Homo sapiens	Castanhal/North	1°17'46''S - 47°55'8'' W
Human	M178	M180	H16-P4-S3-CA	46	Male	Homo sapiens	Castanhal/North	1°17'46''S - 47°55'8'' W
Poultry	M181	M181	A1-P1-S1-CA	Adult	Not available	Gallus gallus	Castanhal/North	1°17'46''S - 47°55'8'' W
Poultry	M181	M182	A1-P1-S2-CA	Adult	Not available	Gallus gallus	Castanhal/North	1°17'46''S - 47°55'8'' W
Poultry	M181	M183	A1-P1-S3-CA	Adult	Not available	Gallus gallus	Castanhal/North	1°17'46''S - 47°55'8'' W
Poultry	M184	M184	A2-P1-S1-CA	Adult	Not available	Gallus gallus	Castanhal/North	1°17'46''S - 47°55'8'' W
Poultry	M184	M185	A2-P1-S2-CA	Adult	Not available	Gallus gallus	Castanhal/North	1°17'46''S - 47°55'8'' W
Poultry	M184	M186	A2-P1-S3-CA	Adult	Not available	Gallus gallus	Castanhal/North	1°17'46''S - 47°55'8'' W
Swine	M187	M187	S1-P1-S1-CA	Adult	Not available	Sus scrofa	Castanhal/North	1°17'46''S - 47°55'8'' W
Swine	M187	M188	S1-P1-S2-CA	Adult	Not available	Sus scrofa	Castanhal/North	1°17'46''S - 47°55'8'' W
Swine	M187	M189	S1-P1-S3-CA	Adult	Not available	Sus scrofa	Castanhal/North	1°17'46''S - 47°55'8'' W
Swine	M190	M190	S2-P1-S1-CA	Adult	Not available	Sus scrofa	Castanhal/North	1°17'46''S - 47°55'8'' W
Swine	M190	M191	S2-P1-S2-CA	Adult	Not available	Sus scrofa	Castanhal/North	1°17'46''S - 47°55'8'' W
Swine	M190	M192	S2-P1-S3-CA	Adult	Not available	Sus scrofa	Castanhal/North	1°17'46''S - 47°55'8'' W
Swine	M193	M193	S1-P3-S1-CA	Adult	Not available	Sus scrofa	Castanhal/North	1°17'46''S - 47°55'8'' W
Swine	M193	M194	S1-P3-S2-CA	Adult	Not available	Sus scrofa	Castanhal/North	1°17'46''S - 47°55'8'' W
Swine	M193	M195	S1-P3-S3-CA	Adult	Not available	Sus scrofa	Castanhal/North	1°17'46''S - 47°55'8'' W
Cattle	M196	M196	B1-P1-S1-BR	Adult	Not available	Bos taurus	Braganca/Southeast	22°57'9.7'' S 46°32.651' W
Cattle	M196	M197	B1-P1-S2-BR	Adult	Not available	Bos taurus	Braganca/Southeast	22°57'9.7'' S 46°32.651' W
Cattle	M196	M198	B1-P1-S3-BR	Adult	Not available	Bos taurus	Braganca/Southeast	22°57'9.7'' S 46°32.651' W
Cattle	M199	M199	B2-P1-S1-BR	Adult	Not available	Bos taurus	Braganca/Southeast	22°57'9.7'' S 46°32.651' W
Cattle	M199	M200	B2-P1-S2-BR	Adult	Not available	Bos taurus	Braganca/Southeast	22°57'9.7'' S 46°32.651' W
Cattle	M199	M201	B2-P1-S3-BR	Adult	Not available	Bos taurus	Braganca/Southeast	22°57'9.7'' S 46°32.651' W
Swine	M202	M202	S1-P1-S1-BR	Adult	Not available	Sus scrofa	Braganca/Southeast	22°57'9.7'' S 46°32.651' W
Swine	M202	M203	S1-P1-S2-BR	Adult	Not available	Sus scrofa	Braganca/Southeast	22°57'9.7'' S 46°32.651' W
Swine	M202	M204	S1-P1-S3-BR	Adult	Not available	Sus scrofa	Braganca/Southeast	22°57'9.7'' S 46°32.651' W
Poultry	M205	M205	A1-P1-S1-BR	Adult	Not available	Gallus gallus	Braganca/Southeast	22°57'9.7'' S 46°32.651' W
Poultry	M205	M206	A1-P1-S2-BR	Adult	Not available	Gallus gallus	Braganca/Southeast	22°57'9.7'' S 46°32.651' W
Poultry	M205	M207	A1-P1-S3-BR	Adult	Not available	Gallus gallus	Braganca/Southeast	22°57'9.7'' S 46°32.651' W
Poultry	M208	M208	A2-P1-S1-BR	Adult	Not available	Gallus gallus	Braganca/Southeast	22°57'9.7'' S 46°32.651' W
Poultry	M208	M209	A2-P1-S2-BR	Adult	Not available	Gallus gallus	Braganca/Southeast	22°57'9.7'' S 46°32.651' W
Poultry	M208	M210	A2-P1-S3-BR	Adult	Not available	Gallus gallus	Braganca/Southeast	22°57'9.7'' S 46°32.651' W
Poultry	M211	M211	A1-P2-S1-BR	Adult	Not available	Gallus gallus	Braganca/Southeast	22°57'9.7'' S 46°32.651' W
Poultry	M211	M212	A1-P2-S2-BR	Adult	Not available	Gallus gallus	Braganca/Southeast	22°57'9.7'' S 46°32.651' W
Poultry	M211	M213	A1-P2-S3-BR	Adult	Not available	Gallus gallus	Braganca/Southeast	22°57'9.7'' S 46°32.651' W
Poultry	M214	M214	A2-P2-S1-BR	Adult	Not available	Gallus gallus	Braganca/Southeast	22°57'9.7'' S 46°32.651' W
Poultry	M214	M215	A2-P2-S2-BR	Adult	Not available	Gallus gallus	Braganca/Southeast	22°57'9.7'' S 46°32.651' W
Poultry	M214	M216	A2-P2-S3-BR	Adult	Not available	Gallus gallus	Braganca/Southeast	22°57'9.7'' S 46°32.651' W
Cattle	M217	M217	B0-P2-S1-BR	Adult	Not available	Bos taurus	Braganca/Southeast	22°57'9.7'' S 46°32.651' W
Cattle	M217	M218	B0-P2-S2-BR	Adult	Not available	Bos taurus	Braganca/Southeast	22°57'9.7'' S 46°32.651' W
Cattle	M217	M219	B0-P2-S3-BR	Adult	Not available	Bos taurus	Braganca/Southeast	22°57'9.7'' S 46°32.651' W
Cattle	M220	M220	B-P2-S1-BR	Adult	Not available	Bos taurus	Braganca/Southeast	22°57'9.7'' S 46°32.651' W
Cattle	M220	M221	B-P2-S2-BR	Adult	Not available	Bos taurus	Braganca/Southeast	22°57'9.7'' S 46°32.651' W
Cattle	M220	M222	B-P2-S3-BR	Adult	Not available	Bos taurus	Braganca/Southeast	22°57'9.7'' S 46°32.651' W
Swine	M223	M223	S0-P2-S1-BR	Adult	Not available	Sus scrofa	Braganca/Southeast	22°57'9.7'' S 46°32.651' W
Swine	M223	M224	S0-P2-S2-BR	Adult	Not available	Sus scrofa	Braganca/Southeast	22°57'9.7'' S 46°32.651' W
Swine	M223	M225	S0-P2-S3-BR	Adult	Not available	Sus scrofa	Braganca/Southeast	22°57'9.7'' S 46°32.651' W
Swine	M226	M226	S0-P3-S1-BR	Adult	Not available	Sus scrofa	Braganca/Southeast	22°57'9.7'' S 46°32.651' W
Swine	M226	M227	S0-P3-S2-BR	Adult	Not available	Sus scrofa	Braganca/Southeast	22°57'9.7'' S 46°32.651' W
Swine	M226	M228	S0-P3-S3-BR	Adult	Not available	Sus scrofa	Braganca/Southeast	22°57'9.7'' S 46°32.651' W
Cattle	M229	M229	B0-P3-S1-1-BR	Adult	Not available	Bos taurus	Braganca/Southeast	22°57'9.7'' S 46°32.651' W
Cattle	M229	M230	B0-P3-S1-2-BR	Adult	Not available	Bos taurus	Braganca/Southeast	22°57'9.7'' S 46°32.651' W
Cattle	M229	M231	B0-P3-S1-3-BR	Adult	Not available	Bos taurus	Braganca/Southeast	22°57'9.7'' S 46°32.651' W
Cattle	M232	M232	B0-P3-S2-1-BR	Adult	Not available	Bos taurus	Braganca/Southeast	22°57'9.7'' S 46°32.651' W
Cattle	M232	M233	B0-P3-S2-2-BR	Adult	Not available	Bos taurus	Braganca/Southeast	22°57'9.7'' S 46°32.651' W
Cattle	M232	M234	B0-P3-S2-3-BR	Adult	Not available	Bos taurus	Braganca/Southeast	22°57'9.7'' S 46°32.651' W
Poultry	M235	M235	A0-P3-S2-1-BR	Adult	Not available	Gallus gallus	Braganca/Southeast	22°57'9.7'' S 46°32.651' W
Poultry	M235	M236	A0-P3-S2-2-BR	Adult	Not available	Gallus gallus	Braganca/Southeast	22°57'9.7'' S 46°32.651' W
Poultry	M235	M237	A0-P3-S2-3-BR	Adult	Not available	Gallus gallus	Braganca/Southeast	22°57'9.7'' S 46°32.651' W
Poultry	M238	M238	A0-P3-S1-1-BR	Adult	Not available	Gallus gallus	Braganca/Southeast	22°57'9.7'' S 46°32.651' W
Poultry	M238	M239	A0-P3-S1-2-BR	Adult	Not available	Gallus gallus	Braganca/Southeast	22°57'9.7'' S 46°32.651' W
Poultry	M238	M240	A0-P3-S1-3-BR	Adult	Not available	Gallus gallus	Braganca/Southeast	22°57'9.7'' S 46°32.651' W
Human	M241	M241	H1-S4-BL	41	Male	Homo sapiens	Blumenau/South	26°55'10'' S 49°3.967' W
Human	M241	M242	H1-S5-BL	41	Male	Homo sapiens	Blumenau/South	26°55'10'' S 49°3.967' W
Human	M241	M243	H1-S6-BL	41	Male	Homo sapiens	Blumenau/South	26°55'10'' S 49°3.967' W
Human	M244	M244	H2-S4-BL	40	Female	Homo sapiens	Blumenau/South	26°55'10'' S 49°3.967' W
Human	M244	M245	H2-S5-BL	40	Female	Homo sapiens	Blumenau/South	26°55'10'' S 49°3.967' W
Human	M244	M246	H2-S6-BL	40	Female	Homo sapiens	Blumenau/South	26°55'10'' S 49°3.967' W
Human	M247	M247	H3-S4-BL	42	Male	Homo sapiens	Blumenau/South	26°55'10'' S 49°3.967' W
Human	M247	M248	H3-S5-BL	42	Male	Homo sapiens	Blumenau/South	26°55'10'' S 49°3.967' W
Human	M247	M249	H3-S6-BL	42	Male	Homo sapiens	Blumenau/South	26°55'10'' S 49°3.967' W
Swine	M25	M25	S0-P2-S1-BL	Adult	Not available	Sus scrofa	Blumenau/South	26°55'10'' S 49°3.967' W
Human	M250	M250	H1-P4-S4-BL	30	Male	Homo sapiens	Blumenau/South	26°55'10'' S 49°3.967' W
Human	M250	M251	H1-P4-S5-BL	30	Male	Homo sapiens	Blumenau/South	26°55'10'' S 49°3.967' W
Human	M250	M252	H1-P4-S6-BL	30	Male	Homo sapiens	Blumenau/South	26°55'10'' S 49°3.967' W
Human	M253	M253	H2-P4-S4-BL	30	Male	Homo sapiens	Blumenau/South	26°55'10'' S 49°3.967' W
Human	M253	M254	H2-P4-S5-BL	30	Male	Homo sapiens	Blumenau/South	26°55'10'' S 49°3.967' W
Human	M253	M255	H2-P4-S6-BL	30	Male	Homo sapiens	Blumenau/South	26°55'10'' S 49°3.967' W
Human	M256	M256	H1-P3-S4-BL	36	Female	Homo sapiens	Blumenau/South	26°55'10'' S 49°3.967' W
Human	M256	M257	H1-P3-S5-BL	36	Female	Homo sapiens	Blumenau/South	26°55'10'' S 49°3.967' W
Human	M256	M258	H1-P3-S6-BL	36	Female	Homo sapiens	Blumenau/South	26°55'10'' S 49°3.967' W
Human	M259	M259	H2-P3-S4-BL	55	Male	Homo sapiens	Blumenau/South	26°55'10'' S 49°3.967' W
Swine	M25	M26	S0-P2-S2-BL	Adult	Not available	Sus scrofa	Blumenau/South	26°55'10'' S 49°3.967' W
Human	M259	M260	H2-P3-S5-BL	55	Male	Homo sapiens	Blumenau/South	26°55'10'' S 49°3.967' W
Human	M259	M261	H2-P3-S6-BL	55	Male	Homo sapiens	Blumenau/South	26°55'10'' S 49°3.967' W
Swine	M262	M262	S0-P3-S4-BL	Adult	Not available	Sus scrofa	Blumenau/South	26°55'10'' S 49°3.967' W
Swine	M262	M263	S0-P3-S5-BL	Adult	Not available	Sus scrofa	Blumenau/South	26°55'10'' S 49°3.967' W
Swine	M262	M264	S0-P3-S6-BL	Adult	Not available	Sus scrofa	Blumenau/South	26°55'10'' S 49°3.967' W
Swine	M25	M27	S0-P2-S3-BL	Adult	Not available	Sus scrofa	Blumenau/South	26°55'10'' S 49°3.967' W
Swine	M271	M271	S1-P2-S1-FO	Adult	Not available	Sus scrofa	Fortaleza/Northeast	3°43'2'' S 38°32.584' W
Swine	M271	M272	S1-P2-S2-FO	Adult	Not available	Sus scrofa	Fortaleza/Northeast	3°43'2'' S 38°32.584' W
Swine	M271	M273	S1-P2-S3-FO	Adult	Not available	Sus scrofa	Fortaleza/Northeast	3°43'2'' S 38°32.584' W
Swine	M274	M274	S1-P3-S1-FO	Adult	Not available	Sus scrofa	Fortaleza/Northeast	3°43'2'' S 38°32.584' W
Swine	M274	M275	S1-P3-S2-FO	Adult	Not available	Sus scrofa	Fortaleza/Northeast	3°43'2'' S 38°32.584' W
Swine	M274	M276	S1-P3-S3-FO	Adult	Not available	Sus scrofa	Fortaleza/Northeast	3°43'2'' S 38°32.584' W
Human	M277	M277	H-P3-S1-FO	37	Male	Homo sapiens	Fortaleza/Northeast	3°43'2'' S 38°32.584' W
Human	M277	M278	H-P3-S2-FO	37	Male	Homo sapiens	Fortaleza/Northeast	3°43'2'' S 38°32.584' W
Human	M277	M279	H-P3-S3-FO	37	Male	Homo sapiens	Fortaleza/Northeast	3°43'2'' S 38°32.584' W
Swine	M28	M28	S0-P4-S1-BL	Adult	Not available	Sus scrofa	Blumenau/South	26°55'10'' S 49°3.967' W
Poultry	M280	M280	A1-P3-S1-FO	Adult	Not available	Gallus gallus	Fortaleza/Northeast	3°43'2'' S 38°32.584' W
Poultry	M280	M281	A1-P3-S2-FO	Adult	Not available	Gallus gallus	Fortaleza/Northeast	3°43'2'' S 38°32.584' W
Poultry	M280	M282	A1-P3-S3-FO	Adult	Not available	Gallus gallus	Fortaleza/Northeast	3°43'2'' S 38°32.584' W
Poultry	M283	M283	A1-P4-S1-FO	Adult	Not available	Gallus gallus	Fortaleza/Northeast	3°43'2'' S 38°32.584' W
Poultry	M283	M284	A1-P4-S2-FO	Adult	Not available	Gallus gallus	Fortaleza/Northeast	3°43'2'' S 38°32.584' W
Poultry	M283	M285	A1-P4-S3-FO	Adult	Not available	Gallus gallus	Fortaleza/Northeast	3°43'2'' S 38°32.584' W
Human	M286	M286	H-P4-S1-FO	Not available	Male	Homo sapiens	Fortaleza/Northeast	3°43'2'' S 38°32.584' W
Human	M286	M287	H-P4-S2-FO	Not available	Male	Homo sapiens	Fortaleza/Northeast	3°43'2'' S 38°32.584' W
Human	M286	M288	H-P4-S3-FO	Not available	Male	Homo sapiens	Fortaleza/Northeast	3°43'2'' S 38°32.584' W
Human	M289	M289	H-1R-S1-FO	45	Female	Homo sapiens	Fortaleza/Northeast	3°43'2'' S 38°32.584' W
Swine	M28	M29	S0-P4-S2-BL	Adult	Not available	Sus scrofa	Blumenau/South	26°55'10'' S 49°3.967' W
Human	M289	M290	H-1R-S2-FO	45	Female	Homo sapiens	Fortaleza/Northeast	3°43'2'' S 38°32.584' W
Human	M289	M291	H-1R-S3-FO	45	Female	Homo sapiens	Fortaleza/Northeast	3°43'2'' S 38°32.584' W
Human	M292	M292	H-2D-S1-FO	36	Female	Homo sapiens	Fortaleza/Northeast	3°43'2'' S 38°32.584' W
Human	M292	M293	H-2D-S2-FO	36	Female	Homo sapiens	Fortaleza/Northeast	3°43'2'' S 38°32.584' W
Human	M292	M294	H-2D-S3-FO	36	Female	Homo sapiens	Fortaleza/Northeast	3°43'2'' S 38°32.584' W
Human	M295	M295	H6-S1-FO	Not available	Not available	Homo sapiens	Fortaleza/Northeast	3°43'2'' S 38°32.584' W
Human	M295	M296	H6-S2-FO	Not available	Not available	Homo sapiens	Fortaleza/Northeast	3°43'2'' S 38°32.584' W
Human	M295	M297	H6-S3-FO	Not available	Not available	Homo sapiens	Fortaleza/Northeast	3°43'2'' S 38°32.584' W
Cattle	M298	M298	B1-P3-S1-FO	Adult	Not available	Bos taurus	Fortaleza/Northeast	3°43'2'' S 38°32.584' W
Cattle	M298	M299	B1-P3-S2-FO	Adult	Not available	Bos taurus	Fortaleza/Northeast	3°43'2'' S 38°32.584' W
Swine	M28	M30	S0-P4-S3-BL	Adult	Not available	Sus scrofa	Blumenau/South	26°55'10'' S 49°3.967' W
Cattle	M298	M300	B1-P3-S3-FO	Adult	Not available	Bos taurus	Fortaleza/Northeast	3°43'2'' S 38°32.584' W
Cattle	M301	M301	B2-P3-S1-FO	Adult	Not available	Bos taurus	Fortaleza/Northeast	3°43'2'' S 38°32.584' W
Cattle	M301	M302	B2-P3-S2-FO	Adult	Not available	Bos taurus	Fortaleza/Northeast	3°43'2'' S 38°32.584' W
Cattle	M301	M303	B2-P3-S3-FO	Adult	Not available	Bos taurus	Fortaleza/Northeast	3°43'2'' S 38°32.584' W
Human	M304	M304	H1-P2-S1-FO	25-35	Male	Homo sapiens	Fortaleza/Northeast	3°43'2'' S 38°32.584' W
Human	M304	M305	H1-P2-S2-FO	25-35	Male	Homo sapiens	Fortaleza/Northeast	3°43'2'' S 38°32.584' W
Human	M304	M306	H1-P2-S3-FO	25-35	Male	Homo sapiens	Fortaleza/Northeast	3°43'2'' S 38°32.584' W
Poultry	M307	M307	A1-P2-S1-FO	Adult	Not available	Gallus gallus	Fortaleza/Northeast	3°43'2'' S 38°32.584' W
Poultry	M307	M308	A1-P2-S2-FO	Adult	Not available	Gallus gallus	Fortaleza/Northeast	3°43'2'' S 38°32.584' W
Poultry	M307	M309	A1-P2-S3-FO	Adult	Not available	Gallus gallus	Fortaleza/Northeast	3°43'2'' S 38°32.584' W
Cattle	M31	M31	B1-P4-S1-BL	Adult	Not available	Bos taurus	Blumenau/South	26°55'10'' S 49°3.967' W
Human	M310	M310	H2-P2-S1-FO	25-36	Male	Homo sapiens	Fortaleza/Northeast	3°43'2'' S 38°32.584' W
Human	M310	M311	H2-P2-S2-FO	25-36	Male	Homo sapiens	Fortaleza/Northeast	3°43'2'' S 38°32.584' W
Human	M310	M312	H2-P2-S3-FO	25-36	Male	Homo sapiens	Fortaleza/Northeast	3°43'2'' S 38°32.584' W
Poultry	M313	M313	A2-P2-S1-FO	Adult	Not available	Gallus gallus	Fortaleza/Northeast	3°43'2'' S 38°32.584' W
Poultry	M313	M314	A2-P2-S2-FO	Adult	Not available	Gallus gallus	Fortaleza/Northeast	3°43'2'' S 38°32.584' W
Poultry	M313	M315	A2-P2-S3-FO	Adult	Not available	Gallus gallus	Fortaleza/Northeast	3°43'2'' S 38°32.584' W
Poultry	M316	M316	A1-P1-S1-FO	Adult	Not available	Gallus gallus	Fortaleza/Northeast	3°43'2'' S 38°32.584' W
Poultry	M316	M317	A1-P1-S2-FO	Adult	Not available	Gallus gallus	Fortaleza/Northeast	3°43'2'' S 38°32.584' W
Poultry	M316	M318	A1-P1-S3-FO	Adult	Not available	Gallus gallus	Fortaleza/Northeast	3°43'2'' S 38°32.584' W
Swine	M319	M319	S1-P1-S1-FO	Adult	Not available	Sus scrofa	Fortaleza/Northeast	3°43'2'' S 38°32.584' W
Cattle	M31	M32	B1-P4-S2-BL	Adult	Not available	Bos taurus	Blumenau/South	26°55'10'' S 49°3.967' W
Swine	M319	M320	S1-P1-S2-FO	Adult	Not available	Sus scrofa	Fortaleza/Northeast	3°43'2'' S 38°32.584' W
Swine	M319	M321	S1-P1-S3-FO	Adult	Not available	Sus scrofa	Fortaleza/Northeast	3°43'2'' S 38°32.584' W
Poultry	M322	M322	A2-P1-S1-FO	Adult	Not available	Gallus gallus	Fortaleza/Northeast	3°43'2'' S 38°32.584' W
Poultry	M322	M323	A2-P1-S2-FO	Adult	Not available	Gallus gallus	Fortaleza/Northeast	3°43'2'' S 38°32.584' W
Poultry	M322	M324	A2-P1-S3-FO	Adult	Not available	Gallus gallus	Fortaleza/Northeast	3°43'2'' S 38°32.584' W
Cattle	M228	M328	B2-P1-S1-FO	Adult	Not available	Bos taurus	Fortaleza/Northeast	3°43'2'' S 38°32.584' W
Cattle	M228	M329	B2-P1-S2-FO	Adult	Not available	Bos taurus	Fortaleza/Northeast	3°43'2'' S 38°32.584' W
Cattle	M31	M33	B1-P4-S3-BL	Adult	Not available	Bos taurus	Blumenau/South	26°55'10'' S 49°3.967' W
Cattle	M228	M330	B2-P1-S3-FO	Adult	Not available	Bos taurus	Fortaleza/Northeast	3°43'2'' S 38°32.584' W
Cattle	M331	M331	B1-P1-S1-FO	Adult	Not available	Bos taurus	Fortaleza/Northeast	3°43'2'' S 38°32.584' W
Cattle	M331	M332	B1-P1-S2-FO	Adult	Not available	Bos taurus	Fortaleza/Northeast	3°43'2'' S 38°32.584' W
Cattle	M331	M333	B1-P1-S3-FO	Adult	Not available	Bos taurus	Fortaleza/Northeast	3°43'2'' S 38°32.584' W
Human	M334	M334	H1-S1-BR	10	Male	Homo sapiens	Braganca/Southeast	22°57'9.7'' S 46°32.651' W
Human	M334	M335	H1-S2-BR	10	Male	Homo sapiens	Braganca/Southeast	22°57'9.7'' S 46°32.651' W
Human	M334	M336	H1-S3-BR	10	Male	Homo sapiens	Braganca/Southeast	22°57'9.7'' S 46°32.651' W
Human	M337	M337	H2-S1-BR	35	Female	Homo sapiens	Braganca/Southeast	22°57'9.7'' S 46°32.651' W
Human	M337	M338	H2-S2-BR	35	Female	Homo sapiens	Braganca/Southeast	22°57'9.7'' S 46°32.651' W
Human	M337	M339	H2-S3-BR	35	Female	Homo sapiens	Braganca/Southeast	22°57'9.7'' S 46°32.651' W
Cattle	M34	M34	B0-P2-S1-BL	Adult	Not available	Bos taurus	Blumenau/South	26°55'10'' S 49°3.967' W
Human	M340	M340	H3-S1-BR	51	Female	Homo sapiens	Braganca/Southeast	22°57'9.7'' S 46°32.651' W
Human	M340	M341	H3-S2-BR	51	Female	Homo sapiens	Braganca/Southeast	22°57'9.7'' S 46°32.651' W
Human	M340	M342	H3-S3-BR	51	Female	Homo sapiens	Braganca/Southeast	22°57'9.7'' S 46°32.651' W
Human	M343	M343	H4-S1-BR	43	Male	Homo sapiens	Braganca/Southeast	22°57'9.7'' S 46°32.651' W
Human	M343	M344	H4-S2-BR	43	Male	Homo sapiens	Braganca/Southeast	22°57'9.7'' S 46°32.651' W
Human	M343	M345	H4-S3-BR	43	Male	Homo sapiens	Braganca/Southeast	22°57'9.7'' S 46°32.651' W
Human	M346	M346	H5-S1-BR	15	Female	Homo sapiens	Braganca/Southeast	22°57'9.7'' S 46°32.651' W
Human	M346	M347	H5-S2-BR	15	Female	Homo sapiens	Braganca/Southeast	22°57'9.7'' S 46°32.651' W
Human	M346	M348	H5-S3-BR	15	Female	Homo sapiens	Braganca/Southeast	22°57'9.7'' S 46°32.651' W
Human	M349	M349	H6-S1-BR	35	Female	Homo sapiens	Braganca/Southeast	22°57'9.7'' S 46°32.651' W
Cattle	M34	M35	B0-P2-S2-BL	Adult	Not available	Bos taurus	Blumenau/South	26°55'10'' S 49°3.967' W
Human	M349	M350	H6-S2-BR	35	Female	Homo sapiens	Braganca/Southeast	22°57'9.7'' S 46°32.651' W
Human	M349	M351	H6-S3-BR	35	Female	Homo sapiens	Braganca/Southeast	22°57'9.7'' S 46°32.651' W
Human	M352	M352	H7-S1-BR	25	Male	Homo sapiens	Braganca/Southeast	22°57'9.7'' S 46°32.651' W
Human	M352	M353	H7-S2-BR	25	Male	Homo sapiens	Braganca/Southeast	22°57'9.7'' S 46°32.651' W
Human	M352	M354	H7-S3-BR	25	Male	Homo sapiens	Braganca/Southeast	22°57'9.7'' S 46°32.651' W
Cattle	M34	M36	B0-P2-S3-BL	Adult	Not available	Bos taurus	Blumenau/South	26°55'10'' S 49°3.967' W
Cattle	M37	M37	B2-P4-S1-BL	Adult	Not available	Bos taurus	Blumenau/South	26°55'10'' S 49°3.967' W
Cattle	M37	M38	B2-P4-S2-BL	Adult	Not available	Bos taurus	Blumenau/South	26°55'10'' S 49°3.967' W
Cattle	M37	M39	B2-P4-S3-BL	Adult	Not available	Bos taurus	Blumenau/South	26°55'10'' S 49°3.967' W
Cattle	M40	M40	B8-P2-S1-BL	Adult	Not available	Bos taurus	Blumenau/South	26°55'10'' S 49°3.967' W
Cattle	M40	M41	B8-P2-S2-BL	Adult	Not available	Bos taurus	Blumenau/South	26°55'10'' S 49°3.967' W
Cattle	M40	M42	B8-P2-S3-BL	Adult	Not available	Bos taurus	Blumenau/South	26°55'10'' S 49°3.967' W
Cattle	M43	M43	B4-P4-S1-BL	Adult	Not available	Bos taurus	Blumenau/South	26°55'10'' S 49°3.967' W
Cattle	M43	M44	B4-P4-S2-BL	Adult	Not available	Bos taurus	Blumenau/South	26°55'10'' S 49°3.967' W
Cattle	M43	M45	B4-P4-S3-BL	Adult	Not available	Bos taurus	Blumenau/South	26°55'10'' S 49°3.967' W
Cattle	M46	M46	B5-P4-S1-BL	Adult	Not available	Bos taurus	Blumenau/South	26°55'10'' S 49°3.967' W
Cattle	M46	M47	B5-P4-S2-BL	Adult	Not available	Bos taurus	Blumenau/South	26°55'10'' S 49°3.967' W
Cattle	M46	M48	B5-P4-S3-BL	Adult	Not available	Bos taurus	Blumenau/South	26°55'10'' S 49°3.967' W
Poultry	M49	M49	A1-P3-S1-BL	Adult	Not available	Gallus gallus	Blumenau/South	26°55'10'' S 49°3.967' W
Poultry	M49	M50	A1-P3-S2-BL	Adult	Not available	Gallus gallus	Blumenau/South	26°55'10'' S 49°3.967' W
Poultry	M49	M51	A1-P3-S3-BL	Adult	Not available	Gallus gallus	Blumenau/South	26°55'10'' S 49°3.967' W
Poultry	M52	M52	A2-P3-S1-BL	Adult	Not available	Gallus gallus	Blumenau/South	26°55'10'' S 49°3.967' W
Poultry	M52	M53	A2-P3-S2-BL	Adult	Not available	Gallus gallus	Blumenau/South	26°55'10'' S 49°3.967' W
Poultry	M52	M54	A2-P3-S3-BL	Adult	Not available	Gallus gallus	Blumenau/South	26°55'10'' S 49°3.967' W
Poultry	M55	M55	A1-P2-S1-BL	Adult	Not available	Gallus gallus	Blumenau/South	26°55'10'' S 49°3.967' W
Poultry	M55	M56	A1-P2-S2-BL	Adult	Not available	Gallus gallus	Blumenau/South	26°55'10'' S 49°3.967' W
Poultry	M55	M57	A1-P2-S3-BL	Adult	Not available	Gallus gallus	Blumenau/South	26°55'10'' S 49°3.967' W
Poultry	M58	M58	A2-P2-S1-BL	Adult	Not available	Gallus gallus	Blumenau/South	26°55'10'' S 49°3.967' W
Poultry	M58	M59	A2-P2-S2-BL	Adult	Not available	Gallus gallus	Blumenau/South	26°55'10'' S 49°3.967' W
Poultry	M58	M60	A2-P2-S3-BL	Adult	Not available	Gallus gallus	Blumenau/South	26°55'10'' S 49°3.967' W
Poultry	M61	M61	A1-P1-S1-BL	Adult	Not available	Gallus gallus	Blumenau/South	26°55'10'' S 49°3.967' W
Poultry	M61	M62	A1-P1-S2-BL	Adult	Not available	Gallus gallus	Blumenau/South	26°55'10'' S 49°3.967' W
Poultry	M61	M63	A1-P1-S3-BL	Adult	Not available	Gallus gallus	Blumenau/South	26°55'10'' S 49°3.967' W
Poultry	M64	M64	A2-P1-S1-BL	Adult	Not available	Gallus gallus	Blumenau/South	26°55'10'' S 49°3.967' W
Poultry	M64	M65	A2-P1-S2-BL	Adult	Not available	Gallus gallus	Blumenau/South	26°55'10'' S 49°3.967' W
Poultry	M64	M66	A2-P1-S3-BL	Adult	Not available	Gallus gallus	Blumenau/South	26°55'10'' S 49°3.967' W
Poultry	M67	M67	A1-P2-S1-DO	Adult	Not available	Gallus gallus	Dourados/Midwest	22°13'16'' S 54°48.334' W
Poultry	M67	M68	A1-P2-S2-DO	Adult	Not available	Gallus gallus	Dourados/Midwest	22°13'16'' S 54°48.334' W
Poultry	M67	M69	A1-P2-S3-DO	Adult	Not available	Gallus gallus	Dourados/Midwest	22°13'16'' S 54°48.334' W
Cattle	M70	M70	B2-P2-S1-DO	Adult	Not available	Bos taurus	Dourados/Midwest	22°13'16'' S 54°48.334' W
Cattle	M70	M71	B2-P2-S2-DO	Adult	Not available	Bos taurus	Dourados/Midwest	22°13'16'' S 54°48.334' W
Cattle	M70	M72	B2-P2-S3-DO	Adult	Not available	Bos taurus	Dourados/Midwest	22°13'16'' S 54°48.334' W
Poultry	M73	M73	A2-P4-S1-DO	Adult	Not available	Gallus gallus	Dourados/Midwest	22°13'16'' S 54°48.334' W
Poultry	M73	M74	A2-P4-S2-DO	Adult	Not available	Gallus gallus	Dourados/Midwest	22°13'16'' S 54°48.334' W
Poultry	M73	M75	A2-P4-S3-DO	Adult	Not available	Gallus gallus	Dourados/Midwest	22°13'16'' S 54°48.334' W
Poultry	M76	M76	A1-P4-S1-DO	Adult	Not available	Gallus gallus	Dourados/Midwest	22°13'16'' S 54°48.334' W
Poultry	M76	M77	A1-P4-S2-DO	Adult	Not available	Gallus gallus	Dourados/Midwest	22°13'16'' S 54°48.334' W
Poultry	M76	M78	A1-P4-S3-DO	Adult	Not available	Gallus gallus	Dourados/Midwest	22°13'16'' S 54°48.334' W
Cattle	M79	M79	B2-P1-S1-DO	Adult	Not available	Bos taurus	Dourados/Midwest	22°13'16'' S 54°48.334' W
Cattle	M79	M80	B2-P1-S2-DO	Adult	Not available	Bos taurus	Dourados/Midwest	22°13'16'' S 54°48.334' W
Cattle	M79	M81	B2-P1-S3-DO	Adult	Not available	Bos taurus	Dourados/Midwest	22°13'16'' S 54°48.334' W
Poultry	M82	M82	A2-P2-S1-DO	Adult	Not available	Gallus gallus	Dourados/Midwest	22°13'16'' S 54°48.334' W
Poultry	M82	M83	A2-P2-S2-DO	Adult	Not available	Gallus gallus	Dourados/Midwest	22°13'16'' S 54°48.334' W
Poultry	M82	M84	A2-P2-S3-DO	Adult	Not available	Gallus gallus	Dourados/Midwest	22°13'16'' S 54°48.334' W
Cattle	M85	M85	B1-P2-S1-DO	Adult	Not available	Bos taurus	Dourados/Midwest	22°13'16'' S 54°48.334' W
Cattle	M85	M86	B1-P2-S2-DO	Adult	Not available	Bos taurus	Dourados/Midwest	22°13'16'' S 54°48.334' W
Cattle	M85	M87	B1-P2-S3-DO	Adult	Not available	Bos taurus	Dourados/Midwest	22°13'16'' S 54°48.334' W
Swine	M88	M88	S2-P2-S1-DO	Adult	Not available	Sus scrofa	Dourados/Midwest	22°13'16'' S 54°48.334' W
Swine	M88	M89	S2-P2-S2-DO	Adult	Not available	Sus scrofa	Dourados/Midwest	22°13'16'' S 54°48.334' W
Swine	M88	M90	S2-P2-S3-DO	Adult	Not available	Sus scrofa	Dourados/Midwest	22°13'16'' S 54°48.334' W
Cattle	M91	M91	B1-P1-S1-DO	Adult	Not available	Bos taurus	Dourados/Midwest	22°13'16'' S 54°48.334' W
Cattle	M91	M92	B1-P1-S2-DO	Adult	Not available	Bos taurus	Dourados/Midwest	22°13'16'' S 54°48.334' W
Cattle	M91	M93	B1-P1-S3-DO	Adult	Not available	Bos taurus	Dourados/Midwest	22°13'16'' S 54°48.334' W
Swine	M94	M94	S1-P1-S1-DO	Adult	Not available	Sus scrofa	Dourados/Midwest	22°13'16'' S 54°48.334' W
Swine	M94	M95	S1-P1-S2-DO	Adult	Not available	Sus scrofa	Dourados/Midwest	22°13'16'' S 54°48.334' W
Swine	M94	M96	S1-P1-S3-DO	Adult	Not available	Sus scrofa	Dourados/Midwest	22°13'16'' S 54°48.334' W
Human	M97	M97	H6-S1-DO	26	Female	Homo sapiens	Dourados/Midwest	22°13'16'' S 54°48.334' W
Human	M97	M98	H6-S2-DO	26	Female	Homo sapiens	Dourados/Midwest	22°13'16'' S 54°48.334' W
Human	M97	M99	H6-S3-DO	26	Female	Homo sapiens	Dourados/Midwest	22°13'16'' S 54°48.334' W
