# Supplementary material for: Large Scale Genome-Centric Metagenomic Data from the Gut Microbiome of Food-Producing Animals and Humans
Source: Sci Data. 2022 Jun 25;9:366. doi: 10.1038/s41597-022-01465-5 (PMC9233704; doi:10.1038/s41597-022-01465-5)
Supplement: Supplementary file 2 — Supplementary Table 2. DNA Quantification of individual samples used in this study [file 41597_2022_1465_MOESM2_ESM.xlsx]

## Sheet: Planilha1
Supplementary Table 2. DNA Quantification of individual samples used in this study
Sample ID	Collection Region	DNA (ng)
M25	Blumenau	52.9
M26	Blumenau	24.7
M27	Blumenau	66
M28	Blumenau	21.5
M29	Blumenau	36.4
M30	Blumenau	167
M31	Blumenau	2.87
M32	Blumenau	1.27
M33	Blumenau	13.3
M34	Blumenau	6.38
M35	Blumenau	7.5
M36	Blumenau	6.44
M37	Blumenau	3.43
M38	Blumenau	7.72
M39	Blumenau	4.09
M40	Blumenau	2.4
M41	Blumenau	15.8
M42	Blumenau	16.6
M43	Blumenau	8.42
M44	Blumenau	2.84
M45	Blumenau	1.13
M46	Blumenau	26.2
M47	Blumenau	5.01
M48	Blumenau	3.09
M49	Blumenau	23.5
M50	Blumenau	14.3
M51	Blumenau	6.27
M52	Blumenau	3.17
M53	Blumenau	5.71
M54	Blumenau	5.75
M55	Blumenau	8.73
M56	Blumenau	5.5
M57	Blumenau	4.75
M58	Blumenau	7.65
M59	Blumenau	20.1
M60	Blumenau	5.26
M61	Blumenau	14.2
M62	Blumenau	5.7
M63	Blumenau	8.69
M64	Blumenau	4.76
M65	Blumenau	13.7
M66	Blumenau	6
M67	Dourados	25.2
M68	Dourados	52.3
M69	Dourados	49.2
M70	Dourados	1.19
M71	Dourados	1.31
M72	Dourados	44
M73	Dourados	91.8
M74	Dourados	33
M75	Dourados	125
M76	Dourados	25.6
M77	Dourados	11
M78	Dourados	14.3
M79	Dourados	15.6
M80	Dourados	6.7
M81	Dourados	31.5
M82	Dourados	49
M83	Dourados	62
M84	Dourados	19
M85	Dourados	7.93
M86	Dourados	4.24
M87	Dourados	6.7
M88	Dourados	26
M89	Dourados	9.49
M90	Dourados	41.8
M91	Dourados	34.3
M92	Dourados	36.5
M93	Dourados	8.14
M94	Dourados	50.5
M95	Dourados	43.1
M96	Dourados	89.7
M97	Dourados	21.6
M98	Dourados	19.2
M99	Dourados	25.6
M100	Dourados	3.14
M101	Dourados	1.27
M102	Dourados	5.08
M103	Dourados	11.8
M104	Dourados	16
M105	Dourados	7.1
M106	Dourados	3.11
M107	Dourados	4.79
M108	Dourados	1.68
M109	Dourados	89.9
M110	Dourados	34.7
M111	Dourados	20.2
M112	Dourados	44.7
M113	Dourados	17.6
M114	Dourados	29.1
M115	Dourados	14.5
M116	Dourados	11.1
M117	Dourados	3.64
M118	Dourados	2.15
M119	Dourados	3.07
M120	Dourados	9.68
M121	Dourados	95.3
M122	Dourados	83.1
M123	Dourados	67.4
M124	Dourados	63.2
M125	Dourados	120
M126	Dourados	43.9
M127	Dourados	96.2
M128	Dourados	43.9
M129	Dourados	88.5
M130	Dourados	22.9
M131	Dourados	18.1
M132	Dourados	7
M133	Castanhal	4.47
M134	Castanhal	41.5
M135	Castanhal	1.63
M136	Castanhal	14.3
M137	Castanhal	9.53
M138	Castanhal	46.8
M139	Castanhal	36.7
M140	Castanhal	21.9
M141	Castanhal	7.52
M142	Castanhal	4.04
M143	Castanhal	5.74
M144	Castanhal	5.28
M145	Castanhal	28.1
M146	Castanhal	11.8
M147	Castanhal	31.6
M148	Castanhal	16.3
M149	Castanhal	52.8
M150	Castanhal	18.8
M151	Castanhal	49.8
M152	Castanhal	12.3
M153	Castanhal	24
M154	Castanhal	64.3
M155	Castanhal	37.3
M156	Castanhal	32.2
M157	Castanhal	4.28
M158	Castanhal	2.63
M159	Castanhal	1.04
M160	Castanhal	0.13
M161	Castanhal	1.56
M162	Castanhal	11
M163	Castanhal	1.1
M164	Castanhal	17.6
M165	Castanhal	21.1
M166	Castanhal	22.3
M167	Castanhal	19.3
M168	Castanhal	28.6
M169	Castanhal	11.1
M170	Castanhal	14.3
M171	Castanhal	23
M172	Castanhal	30.2
M173	Castanhal	35.7
M174	Castanhal	28.3
M175	Castanhal	27.6
M176	Castanhal	16.7
M177	Castanhal	31.3
M178	Castanhal	22.5
M179	Castanhal	45.4
M180	Castanhal	47.7
M181	Castanhal	18.6
M182	Castanhal	53
M183	Castanhal	6.13
M184	Castanhal	22
M185	Castanhal	5.56
M186	Castanhal	19.1
M187	Castanhal	68.6
M188	Castanhal	35.7
M189	Castanhal	100
M190	Castanhal	37
M191	Castanhal	35.7
M192	Castanhal	43
M193	Castanhal	67
M194	Castanhal	62.2
M195	Castanhal	39.6
M196	Bragança	12.2
M197	Bragança	23.8
M198	Bragança	5.8
M199	Bragança	61.8
M200	Bragança	28
M201	Bragança	8.64
M202	Bragança	32.6
M203	Bragança	26.5
M204	Bragança	21.8
M205	Bragança	4.92
M206	Bragança	5.21
M207	Bragança	18
M208	Bragança	26.8
M209	Bragança	13.1
M210	Bragança	6.71
M211	Bragança	44.7
M212	Bragança	20
M213	Bragança	4.89
M214	Bragança	7.71
M215	Bragança	3.22
M216	Bragança	6.27
M217	Bragança	9.56
M218	Bragança	13.3
M219	Bragança	4.12
M220	Bragança	51.3
M221	Bragança	0.785
M222	Bragança	1.3
M223	Bragança	17.1
M224	Bragança	22.4
M225	Bragança	30.7
M226	Bragança	12.5
M227	Bragança	5.28
M228	Bragança	18
M229	Bragança	4.97
M230	Bragança	13.5
M231	Bragança	44.2
M232	Bragança	2.74
M233	Bragança	10.2
M234	Bragança	1.66
M235	Bragança	7.72
M236	Bragança	25.2
M237	Bragança	5.42
M238	Bragança	20.7
M239	Bragança	4.85
M240	Bragança	7.19
M241	Blumenau	48.5
M242	Blumenau	34.9
M243	Blumenau	40.5
M244	Blumenau	12
M245	Blumenau	36.9
M246	Blumenau	10.7
M247	Blumenau	9.55
M248	Blumenau	7.45
M249	Blumenau	8.5
M250	Blumenau	0.951
M251	Blumenau	0.756
M252	Blumenau	1.25
M253	Blumenau	5.53
M254	Blumenau	3.44
M255	Blumenau	5.28
M256	Blumenau	21.6
M257	Blumenau	13
M258	Blumenau	9.13
M259	Blumenau	48.9
M260	Blumenau	40.4
M261	Blumenau	52.4
M262	Blumenau	2.17
M263	Blumenau	3.76
M264	Blumenau	3.91
M265	Fortaleza	35
M266	Fortaleza	20.9
M267	Fortaleza	50.5
M268	Fortaleza	61.3
M269	Fortaleza	66.4
M270	Fortaleza	26.5
M271	Fortaleza	110
M272	Fortaleza	34.4
M273	Fortaleza	30.9
M274	Fortaleza	29.9
M275	Fortaleza	51.6
M276	Fortaleza	24.5
M277	Fortaleza	46.9
M278	Fortaleza	51.7
M279	Fortaleza	79.4
M280	Fortaleza	91.9
M281	Fortaleza	3.16
M282	Fortaleza	38.2
M283	Fortaleza	8.95
M284	Fortaleza	20.1
M285	Fortaleza	6.76
M286	Fortaleza	79.4
M287	Fortaleza	76.1
M288	Fortaleza	54.1
M289	Fortaleza	42.8
M290	Fortaleza	78.5
M291	Fortaleza	75.2
M292	Fortaleza	71.2
M293	Fortaleza	67.3
M294	Fortaleza	71.7
M295	Fortaleza	40.7
M296	Fortaleza	30.4
M297	Fortaleza	26.1
M298	Fortaleza	16
M299	Fortaleza	13.4
M300	Fortaleza	18
M301	Fortaleza	45.9
M302	Fortaleza	28.5
M303	Fortaleza	50.9
M304	Fortaleza	76.9
M305	Fortaleza	72.1
M306	Fortaleza	100
M307	Fortaleza	47.4
M308	Fortaleza	15.6
M309	Fortaleza	29.5
M310	Fortaleza	28.6
M311	Fortaleza	1.63
M312	Fortaleza	33.3
M313	Fortaleza	27.4
M314	Fortaleza	23.8
M315	Fortaleza	6.03
M316	Fortaleza	29.4
M317	Fortaleza	26.5
M318	Fortaleza	25.6
M319	Fortaleza	29.8
M320	Fortaleza	32.9
M321	Fortaleza	100
M322	Fortaleza	76.1
M323	Fortaleza	74.9
M324	Fortaleza	49.9
M328	Fortaleza	13.9
M329	Fortaleza	33.4
M330	Fortaleza	21.8
M331	Fortaleza	72.9
M332	Fortaleza	50.2
M333	Fortaleza	43.9
M334	Bragança	75
M335	Bragança	47.2
M336	Bragança	18.5
M337	Bragança	55
M338	Bragança	3.26
M339	Bragança	30.5
M340	Bragança	99.5
M341	Bragança	65.1
M342	Bragança	35.4
M343	Bragança	95
M344	Bragança	60.2
M345	Bragança	50.6
M346	Bragança	15.6
M347	Bragança	3.15
M348	Bragança	17.7
M349	Bragança	93.2
M350	Bragança	59.9
M351	Bragança	58.1
M352	Bragança	97.3
M353	Bragança	86.3
M354	Bragança	49.2
