# Supplementary material for: Large Scale Genome-Centric Metagenomic Data from the Gut Microbiome of Food-Producing Animals and Humans
Source: Sci Data. 2022 Jun 25;9:366. doi: 10.1038/s41597-022-01465-5 (PMC9233704; doi:10.1038/s41597-022-01465-5)
Supplement: Supplementary file 3 — Supplementary Table 3. Sequencing quality of control of all samples and co-assembly datasets used in this study. [file 41597_2022_1465_MOESM3_ESM.xlsx]

## Sheet: Supplementary_Table_2_v2
Supplementary Table 3. Sequencing quality of control of all samples and co-assembly datasets used in this study.
Host	Sample ID	Triplicated ID	Raw Reads (paired-end)	Host sequences (mapping) %	Reads (post-QC)	City/Geographic Region of Brazil		Co-assembly dataset
Human	M100	M100	2232702	481	1676614	Dourados/Midwest		human_dourados
Human	M100	M101	75343622	2361	51001712	Dourados/Midwest		human_dourados
Human	M100	M102	4876386	39	3319150	Dourados/Midwest		human_dourados
Human	M104	M103	3295282	3277	2274960	Dourados/Midwest		human_dourados
Human	M104	M104	7717388	70	7460566	Dourados/Midwest		human_dourados
Human	M104	M105	10630352	63	7262526	Dourados/Midwest		human_dourados
Human	M106	M106	21719466	94	16320572	Dourados/Midwest		human_dourados
Human	M106	M107	2922402	4799	2164100	Dourados/Midwest		human_dourados
Human	M106	M108	42684736	280	30858710	Dourados/Midwest		human_dourados
Human	M109	M109	29228034	9	27103836	Dourados/Midwest		human_dourados
Human	M109	M110	12180388	24	8710146	Dourados/Midwest		human_dourados
Human	M109	M111	6587678	20	6358976	Dourados/Midwest		human_dourados
Human	M113	M112	23945758	7	22020076	Dourados/Midwest		human_dourados
Human	M113	M113	13837290	11	13338408	Dourados/Midwest		human_dourados
Human	M113	M114	15377128	6	14827646	Dourados/Midwest		human_dourados
Human	M115	M115	5998164	12	4216896	Dourados/Midwest		human_dourados
Human	M115	M116	11876726	20	9025428	Dourados/Midwest		human_dourados
Human	M115	M117	697042	52	524142	Dourados/Midwest		human_dourados
Cattle	M118	M118	40418810	25	25772854	Dourados/Midwest		cattle_dourados
Cattle	M118	M119	5987354	23	4234034	Dourados/Midwest		cattle_dourados
Cattle	M118	M120	9077432	6	6819400	Dourados/Midwest		cattle_dourados
Poultry	M121	M121	20513142	2	18968516	Dourados/Midwest		poultry_dourados
Poultry	M121	M122	15481470	1	14932912	Dourados/Midwest		poultry_dourados
Poultry	M121	M123	4115278	3	3946234	Dourados/Midwest		poultry_dourados
Cattle	M124	M124	11005176	1	10031980	Dourados/Midwest		cattle_dourados
Cattle	M124	M125	18964146	1	17379868	Dourados/Midwest		cattle_dourados
Cattle	M124	M126	12828760	0	12370958	Dourados/Midwest		cattle_dourados
Swine	M127	M127	23047528	1	21196144	Dourados/Midwest		swine_dourados
Swine	M127	M128	14181162	1	13641376	Dourados/Midwest		swine_dourados
Swine	M127	M129	14355246	1	13842710	Dourados/Midwest		swine_dourados
Poultry	M130	M130	13023072	1	12583386	Dourados/Midwest		poultry_dourados
Poultry	M130	M131	20364238	2	18859726	Dourados/Midwest		poultry_dourados
Poultry	M130	M132	9613938	2	6648556	Dourados/Midwest		poultry_dourados
Cattle	M133	M133	8070126	47	5822660	Castanhal/North		cattle_castanhal
Cattle	M133	M134	13028380	4	11886526	Castanhal/North		cattle_castanhal
Cattle	M133	M135	101451320	12	74757780	Castanhal/North		cattle_castanhal
Cattle	M136	M136	3695704	8	2551860	Castanhal/North		cattle_castanhal
Cattle	M136	M137	3831714	18	2534928	Castanhal/North		cattle_castanhal
Cattle	M136	M138	30165234	4	27874498	Castanhal/North		cattle_castanhal
Cattle	M139	M139	6366234	20	6146998	Castanhal/North		cattle_castanhal
Cattle	M139	M140	25724120	2	23849422	Castanhal/North		cattle_castanhal
Cattle	M139	M141	7962600	5	6375318	Castanhal/North		cattle_castanhal
Cattle	M142	M142	8256932	36	5128544	Castanhal/North		cattle_castanhal
Cattle	M142	M143	8728556	10	6137050	Castanhal/North		cattle_castanhal
Cattle	M142	M144	4133848	7	2595498	Castanhal/North		cattle_castanhal
Cattle	M145	M145	10276112	96	9911138	Castanhal/North		cattle_castanhal
Cattle	M145	M146	2402050	90	1550884	Castanhal/North		cattle_castanhal
Cattle	M145	M147	24028084	41	21804312	Castanhal/North		cattle_castanhal
Cattle	M148	M148	4676088	5	4501130	Castanhal/North		cattle_castanhal
Cattle	M148	M149	22758612	40	20899434	Castanhal/North		cattle_castanhal
Cattle	M148	M150	21939202	7	20166334	Castanhal/North		cattle_castanhal
Poultry	M151	M151	4518840	2	4336472	Castanhal/North		poultry_Castanhal
Poultry	M151	M152	1695592	5	1193654	Castanhal/North		poultry_Castanhal
Poultry	M151	M153	9295604	4	8961684	Castanhal/North		poultry_Castanhal
Poultry	M154	M154	21402300	5	19593334	Castanhal/North		poultry_Castanhal
Poultry	M154	M155	22281564	17	20491332	Castanhal/North		poultry_Castanhal
Poultry	M154	M156	21563532	12	19889902	Castanhal/North		poultry_Castanhal
Poultry	M157	M157	8958642	31	6065582	Castanhal/North		poultry_Castanhal
Poultry	M157	M158	56019454	21	35299822	Castanhal/North		poultry_Castanhal
Poultry	M157	M159	108776892	6886	79583896	Castanhal/North		poultry_Castanhal
Poultry	M160	M160	11441834	70	8266352	Castanhal/North		poultry_Castanhal
Poultry	M160	M161	14405564	4719	10376974	Castanhal/North		poultry_Castanhal
Poultry	M160	M162	9906426	178	7501566	Castanhal/North		poultry_Castanhal
Human	M163	M163	88447450	50	59190578	Castanhal/North		human_blumenau
Human	M163	M164	8172700	15	7861566	Castanhal/North		human_blumenau
Human	M163	M165	14039002	24	13493566	Castanhal/North		human_blumenau
Human	M166	M166	19157982	87	17597648	Castanhal/North		human_blumenau
Human	M166	M167	5743452	10	5537560	Castanhal/North		human_blumenau
Human	M166	M168	12865668	26	12425836	Castanhal/North		human_blumenau
Human	M169	M169	3975528	100	2808652	Castanhal/North		human_blumenau
Human	M169	M170	5886548	20	4058450	Castanhal/North		human_blumenau
Human	M169	M171	9172280	16	8853600	Castanhal/North		human_blumenau
Human	M172	M172	13608548	83	12485744	Castanhal/North		human_blumenau
Human	M172	M173	11673994	527	11255610	Castanhal/North		human_blumenau
Human	M172	M174	11648334	792	11223740	Castanhal/North		human_blumenau
Human	M175	M175	26071624	14	23906618	Castanhal/North		human_blumenau
Human	M175	M176	9292134	28	8974034	Castanhal/North		human_blumenau
Human	M175	M177	8572888	30	7851666	Castanhal/North		human_blumenau
Human	M178	M178	13360066	24	12901814	Castanhal/North		human_blumenau
Human	M178	M179	23525236	18	21550474	Castanhal/North		human_blumenau
Human	M178	M180	18629820	26	17038952	Castanhal/North		human_blumenau
Poultry	M181	M181	25912168	146	23996340	Castanhal/North		poultry_Castanhal
Poultry	M181	M182	10375522	31	9483776	Castanhal/North		poultry_Castanhal
Poultry	M181	M183	14619970	45	10417770	Castanhal/North		poultry_Castanhal
Poultry	M184	M184	19558182	8	17829940	Castanhal/North		poultry_Castanhal
Poultry	M184	M185	7821310	7	5647338	Castanhal/North		poultry_Castanhal
Poultry	M184	M186	24542828	15	22732794	Castanhal/North		poultry_Castanhal
Swine	M187	M187	8731034	1256	8415872	Castanhal/North		swine_Castanhal
Swine	M187	M188	5992428	21	5733594	Castanhal/North		swine_Castanhal
Swine	M187	M189	25249400	27	23341804	Castanhal/North		swine_Castanhal
Swine	M190	M190	25534366	5	23300856	Castanhal/North		swine_Castanhal
Swine	M190	M191	4445630	64	4270750	Castanhal/North		swine_Castanhal
Swine	M190	M192	9367848	42	9007888	Castanhal/North		swine_Castanhal
Swine	M193	M193	10228564	286	9895130	Castanhal/North		swine_Castanhal
Swine	M193	M194	13165146	214	12157110	Castanhal/North		swine_Castanhal
Swine	M193	M195	23393638	11	21571014	Castanhal/North		swine_Castanhal
Cattle	M196	M196	2782628	9	1916048	Braganca/Southeast		cattle_braganca
Cattle	M196	M197	16505758	8	15902936	Braganca/Southeast		cattle_braganca
Cattle	M196	M198	3535960	49	2515764	Braganca/Southeast		cattle_braganca
Cattle	M199	M199	1978	0	1646	Braganca/Southeast		cattle_braganca
Cattle	M199	M200	9114114	18	8754178	Braganca/Southeast		cattle_braganca
Cattle	M199	M201	4787324	41	3118072	Braganca/Southeast		cattle_braganca
Swine	M202	M202	20138372	17	18534526	Braganca/Southeast		swine_braganca
Swine	M202	M203	15335312	7	14195476	Braganca/Southeast		swine_braganca
Swine	M202	M204	10566128	14	9841176	Braganca/Southeast		swine_braganca
Poultry	M205	M205	14710886	8941-01-01	10684494	Braganca/Southeast		poultry_braganca
Poultry	M205	M206	2385878	315	1528296	Braganca/Southeast		poultry_braganca
Poultry	M205	M207	19439578	42	17767440	Braganca/Southeast		poultry_braganca
Poultry	M208	M208	21821000	61	20085292	Braganca/Southeast		poultry_braganca
Poultry	M208	M209	9858188	175	7475092	Braganca/Southeast		poultry_braganca
Poultry	M208	M210	2388288	226	1626352	Braganca/Southeast		poultry_braganca
Poultry	M211	M211	8475744	214	7760142	Braganca/Southeast		poultry_braganca
Poultry	M211	M212	9762908	50	9412672	Braganca/Southeast		poultry_braganca
Poultry	M211	M213	2025708	3.0690	1360578	Braganca/Southeast		poultry_braganca
Poultry	M214	M214	23677886	40	17362156	Braganca/Southeast		poultry_braganca
Poultry	M214	M215	3361492	292	2507612	Braganca/Southeast		poultry_braganca
Poultry	M214	M216	2173934	302	1647792	Braganca/Southeast		poultry_braganca
Cattle	M217	M217	10223376	4	7900160	Braganca/Southeast		cattle_braganca
Cattle	M217	M218	11280292	3	8362586	Braganca/Southeast		cattle_braganca
Cattle	M217	M219	7759562	16	4991584	Braganca/Southeast		cattle_braganca
Cattle	M220	M220	11712604	1	11291200	Braganca/Southeast		cattle_braganca
Cattle	M220	M221	48729616	46	33645048	Braganca/Southeast		cattle_braganca
Cattle	M220	M222	105179264	49	72381754	Braganca/Southeast		cattle_braganca
Swine	M223	M223	12646648	0	12166808	Braganca/Southeast		swine_braganca
Swine	M223	M224	8194852	20	7918298	Braganca/Southeast		swine_braganca
Swine	M223	M225	28639242	25	26384564	Braganca/Southeast		swine_braganca
Swine	M226	M226	8207344	3	6405532	Braganca/Southeast		swine_braganca
Swine	M226	M227	4454658	2	3055818	Braganca/Southeast		swine_braganca
Swine	M226	M228	20385312	2	18885326	Braganca/Southeast		swine_braganca
Cattle	M228	M329	3659760	8	2645258	Braganca/Southeast		cattle_braganca
Cattle	M229	M230	28532616	5	19988698	Braganca/Southeast		cattle_braganca
Cattle	M229	M231	19023770	4	17454288	Braganca/Southeast		cattle_braganca
Cattle	M232	M232	37862258	22	24259830	Braganca/Southeast		cattle_braganca
Cattle	M232	M233	8372922	9	6042988	Braganca/Southeast		cattle_braganca
Cattle	M232	M234	174702614	43	119425748	Braganca/Southeast		cattle_braganca
Poultry	M235	M235	6144250	259	4514430	Braganca/Southeast		poultry_braganca
Poultry	M235	M236	19213464	232	17826288	Braganca/Southeast		poultry_braganca
Poultry	M235	M237	9093602	716	6020752	Braganca/Southeast		poultry_braganca
Poultry	M238	M238	4348976	65	4180386	Braganca/Southeast		poultry_braganca
Poultry	M238	M239	4648134	2872	3336226	Braganca/Southeast		poultry_braganca
Poultry	M238	M240	9717894	1790	6042814	Braganca/Southeast		poultry_braganca
Human	M241	M241	11604024	17	11187424	Blumenau/South		human_blumenau
Human	M241	M242	19388974	97	15171998	Blumenau/South		human_blumenau
Human	M241	M243	28016212	13	25792812	Blumenau/South		human_blumenau
Human	M244	M244	11076644	40	7926088	Blumenau/South		human_blumenau
Human	M244	M245	12200116	20	11746484	Blumenau/South		human_blumenau
Human	M244	M246	2520322	44	1933136	Blumenau/South		human_blumenau
Human	M247	M247	13751576	0	9507964	Blumenau/South		human_blumenau
Human	M247	M248	3786014	33	2594834	Blumenau/South		human_blumenau
Human	M247	M249	2859582	42	2019000	Blumenau/South		human_blumenau
Swine	M25	M25	11536820	44	11054068	Blumenau/South		swine_blumenau
Human	M250	M250	71971104	99	53893756	Blumenau/South		human_blumenau
Human	M250	M251	23056240	124	16561710	Blumenau/South		human_blumenau
Human	M250	M252	85239814	97	58131164	Blumenau/South		human_blumenau
Human	M253	M253	8525660	309	6519728	Blumenau/South		human_blumenau
Human	M253	M254	2468644	19	1862104	Blumenau/South		human_blumenau
Human	M253	M255	4011936	18	2684198	Blumenau/South		human_blumenau
Human	M256	M256	23886968	11	22005158	Blumenau/South		human_blumenau
Human	M256	M257	4597524	27	3547582	Blumenau/South		human_blumenau
Human	M256	M258	4044262	1107	2861052	Blumenau/South		human_blumenau
Human	M259	M259	11077296	24	10645682	Blumenau/South		human_blumenau
Swine	M25	M26	8374732	28	8043822	Blumenau/South		swine_blumenau
Human	M259	M260	19008948	14	17397292	Blumenau/South		human_blumenau
Human	M259	M261	13355142	33	12882486	Blumenau/South		human_blumenau
Swine	M262	M262	104507026	80	68185152	Blumenau/South		swine_blumenau
Swine	M262	M263	14691230	25	9728870	Blumenau/South		swine_blumenau
Swine	M262	M264	12533810	12	8378952	Blumenau/South		swine_blumenau
Swine	M25	M27	14543824	51	13949140	Blumenau/South		swine_blumenau
Swine	M271	M271	27864166	36	25985070	Fortaleza/Northeast		swine_fortaleza
Swine	M271	M272	24099968	188	22415046	Fortaleza/Northeast		swine_fortaleza
Swine	M271	M273	18611446	13	17177698	Fortaleza/Northeast		swine_fortaleza
Swine	M274	M274	24218034	1934	22372108	Fortaleza/Northeast		swine_fortaleza
Swine	M274	M275	24456250	3932	22328376	Fortaleza/Northeast		swine_fortaleza
Swine	M274	M276	21371254	8623	19780356	Fortaleza/Northeast		swine_fortaleza
Human	M277	M277	27918384	20	25962814	Fortaleza/Northeast		human_fortaleza
Human	M277	M278	24757508	19	22972928	Fortaleza/Northeast		human_fortaleza
Human	M277	M279	26813154	21	24973398	Fortaleza/Northeast		human_fortaleza
Swine	M28	M28	11161478	14	10594324	Blumenau/South		swine_blumenau
Poultry	M280	M280	17139880	58	15927158	Fortaleza/Northeast		poultry_fortaleza
Poultry	M280	M281	57941136	134	47165846	Fortaleza/Northeast		poultry_fortaleza
Poultry	M280	M282	9527036	326132	5376380	Fortaleza/Northeast		poultry_fortaleza
Poultry	M283	M283	52792764	9462	41476226	Fortaleza/Northeast		poultry_fortaleza
Poultry	M283	M284	20034200	8966-04-01	17415898	Fortaleza/Northeast		poultry_fortaleza
Poultry	M283	M285	42034574	362	32900032	Fortaleza/Northeast		poultry_fortaleza
Human	M286	M286	22458164	46	20648362	Fortaleza/Northeast		human_fortaleza
Human	M286	M287	25645088	44	23767200	Fortaleza/Northeast		human_fortaleza
Human	M286	M288	25471254	50	23558496	Fortaleza/Northeast		human_fortaleza
Human	M289	M289	16941082	360	15732836	Fortaleza/Northeast		human_fortaleza
Swine	M28	M29	10709654	109	10325074	Blumenau/South		swine_blumenau
Human	M289	M290	29760108	173	27646472	Fortaleza/Northeast		human_fortaleza
Human	M289	M291	25491300	153	23609476	Fortaleza/Northeast		human_fortaleza
Human	M292	M292	25143392	6	23323680	Fortaleza/Northeast		human_fortaleza
Human	M292	M293	26613966	8	24497076	Fortaleza/Northeast		human_fortaleza
Human	M292	M294	24952408	8	23134214	Fortaleza/Northeast		human_fortaleza
Human	M295	M295	19574856	2931-02-01	17799960	Fortaleza/Northeast		human_fortaleza
Human	M295	M296	6420490	5988	5865184	Fortaleza/Northeast		human_fortaleza
Human	M295	M297	14960462	9574	13617584	Fortaleza/Northeast		human_fortaleza
Cattle	M298	M298	8095584	38	7504322	Fortaleza/Northeast		cattle_fortaleza
Cattle	M298	M299	6313884	24	5847796	Fortaleza/Northeast		cattle_fortaleza
Swine	M28	M30	11541318	67	11075884	Blumenau/South		swine_blumenau
Cattle	M298	M300	14577104	24	13519376	Fortaleza/Northeast		cattle_fortaleza
Cattle	M301	M301	24193682	8	22374932	Fortaleza/Northeast		cattle_fortaleza
Cattle	M301	M302	12673642	12	11686306	Fortaleza/Northeast		cattle_fortaleza
Cattle	M301	M303	27612046	9	25819698	Fortaleza/Northeast		cattle_fortaleza
Human	M304	M304	14722768	10	13630016	Fortaleza/Northeast		human_fortaleza
Human	M304	M305	23504642	9	21799118	Fortaleza/Northeast		human_fortaleza
Human	M304	M306	7219262	15	6709478	Fortaleza/Northeast		human_fortaleza
Poultry	M307	M307	22108950	1	20508080	Fortaleza/Northeast		poultry_fortaleza
Poultry	M307	M308	14452176	1	13275912	Fortaleza/Northeast		poultry_fortaleza
Poultry	M307	M309	24916232	1	23159560	Fortaleza/Northeast		poultry_fortaleza
Cattle	M31	M31	58426426	45	39090590	Blumenau/South		cattle_blumenau
Human	M310	M310	27042094	5	25114344	Fortaleza/Northeast		human_fortaleza
Human	M310	M311	44976554	12	35742026	Fortaleza/Northeast		human_fortaleza
Human	M310	M312	28541656	3	26633998	Fortaleza/Northeast		human_fortaleza
Poultry	M313	M313	17483148	47	16196516	Fortaleza/Northeast		poultry_fortaleza
Poultry	M313	M314	20795544	31	19148068	Fortaleza/Northeast		poultry_fortaleza
Poultry	M313	M315	79232798	156	62233624	Fortaleza/Northeast		poultry_fortaleza
Poultry	M316	M316	8639030	7	7847564	Fortaleza/Northeast		poultry_fortaleza
Poultry	M316	M317	11211670	31	10016994	Fortaleza/Northeast		poultry_fortaleza
Poultry	M316	M318	12186384	1	9738692	Fortaleza/Northeast		poultry_fortaleza
Swine	M319	M319	15391952	1	12168648	Fortaleza/Northeast		swine_fortaleza
Cattle	M31	M32	75347204	10	48657312	Blumenau/South		cattle_blumenau
Swine	M319	M320	17023612	4	13274108	Fortaleza/Northeast		swine_fortaleza
Swine	M319	M321	17236226	0	14267402	Fortaleza/Northeast		swine_fortaleza
Poultry	M322	M322	16090146	9	12658928	Fortaleza/Northeast		poultry_fortaleza
Poultry	M322	M323	12890476	40	10330214	Fortaleza/Northeast		poultry_fortaleza
Poultry	M322	M324	15609224	51	12526376	Fortaleza/Northeast		poultry_fortaleza
Cattle	M228	M328	8152034	3	6832366	Fortaleza/Northeast		cattle_fortaleza
Cattle	M229	M229	15033254	0	12235420	Fortaleza/Northeast		cattle_fortaleza
Cattle	M31	M33	19558138	3	13882668	Blumenau/South		cattle_blumenau
Cattle	M228	M330	11195800	0	9147848	Fortaleza/Northeast		cattle_fortaleza
Cattle	M331	M331	11946194	0	9513032	Fortaleza/Northeast		cattle_fortaleza
Cattle	M331	M332	17155322	0	14264794	Fortaleza/Northeast		cattle_fortaleza
Cattle	M331	M333	14987886	1	12245840	Fortaleza/Northeast		cattle_fortaleza
Human	M334	M334	16639730	29	13651962	Braganca/Southeast		human_braganca
Human	M334	M335	10126250	1	8061180	Braganca/Southeast		human_braganca
Human	M334	M336	5507946	3	4295434	Braganca/Southeast		human_braganca
Human	M337	M337	10011968	0	7881676	Braganca/Southeast		human_braganca
Human	M337	M338	78393128	9	60238704	Braganca/Southeast		human_braganca
Human	M337	M339	13060662	2	10431986	Braganca/Southeast		human_braganca
Cattle	M34	M34	11054634	7	10561096	Blumenau/South		cattle_blumenau
Human	M340	M340	19946016	19	15914474	Braganca/Southeast		human_braganca
Human	M340	M341	19074950	34	15434168	Braganca/Southeast		human_braganca
Human	M340	M342	16171528	195	13110180	Braganca/Southeast		human_braganca
Human	M343	M343	7099218	26	5772986	Braganca/Southeast		human_braganca
Human	M343	M344	12549752	15	10327786	Braganca/Southeast		human_braganca
Human	M343	M345	13876062	30	11283318	Braganca/Southeast		human_braganca
Human	M346	M346	3756198	6	3059934	Braganca/Southeast		human_braganca
Human	M346	M347	34365402	12	27686614	Braganca/Southeast		human_braganca
Human	M346	M348	9542638	41	7676984	Braganca/Southeast		human_braganca
Human	M349	M349	19309946	35	15831882	Braganca/Southeast		human_braganca
Cattle	M34	M35	10685220	10	10271208	Blumenau/South		cattle_blumenau
Human	M349	M350	22651348	106	18720014	Braganca/Southeast		human_braganca
Human	M349	M351	12860944	68	10525474	Braganca/Southeast		human_braganca
Human	M352	M352	19247520	1670	15655370	Braganca/Southeast		human_braganca
Human	M352	M353	23170614	1654	19077012	Braganca/Southeast		human_braganca
Human	M352	M354	19443512	1650	15979784	Braganca/Southeast		human_braganca
Cattle	M34	M36	3055710	5	2943154	Blumenau/South		cattle_blumenau
Cattle	M37	M37	11188546	8	10684632	Blumenau/South		cattle_blumenau
Cattle	M37	M38	22027642	33	21148836	Blumenau/South		cattle_blumenau
Cattle	M37	M39	12569088	13	12022016	Blumenau/South		cattle_blumenau
Cattle	M40	M40	10123674	7	9651636	Blumenau/South		cattle_blumenau
Cattle	M40	M41	8681596	36	8349308	Blumenau/South		cattle_blumenau
Cattle	M40	M42	6823558	16	6564788	Blumenau/South		cattle_blumenau
Cattle	M43	M43	2094864	35	1628258	Blumenau/South		cattle_blumenau
Cattle	M43	M44	56731510	93	37814766	Blumenau/South		cattle_blumenau
Cattle	M43	M45	51923770	290	36189206	Blumenau/South		cattle_blumenau
Cattle	M46	M46	12574012	2	12095440	Blumenau/South		cattle_blumenau
Cattle	M46	M47	10792240	19	10342108	Blumenau/South		cattle_blumenau
Cattle	M46	M48	9283232	8	8904078	Blumenau/South		cattle_blumenau
Poultry	M49	M49	10375466	369	9772358	Blumenau/South		poultry_blumenau
Poultry	M49	M50	10034804	588	9564710	Blumenau/South		poultry_blumenau
Poultry	M49	M51	16514822	93	15818724	Blumenau/South		poultry_blumenau
Poultry	M52	M52	6983404	1529	6698772	Blumenau/South		poultry_blumenau
Poultry	M52	M53	7332622	178	7059968	Blumenau/South		poultry_blumenau
Poultry	M52	M54	19491686	606	18750954	Blumenau/South		poultry_blumenau
Poultry	M55	M55	13428818	976	12896504	Blumenau/South		poultry_blumenau
Poultry	M55	M56	10141812	1683	9705980	Blumenau/South		poultry_blumenau
Poultry	M55	M57	23915020	457	22935290	Blumenau/South		poultry_blumenau
Poultry	M58	M58	23153054	356	22246978	Blumenau/South		poultry_blumenau
Poultry	M58	M59	5140908	195115	3872050	Blumenau/South		poultry_blumenau
Poultry	M58	M60	13838646	308	13341866	Blumenau/South		poultry_blumenau
Poultry	M61	M61	16087922	29	15489050	Blumenau/South		poultry_blumenau
Poultry	M61	M62	11155160	27	10668742	Blumenau/South		poultry_blumenau
Poultry	M61	M63	7723602	29	7428568	Blumenau/South		poultry_blumenau
Poultry	M64	M64	10272014	1	9826474	Blumenau/South		poultry_blumenau
Poultry	M64	M65	7391240	1	7086180	Blumenau/South		poultry_blumenau
Poultry	M64	M66	21055940	1	20236484	Blumenau/South		poultry_blumenau
Poultry	M67	M67	10767820	3	10407820	Dourados/Midwest		poultry_dourados
Poultry	M67	M68	19166416	3	18456200	Dourados/Midwest		poultry_dourados
Poultry	M67	M69	20309938	1	19597878	Dourados/Midwest		poultry_dourados
Cattle	M70	M70	57273962	22	36580956	Dourados/Midwest		cattle_dourados
Cattle	M70	M71	38046202	41	25963974	Dourados/Midwest		cattle_dourados
Cattle	M70	M72	15101664	2	14565616	Dourados/Midwest		cattle_dourados
Poultry	M73	M73	14682884	1	13632636	Dourados/Midwest		poultry_dourados
Poultry	M73	M74	5275976	2	3562914	Dourados/Midwest		poultry_dourados
Poultry	M73	M75	18743558	2	18113124	Dourados/Midwest		poultry_dourados
Poultry	M76	M76	7705452	3	7424872	Dourados/Midwest		poultry_dourados
Poultry	M76	M77	19485602	3	18819888	Dourados/Midwest		poultry_dourados
Poultry	M76	M78	12398656	3	11976480	Dourados/Midwest		poultry_dourados
Cattle	M79	M79	12354044	4	11832872	Dourados/Midwest		cattle_dourados
Cattle	M79	M80	8642574	7	8278318	Dourados/Midwest		cattle_dourados
Cattle	M79	M81	10296718	2	9887718	Dourados/Midwest		cattle_dourados
Poultry	M82	M82	8358698	1	8028006	Dourados/Midwest		poultry_dourados
Poultry	M82	M83	10928126	1	10521090	Dourados/Midwest		poultry_dourados
Poultry	M82	M84	10238662	1	9840236	Dourados/Midwest		poultry_dourados
Cattle	M85	M85	2444864	7	1742390	Dourados/Midwest		cattle_dourados
Cattle	M85	M86	582058	10	377560	Dourados/Midwest		cattle_dourados
Cattle	M85	M87	3573846	10	2303178	Dourados/Midwest		cattle_dourados
Swine	M88	M88	21322156	1	19773482	Dourados/Midwest		swine_dourados
Swine	M88	M89	9108800	6	6581766	Dourados/Midwest		swine_dourados
Swine	M88	M90	12734002	2	12259842	Dourados/Midwest		swine_dourados
Cattle	M91	M91	3936992	6	2709544	Dourados/Midwest		cattle_dourados
Cattle	M91	M92	17798310	7	17227140	Dourados/Midwest		cattle_dourados
Cattle	M91	M93	39088120	19	29412250	Dourados/Midwest		cattle_dourados
Swine	M94	M94	13647226	14	13185506	Dourados/Midwest		swine_dourados
Swine	M94	M95	6438260	2	6210336	Dourados/Midwest		swine_dourados
Swine	M94	M96	17428870	12	16877602	Dourados/Midwest		swine_dourados
Human	M97	M97	19830234	381	18325708	Dourados/Midwest		human_dourados
Human	M97	M98	11210792	90	10848026	Dourados/Midwest		human_dourados
Human	M97	M99	28668962	49	26469940	Dourados/Midwest		human_dourados
