# Supplementary material for: Large Scale Genome-Centric Metagenomic Data from the Gut Microbiome of Food-Producing Animals and Humans
Source: Sci Data. 2022 Jun 25;9:366. doi: 10.1038/s41597-022-01465-5 (PMC9233704; doi:10.1038/s41597-022-01465-5)
Supplement: Supplementary file 4 — Supplementary Table 4. Genome features of the metagenome-assembled genomes (MAGs) described in this study. [file 41597_2022_1465_MOESM4_ESM.xlsx]

## Sheet: Suplementary-Table1
Supplementary Table 4. Genome features of the metagenome-assembled genomes (MAGs) described in this study.
Genome	NCBI Accesion Number	Completeness (%)	Contamination (%)	Strain Heterogeneity	Genome Size	N50	Number of contigs	Host	Taxonomy	Taxonomy
OH_poultry_belem_bin.10.fa	JAEZQW000000000	55.36	0.0	0.0	2271466	4858	478	poultry	d__Bacteria;p__Cyanobacteria;c__Sericytochromatia;o__S15B-MN24;f__UBA4093;g__UBA4093;s__	d__Bacteria;p__Cyanobacteria;c__Sericytochromatia;o__S15B-MN24;f__UBA4093;g__UBA4093;s__
OH_poultry_belem_bin.100.fa	JAEZQR000000000	92.39	2021-01-01	75.0	3228387	12616	353	poultry	d__Bacteria;p__Proteobacteria;c__Alphaproteobacteria;o__Sphingomonadales;f__Sphingomonadaceae;g__;s__	d__Bacteria;p__Proteobacteria;c__Alphaproteobacteria;o__Sphingomonadales;f__Sphingomonadaceae;g__;s__
OH_poultry_belem_bin.101.fa	JAEZQS000000000	81.4	2021-03-01	14.29	2772037	8556	371	poultry	d__Bacteria;p__Proteobacteria;c__Gammaproteobacteria;o__Xanthomonadales;f__Rhodanobacteraceae;g__Dokdonella;s__	d__Bacteria;p__Proteobacteria;c__Gammaproteobacteria;o__Xanthomonadales;f__Rhodanobacteraceae;g__Dokdonella;s__
OH_poultry_belem_bin.104.fa	JAEZQT000000000	71.19	3.45	100.0	4887110	125892	76	poultry	d__Bacteria;p__Proteobacteria;c__Gammaproteobacteria;o__Enterobacterales;f__Enterobacteriaceae;g__Klebsiella;s__Klebsiella quasipneumoniae	d__Bacteria;p__Proteobacteria;c__Gammaproteobacteria;o__Enterobacterales;f__Enterobacteriaceae;g__Klebsiella;s__Klebsiella quasipneumoniae
OH_poultry_belem_bin.106.fa	JAEZQU000000000	85.45	7.45	0.0	5211805	11905	531	poultry	d__Bacteria;p__Chloroflexota;c__Anaerolineae;o__Anaerolineales;f__Anaerolineaceae;g__;s__	d__Bacteria;p__Chloroflexota;c__Anaerolineae;o__Anaerolineales;f__Anaerolineaceae;g__;s__
OH_poultry_belem_bin.108.fa	JAEZQV000000000	83.13	2.53	40.0	4318714	10141	507	poultry	d__Bacteria;p__Firmicutes_C;c__Negativicutes;o__Sporomusales;f__Sporomusaceae;g__Sporomusa;s__	d__Bacteria;p__Firmicutes_C;c__Negativicutes;o__Sporomusales;f__Sporomusaceae;g__Sporomusa;s__
OH_poultry_belem_bin.112.fa	JAEZQX000000000	86.06	2021-08-05	20.0	6041064	14282	591	poultry	d__Bacteria;p__Proteobacteria;c__Gammaproteobacteria;o__Burkholderiales;f__Burkholderiaceae;g__Lautropia;s__	d__Bacteria;p__Proteobacteria;c__Gammaproteobacteria;o__Burkholderiales;f__Burkholderiaceae;g__Lautropia;s__
OH_poultry_belem_bin.113.fa	JAEZQY000000000	97.04	2.17	0.0	5236852	196453	74	poultry	d__Bacteria;p__Firmicutes_I;c__Bacilli_A;o__Paenibacillales;f__Paenibacillaceae;g__;s__	d__Bacteria;p__Firmicutes_I;c__Bacilli_A;o__Paenibacillales;f__Paenibacillaceae;g__;s__
OH_poultry_belem_bin.116.fa	JAEZQZ000000000	62.0	2021-09-06	16.67	4391708	30509	258	poultry	d__Bacteria;p__Proteobacteria;c__Gammaproteobacteria;o__Enterobacterales;f__Enterobacteriaceae;g__Enterobacter;s__Enterobacter himalayensis	d__Bacteria;p__Proteobacteria;c__Gammaproteobacteria;o__Enterobacterales;f__Enterobacteriaceae;g__Enterobacter;s__Enterobacter himalayensis
OH_poultry_belem_bin.117.fa	JAEZRA000000000	82.69	0.47	50.0	4472629	7874	660	poultry	d__Bacteria;p__Proteobacteria;c__Alphaproteobacteria;o__Rhizobiales;f__Xanthobacteraceae;g__Rhodopseudomonas;s__Rhodopseudomonas palustris_H	d__Bacteria;p__Proteobacteria;c__Alphaproteobacteria;o__Rhizobiales;f__Xanthobacteraceae;g__Rhodopseudomonas;s__Rhodopseudomonas palustris_H
OH_poultry_belem_bin.119.fa	JAEZRB000000000	89.38	0.5	0.0	3982430	14667	351	poultry	d__Bacteria;p__Bacteroidota;c__Bacteroidia;o__Chitinophagales;f__Chitinophagaceae;g__;s__	d__Bacteria;p__Bacteroidota;c__Bacteroidia;o__Chitinophagales;f__Chitinophagaceae;g__;s__
OH_poultry_belem_bin.123.fa	JAEZRC000000000	77.85	0.45	0.0	1662117	297180	8	poultry	d__Bacteria;p__Firmicutes_A;c__Clostridia;o__Oscillospirales;f__Ruminococcaceae;g__SZUA-444;s__	d__Bacteria;p__Firmicutes_A;c__Clostridia;o__Oscillospirales;f__Ruminococcaceae;g__SZUA-444;s__
OH_poultry_belem_bin.124.fa	JAEZRD000000000	97.02	0.8	0.0	1790400	30269	115	poultry	d__Archaea;p__Euryarchaeota;c__Methanobacteria;o__Methanobacteriales;f__Methanobacteriaceae;g__UBA412;s__	d__Archaea;p__Euryarchaeota;c__Methanobacteria;o__Methanobacteriales;f__Methanobacteriaceae;g__UBA412;s__
OH_poultry_belem_bin.125.fa	JAEZRE000000000	89.04	2021-01-02	0.0	3796851	213616	24	poultry	d__Bacteria;p__Firmicutes_A;c__Clostridia;o__Acetivibrionales;f__Acetivibrionaceae;g__UBA1305;s__	d__Bacteria;p__Firmicutes_A;c__Clostridia;o__Acetivibrionales;f__Acetivibrionaceae;g__UBA1305;s__
OH_poultry_belem_bin.126.fa	JAEZRF000000000	74.7	2021-09-01	16.67	1391524	6757	230	poultry	d__Bacteria;p__Actinobacteriota;c__Actinobacteria;o__Actinomycetales;f__Actinomycetaceae;g__Gleimia;s__	d__Bacteria;p__Actinobacteriota;c__Actinobacteria;o__Actinomycetales;f__Actinomycetaceae;g__Gleimia;s__
OH_poultry_belem_bin.128.fa	JAEZRG000000000	51.72	0.0	0.0	3207282	5728	598	poultry	d__Bacteria;p__Proteobacteria;c__Alphaproteobacteria;o__Rhizobiales;f__Xanthobacteraceae;g__Pseudorhodoplanes;s__	d__Bacteria;p__Proteobacteria;c__Alphaproteobacteria;o__Rhizobiales;f__Xanthobacteraceae;g__Pseudorhodoplanes;s__
OH_poultry_belem_bin.129.fa	JAEZRH000000000	81.77	0.67	100.0	1867633	13255	180	poultry	d__Bacteria;p__Firmicutes_A;c__Clostridia;o__Oscillospirales;f__Acutalibacteraceae;g__UBA1033;s__	d__Bacteria;p__Firmicutes_A;c__Clostridia;o__Oscillospirales;f__Acutalibacteraceae;g__UBA1033;s__
OH_poultry_belem_bin.13.fa	JAEZRM000000000	98.19	9.43	6.82	5088340	89248	160	poultry	d__Bacteria;p__Proteobacteria;c__Alphaproteobacteria;o__Rhizobiales;f__Hyphomicrobiaceae;g__Ga0077555;s__	d__Bacteria;p__Proteobacteria;c__Alphaproteobacteria;o__Rhizobiales;f__Hyphomicrobiaceae;g__Ga0077555;s__
OH_poultry_belem_bin.130.fa	JAEZRI000000000	89.58	1.29	90.0	4349609	8557	612	poultry	d__Bacteria;p__Actinobacteriota;c__Actinobacteria;o__Mycobacteriales;f__Mycobacteriaceae;g__Rhodococcus;s__Rhodococcus hoagii	d__Bacteria;p__Actinobacteriota;c__Actinobacteria;o__Mycobacteriales;f__Mycobacteriaceae;g__Rhodococcus;s__Rhodococcus hoagii
OH_poultry_belem_bin.132.fa	JAEZRJ000000000	71.23	1.75	0.0	2794855	40177	88	poultry	d__Bacteria;p__Firmicutes_A;c__Clostridia;o__Lachnospirales;f__Lachnospiraceae;g__Kineothrix;s__	d__Bacteria;p__Firmicutes_A;c__Clostridia;o__Lachnospirales;f__Lachnospiraceae;g__Kineothrix;s__
OH_poultry_belem_bin.137.fa	JAEZRK000000000	89.78	0.6	33.33	3922386	20225	251	poultry	d__Bacteria;p__Bacteroidota;c__Bacteroidia;o__Bacteroidales;f__Tannerellaceae;g__Parabacteroides;s__Parabacteroides distasonis	d__Bacteria;p__Bacteroidota;c__Bacteroidia;o__Bacteroidales;f__Tannerellaceae;g__Parabacteroides;s__Parabacteroides distasonis
OH_poultry_belem_bin.138.fa	JAEZRL000000000	91.25	1.92	66.67	4249537	10148	511	poultry	d__Bacteria;p__Bacteroidota;c__Bacteroidia;o__Chitinophagales;f__Chitinophagaceae;g__;s__	d__Bacteria;p__Bacteroidota;c__Bacteroidia;o__Chitinophagales;f__Chitinophagaceae;g__;s__
OH_poultry_belem_bin.14.fa	JAEVYR000000000	61.64	1.89	0.0	3206849	5191	651	poultry	d__Bacteria;p__Chloroflexota;c__Chloroflexia;o__Thermomicrobiales;f__UBA6265;g__;s__	d__Bacteria;p__Chloroflexota;c__Chloroflexia;o__Thermomicrobiales;f__UBA6265;g__;s__
OH_poultry_belem_bin.141.fa	JAEVYS000000000	100.0	7.99	9.52	3644772	49602	130	poultry	d__Bacteria;p__Actinobacteriota;c__Actinobacteria;o__Propionibacteriales;f__Propionibacteriaceae;g__Propionicimonas;s__	d__Bacteria;p__Actinobacteriota;c__Actinobacteria;o__Propionibacteriales;f__Propionibacteriaceae;g__Propionicimonas;s__
OH_poultry_belem_bin.142.fa	JAEVYT000000000	98.77	6.71	0.0	4294103	352412	49	poultry	d__Bacteria;p__Firmicutes_A;c__Clostridia;o__Lachnospirales;f__Lachnospiraceae;g__Herbinix;s__	d__Bacteria;p__Firmicutes_A;c__Clostridia;o__Lachnospirales;f__Lachnospiraceae;g__Herbinix;s__
OH_poultry_belem_bin.143.fa	JAEVYU000000000	91.53	3.25	0.0	6059133	110559	85	poultry	d__Bacteria;p__Firmicutes_G;c__UBA4882;o__UBA8346;f__UBA8346;g__UBA8346;s__	d__Bacteria;p__Firmicutes_G;c__UBA4882;o__UBA8346;f__UBA8346;g__UBA8346;s__
OH_poultry_belem_bin.145.fa	JAEVYV000000000	80.07	1.75	50.0	3541189	10650	404	poultry	d__Bacteria;p__Bacteroidota;c__Bacteroidia;o__Chitinophagales;f__Chitinophagaceae;g__Flavisolibacter;s__	d__Bacteria;p__Bacteroidota;c__Bacteroidia;o__Chitinophagales;f__Chitinophagaceae;g__Flavisolibacter;s__
OH_poultry_belem_bin.146.fa	JAEVYW000000000	55.1	0.95	16.67	1615545	5210	335	poultry	d__Bacteria;p__Proteobacteria;c__Alphaproteobacteria;o__Sphingomonadales;f__Sphingomonadaceae;g__Sphingomonas_A;s__	d__Bacteria;p__Proteobacteria;c__Alphaproteobacteria;o__Sphingomonadales;f__Sphingomonadaceae;g__Sphingomonas_A;s__
OH_poultry_belem_bin.147.fa	JAEVYX000000000	95.97	0.81	100.0	3451465	36522	148	poultry	d__Bacteria;p__Firmicutes_A;c__Clostridia;o__Christensenellales;f__CAG-74;g__;s__	d__Bacteria;p__Firmicutes_A;c__Clostridia;o__Christensenellales;f__CAG-74;g__;s__
OH_poultry_belem_bin.150.fa	JAEVYY000000000	97.7	2.28	0.0	3527759	209201	31	poultry	d__Bacteria;p__Firmicutes_A;c__Clostridia;o__Lachnospirales;f__Lachnospiraceae;g__SZUA-378;s__	d__Bacteria;p__Firmicutes_A;c__Clostridia;o__Lachnospirales;f__Lachnospiraceae;g__SZUA-378;s__
OH_poultry_belem_bin.152.fa	JAEVYZ000000000	87.35	2021-04-01	0.0	2734491	18188	216	poultry	d__Bacteria;p__Firmicutes_A;c__Clostridia;o__Christensenellales;f__SZUA-584;g__SZUA-584;s__	d__Bacteria;p__Firmicutes_A;c__Clostridia;o__Christensenellales;f__SZUA-584;g__SZUA-584;s__
OH_poultry_belem_bin.154.fa	JAEVZA000000000	94.83	7.99	2021-04-13	4457536	11654	484	poultry	d__Bacteria;p__Actinobacteriota;c__Acidimicrobiia;o__Microtrichales;f__Microtrichaceae;g__IMCC26207;s__	d__Bacteria;p__Actinobacteriota;c__Acidimicrobiia;o__Microtrichales;f__Microtrichaceae;g__IMCC26207;s__
OH_poultry_belem_bin.155.fa	JAEVZB000000000	83.73	3.97	2021-05-12	2364652	10088	306	poultry	d__Bacteria;p__Proteobacteria;c__Gammaproteobacteria;o__Xanthomonadales;f__Xanthomonadaceae;g__Luteimonas;s__	d__Bacteria;p__Proteobacteria;c__Gammaproteobacteria;o__Xanthomonadales;f__Xanthomonadaceae;g__Luteimonas;s__
OH_poultry_belem_bin.156.fa	JAEVZC000000000	85.42	7.83	53.06	6400412	13723	603	poultry	d__Bacteria;p__Proteobacteria;c__Alphaproteobacteria;o__Rhizobiales;f__Xanthobacteraceae;g__Bradyrhizobium;s__	d__Bacteria;p__Proteobacteria;c__Alphaproteobacteria;o__Rhizobiales;f__Xanthobacteraceae;g__Bradyrhizobium;s__
OH_poultry_belem_bin.157.fa	JAEVZD000000000	88.97	0.9	66.67	2006305	56951	61	poultry	d__Bacteria;p__Bacteroidota;c__Bacteroidia;o__Flavobacteriales;f__Weeksellaceae;g__Chryseobacterium_D;s__Chryseobacterium_D sp002441475	d__Bacteria;p__Bacteroidota;c__Bacteroidia;o__Flavobacteriales;f__Weeksellaceae;g__Chryseobacterium_D;s__Chryseobacterium_D sp002441475
OH_poultry_belem_bin.159.fa	JAEVZE000000000	69.35	1.21	0.0	2992972	6847	493	poultry	d__Bacteria;p__Firmicutes_A;c__Clostridia;o__Christensenellales;f__CAG-74;g__;s__	d__Bacteria;p__Firmicutes_A;c__Clostridia;o__Christensenellales;f__CAG-74;g__;s__
OH_poultry_belem_bin.16.fa	JAEVZF000000000	83.24	4.45	21.43	3349134	9486	436	poultry	d__Bacteria;p__Firmicutes_A;c__Clostridia;o__Lachnospirales;f__Lachnospiraceae;g__Kineothrix;s__	d__Bacteria;p__Firmicutes_A;c__Clostridia;o__Lachnospirales;f__Lachnospiraceae;g__Kineothrix;s__
OH_poultry_belem_bin.163.fa	JAEVZG000000000	50.91	2.83	0.0	2682363	4005	684	poultry	d__Bacteria;p__Proteobacteria;c__Alphaproteobacteria;o__Rhizobiales;f__Beijerinckiaceae;g__Bosea;s__	d__Bacteria;p__Proteobacteria;c__Alphaproteobacteria;o__Rhizobiales;f__Beijerinckiaceae;g__Bosea;s__
OH_poultry_belem_bin.164.fa	JAEVZH000000000	88.46	2021-05-03	0.0	3741900	21028	266	poultry	d__Bacteria;p__Firmicutes_A;c__Clostridia;o__Christensenellales;f__CAG-74;g__;s__	d__Bacteria;p__Firmicutes_A;c__Clostridia;o__Christensenellales;f__CAG-74;g__;s__
OH_poultry_belem_bin.165.fa	JAEVZI000000000	97.99	2021-09-01	0.0	3555106	54840	106	poultry	d__Bacteria;p__Firmicutes_A;c__Clostridia;o__Acetivibrionales;f__Acetivibrionaceae;g__;s__	d__Bacteria;p__Firmicutes_A;c__Clostridia;o__Acetivibrionales;f__Acetivibrionaceae;g__;s__
OH_poultry_belem_bin.168.fa	JAEVZJ000000000	100.0	0.0	0.0	2561423	190285	21	poultry	d__Bacteria;p__Bacteroidota;c__Bacteroidia;o__Flavobacteriales;f__Weeksellaceae;g__Chryseobacterium_A;s__Chryseobacterium_A sp002477665	d__Bacteria;p__Bacteroidota;c__Bacteroidia;o__Flavobacteriales;f__Weeksellaceae;g__Chryseobacterium_A;s__Chryseobacterium_A sp002477665
OH_poultry_belem_bin.169.fa	JAEVZK000000000	86.08	1.85	0.0	3046820	27247	162	poultry	d__Bacteria;p__Armatimonadota;c__Fimbriimonadia;o__Fimbriimonadales;f__Fimbriimonadaceae;g__;s__	d__Bacteria;p__Armatimonadota;c__Fimbriimonadia;o__Fimbriimonadales;f__Fimbriimonadaceae;g__;s__
OH_poultry_belem_bin.170.fa	JAEVZL000000000	92.86	2.41	63.64	3162015	22653	231	poultry	d__Bacteria;p__Firmicutes_A;c__Clostridia;o__Clostridiales;f__Clostridiaceae;g__Clostridium;s__Clostridium nigeriense	d__Bacteria;p__Firmicutes_A;c__Clostridia;o__Clostridiales;f__Clostridiaceae;g__Clostridium;s__Clostridium nigeriense
OH_poultry_belem_bin.171.fa	JAEVZM000000000	78.94	1.58	66.67	4358994	6974	721	poultry	d__Bacteria;p__Proteobacteria;c__Alphaproteobacteria;o__Rhizobiales;f__Kaistiaceae;g__Bauldia;s__	d__Bacteria;p__Proteobacteria;c__Alphaproteobacteria;o__Rhizobiales;f__Kaistiaceae;g__Bauldia;s__
OH_poultry_belem_bin.172.fa	JAEVZN000000000	80.7	2021-01-05	14.29	3767898	6630	640	poultry	d__Bacteria;p__Proteobacteria;c__Alphaproteobacteria;o__Rhizobiales;f__Xanthobacteraceae;g__Pseudorhodoplanes;s__	d__Bacteria;p__Proteobacteria;c__Alphaproteobacteria;o__Rhizobiales;f__Xanthobacteraceae;g__Pseudorhodoplanes;s__
OH_poultry_belem_bin.175.fa	JAEVZO000000000	53.1	1.72	0.0	2932226	7334	458	poultry	d__Bacteria;p__Proteobacteria;c__Alphaproteobacteria;o__Rhizobiales;f__Rhizobiaceae;g__Ochrobactrum;s__	d__Bacteria;p__Proteobacteria;c__Alphaproteobacteria;o__Rhizobiales;f__Rhizobiaceae;g__Ochrobactrum;s__
OH_poultry_belem_bin.176.fa	JAEVZP000000000	89.72	1.64	40.0	2714703	14242	252	poultry	d__Bacteria;p__Bacteroidota;c__Bacteroidia;o__Chitinophagales;f__Chitinophagaceae;g__UBA1952;s__	d__Bacteria;p__Bacteroidota;c__Bacteroidia;o__Chitinophagales;f__Chitinophagaceae;g__UBA1952;s__
OH_poultry_belem_bin.177.fa	JAEVZQ000000000	74.1	0.84	40.0	2837714	5765	532	poultry	d__Bacteria;p__Proteobacteria;c__Alphaproteobacteria;o__Rhizobiales;f__Hyphomicrobiaceae;g__ZC4RG25;s__	d__Bacteria;p__Proteobacteria;c__Alphaproteobacteria;o__Rhizobiales;f__Hyphomicrobiaceae;g__ZC4RG25;s__
OH_poultry_belem_bin.179.fa	JAEVZR000000000	50.06	1.85	0.0	2958253	6402	504	poultry	d__Bacteria;p__Armatimonadota;c__UBA5829;o__UBA5829;f__UBA5829;g__;s__	d__Bacteria;p__Armatimonadota;c__UBA5829;o__UBA5829;f__UBA5829;g__;s__
OH_poultry_belem_bin.18.fa	JAEVZS000000000	97.37	1.93	0.0	4271805	201278	33	poultry	d__Bacteria;p__Bacteroidota;c__Bacteroidia;o__Cytophagales;f__Cytophagaceae;g__;s__	d__Bacteria;p__Bacteroidota;c__Bacteroidia;o__Cytophagales;f__Cytophagaceae;g__;s__
OH_poultry_belem_bin.180.fa	JAEVZT000000000	59.16	2021-09-01	0.0	3190301	5046	659	poultry	d__Bacteria;p__Chloroflexota;c__Anaerolineae;o__SBR1031;f__A4b;g__OLB15;s__	d__Bacteria;p__Chloroflexota;c__Anaerolineae;o__SBR1031;f__A4b;g__OLB15;s__
OH_poultry_belem_bin.181.fa	JAEVZU000000000	86.97	2.29	22.22	5933632	29974	328	poultry	d__Bacteria;p__Firmicutes_A;c__Clostridia;o__Acetivibrionales;f__Acetivibrionaceae;g__Ruminiclostridium_A;s__	d__Bacteria;p__Firmicutes_A;c__Clostridia;o__Acetivibrionales;f__Acetivibrionaceae;g__Ruminiclostridium_A;s__
OH_poultry_belem_bin.182.fa	JAEVZV000000000	73.34	1.43	73.68	3299110	8250	467	poultry	d__Bacteria;p__Proteobacteria;c__Gammaproteobacteria;o__Enterobacterales;f__Enterobacteriaceae;g__Escherichia;s__Escherichia flexneri	d__Bacteria;p__Proteobacteria;c__Gammaproteobacteria;o__Enterobacterales;f__Enterobacteriaceae;g__Escherichia;s__Escherichia flexneri
OH_poultry_belem_bin.183.fa	JAEVZW000000000	63.33	0.0	0.0	2574255	5440	506	poultry	d__Bacteria;p__Firmicutes_A;c__Clostridia;o__Lachnospirales;f__Cellulosilyticaceae;g__Cellulosilyticum;s__Cellulosilyticum lentocellum	d__Bacteria;p__Firmicutes_A;c__Clostridia;o__Lachnospirales;f__Cellulosilyticaceae;g__Cellulosilyticum;s__Cellulosilyticum lentocellum
OH_poultry_belem_bin.185.fa	JAEVZX000000000	98.39	2021-08-01	0.0	4740028	109956	80	poultry	d__Bacteria;p__Firmicutes_A;c__Clostridia;o__Clostridiales;f__Clostridiaceae;g__Clostridium;s__Clostridium neonatale	d__Bacteria;p__Firmicutes_A;c__Clostridia;o__Clostridiales;f__Clostridiaceae;g__Clostridium;s__Clostridium neonatale
OH_poultry_belem_bin.186.fa	JAEVZY000000000	95.54	1.47	16.67	3965022	12566	392	poultry	d__Bacteria;p__Proteobacteria;c__Gammaproteobacteria;o__Burkholderiales;f__Burkholderiaceae;g__UBA8502;s__	d__Bacteria;p__Proteobacteria;c__Gammaproteobacteria;o__Burkholderiales;f__Burkholderiaceae;g__UBA8502;s__
OH_poultry_belem_bin.188.fa	JAEVZZ000000000	91.81	6.43	35.71	5052495	27210	270	poultry	d__Bacteria;p__Firmicutes_A;c__Clostridia;o__Lachnospirales;f__Lachnospiraceae;g__Anaerocolumna;s__Anaerocolumna jejuensis	d__Bacteria;p__Firmicutes_A;c__Clostridia;o__Lachnospirales;f__Lachnospiraceae;g__Anaerocolumna;s__Anaerocolumna jejuensis
OH_poultry_belem_bin.190.fa	JAEWAA000000000	83.46	1.99	16.67	5143454	8784	695	poultry	d__Bacteria;p__Firmicutes_I;c__Bacilli_A;o__Paenibacillales;f__Paenibacillaceae;g__YN15;s__	d__Bacteria;p__Firmicutes_I;c__Bacilli_A;o__Paenibacillales;f__Paenibacillaceae;g__YN15;s__
OH_poultry_belem_bin.192.fa	JAEWAB000000000	60.34	1.72	0.0	2238037	345681	9	poultry	d__Bacteria;p__Firmicutes_A;c__Clostridia;o__Oscillospirales;f__Ruminococcaceae;g__Acetanaerobacterium;s__	d__Bacteria;p__Firmicutes_A;c__Clostridia;o__Oscillospirales;f__Ruminococcaceae;g__Acetanaerobacterium;s__
OH_poultry_belem_bin.197.fa	JAEWAC000000000	93.92	2.38	14.29	5360687	14942	463	poultry	d__Bacteria;p__Bacteroidota;c__Bacteroidia;o__Chitinophagales;f__Chitinophagaceae;g__Flavisolibacter_B;s__	d__Bacteria;p__Bacteroidota;c__Bacteroidia;o__Chitinophagales;f__Chitinophagaceae;g__Flavisolibacter_B;s__
OH_poultry_belem_bin.198.fa	JAEWAD000000000	86.79	2021-04-03	16.67	4493059	9867	576	poultry	d__Bacteria;p__Proteobacteria;c__Alphaproteobacteria;o__Rhizobiales;f__Kaistiaceae;g__Kaistia;s__	d__Bacteria;p__Proteobacteria;c__Alphaproteobacteria;o__Rhizobiales;f__Kaistiaceae;g__Kaistia;s__
OH_poultry_belem_bin.199.fa	JAEWAE000000000	90.6	0.0	0.0	2613651	47927	81	poultry	d__Bacteria;p__Firmicutes_A;c__Clostridia;o__Oscillospirales;f__Ethanoligenenaceae;g__;s__	d__Bacteria;p__Firmicutes_A;c__Clostridia;o__Oscillospirales;f__Ethanoligenenaceae;g__;s__
OH_poultry_belem_bin.2.fa	JAEWAF000000000	93.51	0.84	0.0	7190489	88223	136	poultry	d__Bacteria;p__Proteobacteria;c__Gammaproteobacteria;o__Steroidobacterales;f__Steroidobacteraceae;g__Steroidobacter;s__	d__Bacteria;p__Proteobacteria;c__Gammaproteobacteria;o__Steroidobacterales;f__Steroidobacteraceae;g__Steroidobacter;s__
OH_poultry_belem_bin.20.fa	JAEWAG000000000	67.08	1.14	14.29	2311589	5760	432	poultry	d__Bacteria;p__Proteobacteria;c__Gammaproteobacteria;o__Xanthomonadales;f__Xanthomonadaceae;g__Pseudoxanthomonas;s__	d__Bacteria;p__Proteobacteria;c__Gammaproteobacteria;o__Xanthomonadales;f__Xanthomonadaceae;g__Pseudoxanthomonas;s__
OH_poultry_belem_bin.200.fa	JAEWAH000000000	77.99	1.42	0.0	2652754	9406	339	poultry	d__Bacteria;p__Firmicutes_A;c__Clostridia;o__Christensenellales;f__CAG-74;g__;s__	d__Bacteria;p__Firmicutes_A;c__Clostridia;o__Christensenellales;f__CAG-74;g__;s__
OH_poultry_belem_bin.201.fa	JAEWAI000000000	81.37	0.25	0.0	2560444	192788	29	poultry	d__Bacteria;p__Bacteroidota;c__Bacteroidia;o__Flavobacteriales;f__Weeksellaceae;g__UBA7623;s__	d__Bacteria;p__Bacteroidota;c__Bacteroidia;o__Flavobacteriales;f__Weeksellaceae;g__UBA7623;s__
OH_poultry_belem_bin.202.fa	JAEWAJ000000000	69.81	2021-01-07	31.25	8789604	6216	1571	poultry	d__Bacteria;p__Myxococcota;c__Polyangia;o__Polyangiales;f__Polyangiaceae;g__Labilithrix;s__	d__Bacteria;p__Myxococcota;c__Polyangia;o__Polyangiales;f__Polyangiaceae;g__Labilithrix;s__
OH_poultry_belem_bin.206.fa	JAEWAK000000000	93.33	2021-01-02	33.33	6704065	130271	74	poultry	d__Bacteria;p__Firmicutes_A;c__Clostridia;o__Lachnospirales;f__Lachnospiraceae;g__Anaerocolumna;s__	d__Bacteria;p__Firmicutes_A;c__Clostridia;o__Lachnospirales;f__Lachnospiraceae;g__Anaerocolumna;s__
OH_poultry_belem_bin.207.fa	JAEWAL000000000	97.99	0.67	100.0	2603953	38185	96	poultry	d__Bacteria;p__Firmicutes_A;c__Clostridia;o__Oscillospirales;f__Oscillospiraceae;g__Oscillibacter;s__Oscillibacter ruminantium	d__Bacteria;p__Firmicutes_A;c__Clostridia;o__Oscillospirales;f__Oscillospiraceae;g__Oscillibacter;s__Oscillibacter ruminantium
OH_poultry_belem_bin.208.fa	JAEWAM000000000	93.57	0.47	0.0	2212542	47291	74	poultry	d__Bacteria;p__Firmicutes;c__Bacilli;o__Lactobacillales;f__Enterococcaceae;g__Enterococcus_B;s__Enterococcus_B faecium	d__Bacteria;p__Firmicutes;c__Bacilli;o__Lactobacillales;f__Enterococcaceae;g__Enterococcus_B;s__Enterococcus_B faecium
OH_poultry_belem_bin.21.fa	JAEWAN000000000	91.4	2.96	0.0	2973002	811605	35	poultry	d__Bacteria;p__Bacteroidota;c__Bacteroidia;o__Bacteroidales;f__Paludibacteraceae;g__;s__	d__Bacteria;p__Bacteroidota;c__Bacteroidia;o__Bacteroidales;f__Paludibacteraceae;g__;s__
OH_poultry_belem_bin.212.fa	JAEWAO000000000	87.5	1.79	0.0	4242973	33662	205	poultry	d__Bacteria;p__Desulfobacterota_A;c__Desulfovibrionia;o__Desulfovibrionales;f__Desulfovibrionaceae;g__Desulfovibrio_F;s__Desulfovibrio_F magneticus_A	d__Bacteria;p__Desulfobacterota_A;c__Desulfovibrionia;o__Desulfovibrionales;f__Desulfovibrionaceae;g__Desulfovibrio_F;s__Desulfovibrio_F magneticus_A
OH_poultry_belem_bin.213.fa	JAEWAP000000000	71.18	0.13	50.0	3449156	11263	389	poultry	d__Bacteria;p__Desulfobacterota_A;c__Desulfovibrionia;o__Desulfovibrionales;f__Desulfovibrionaceae;g__Desulfovibrio_F;s__	d__Bacteria;p__Desulfobacterota_A;c__Desulfovibrionia;o__Desulfovibrionales;f__Desulfovibrionaceae;g__Desulfovibrio_F;s__
OH_poultry_belem_bin.215.fa	JAEWAQ000000000	88.42	1.66	0.0	6815723	115877	85	poultry	d__Bacteria;p__Firmicutes_I;c__Bacilli_A;o__Paenibacillales;f__Paenibacillaceae;g__Cohnella;s__	d__Bacteria;p__Firmicutes_I;c__Bacilli_A;o__Paenibacillales;f__Paenibacillaceae;g__Cohnella;s__
OH_poultry_belem_bin.216.fa	JAEWAR000000000	51.05	0.0	0.0	1885661	4702	418	poultry	d__Bacteria;p__Actinobacteriota;c__Actinobacteria;o__Actinomycetales;f__Dermatophilaceae;g__Austwickia;s__	d__Bacteria;p__Actinobacteriota;c__Actinobacteria;o__Actinomycetales;f__Dermatophilaceae;g__Austwickia;s__
OH_poultry_belem_bin.217.fa	JAEWAS000000000	89.61	2021-05-02	77.78	3259099	12942	339	poultry	d__Bacteria;p__Proteobacteria;c__Alphaproteobacteria;o__Rhizobiales;f__Rhizobiaceae;g__Pseudorhizobium;s__Pseudorhizobium flavum	d__Bacteria;p__Proteobacteria;c__Alphaproteobacteria;o__Rhizobiales;f__Rhizobiaceae;g__Pseudorhizobium;s__Pseudorhizobium flavum
OH_poultry_belem_bin.219.fa	JAEWAT000000000	65.77	0.69	0.0	1899394	185785	15	poultry	d__Bacteria;p__Firmicutes_A;c__Clostridia;o__Oscillospirales;f__Ruminococcaceae;g__Acetanaerobacterium;s__	d__Bacteria;p__Firmicutes_A;c__Clostridia;o__Oscillospirales;f__Ruminococcaceae;g__Acetanaerobacterium;s__
OH_poultry_belem_bin.220.fa	JAEWAU000000000	88.59	2021-01-01	0.0	2449082	31121	125	poultry	d__Bacteria;p__Firmicutes_A;c__Clostridia;o__Oscillospirales;f__Ethanoligenenaceae;g__;s__	d__Bacteria;p__Firmicutes_A;c__Clostridia;o__Oscillospirales;f__Ethanoligenenaceae;g__;s__
OH_poultry_belem_bin.221.fa	JAEWAV000000000	65.82	2021-09-06	50.0	6132302	19010	473	poultry	d__Bacteria;p__Proteobacteria;c__Alphaproteobacteria;o__Azospirillales;f__Azospirillaceae;g__Azospirillum;s__	d__Bacteria;p__Proteobacteria;c__Alphaproteobacteria;o__Azospirillales;f__Azospirillaceae;g__Azospirillum;s__
OH_poultry_belem_bin.223.fa	JAEWAW000000000	51.54	2021-08-07	2021-11-06	5064117	8169	717	poultry	d__Bacteria;p__Proteobacteria;c__Alphaproteobacteria;o__Rhizobiales;f__Xanthobacteraceae;g__Bradyrhizobium;s__Bradyrhizobium japonicum_B	d__Bacteria;p__Proteobacteria;c__Alphaproteobacteria;o__Rhizobiales;f__Xanthobacteraceae;g__Bradyrhizobium;s__Bradyrhizobium japonicum_B
OH_poultry_belem_bin.227.fa	JAEWAX000000000	98.17	1.14	66.67	4477647	44964	168	poultry	d__Bacteria;p__Firmicutes_A;c__Clostridia;o__Acetivibrionales;f__Acetivibrionaceae;g__Ruminiclostridium_A;s__	d__Bacteria;p__Firmicutes_A;c__Clostridia;o__Acetivibrionales;f__Acetivibrionaceae;g__Ruminiclostridium_A;s__
OH_poultry_belem_bin.231.fa	JAEWAY000000000	97.97	2.23	0.0	3705966	305197	38	poultry	d__Bacteria;p__Bacteroidota;c__Bacteroidia;o__Cytophagales;f__Cytophagaceae;g__;s__	d__Bacteria;p__Bacteroidota;c__Bacteroidia;o__Cytophagales;f__Cytophagaceae;g__;s__
OH_poultry_belem_bin.232.fa	JAEWAZ000000000	67.23	3.85	85.71	2092615	5552	397	poultry	d__Bacteria;p__Desulfobacterota_A;c__Desulfovibrionia;o__Desulfovibrionales;f__Desulfovibrionaceae;g__Desulfovibrio;s__	d__Bacteria;p__Desulfobacterota_A;c__Desulfovibrionia;o__Desulfovibrionales;f__Desulfovibrionaceae;g__Desulfovibrio;s__
OH_poultry_belem_bin.234.fa	JAEWBA000000000	51.72	0.0	0.0	2094073	5025	434	poultry	d__Bacteria;p__Proteobacteria;c__Gammaproteobacteria;o__Burkholderiales;f__Burkholderiaceae;g__Noviherbaspirillum;s__	d__Bacteria;p__Proteobacteria;c__Gammaproteobacteria;o__Burkholderiales;f__Burkholderiaceae;g__Noviherbaspirillum;s__
OH_poultry_belem_bin.237.fa	JAEWBB000000000	100.0	0.61	25.0	2276346	131887	28	poultry	d__Bacteria;p__Proteobacteria;c__Alphaproteobacteria;o__Sphingomonadales;f__Sphingomonadaceae;g__Sphingomonas_A;s__	d__Bacteria;p__Proteobacteria;c__Alphaproteobacteria;o__Sphingomonadales;f__Sphingomonadaceae;g__Sphingomonas_A;s__
OH_poultry_belem_bin.238.fa	JAEWBC000000000	84.07	1.91	2021-08-23	2634308	9830	349	poultry	d__Bacteria;p__Firmicutes_A;c__Clostridia;o__Clostridiales;f__Clostridiaceae;g__Clostridium;s__	d__Bacteria;p__Firmicutes_A;c__Clostridia;o__Clostridiales;f__Clostridiaceae;g__Clostridium;s__
OH_poultry_belem_bin.239.fa	JAEWBD000000000	93.22	0.26	0.0	4504045	12146	476	poultry	d__Bacteria;p__Bacteroidota;c__Bacteroidia;o__Chitinophagales;f__Chitinophagaceae;g__Parafilimonas;s__	d__Bacteria;p__Bacteroidota;c__Bacteroidia;o__Chitinophagales;f__Chitinophagaceae;g__Parafilimonas;s__
OH_poultry_belem_bin.24.fa	JAEWBE000000000	64.63	0.0	0.0	2540784	30052	139	poultry	d__Bacteria;p__Firmicutes_A;c__Clostridia;o__Oscillospirales;f__Acutalibacteraceae;g__MS4;s__	d__Bacteria;p__Firmicutes_A;c__Clostridia;o__Oscillospirales;f__Acutalibacteraceae;g__MS4;s__
OH_poultry_belem_bin.241.fa	JAEWBF000000000	96.58	2021-05-02	0.0	5208003	68600	141	poultry	d__Bacteria;p__Verrucomicrobiota;c__Verrucomicrobiae;o__Opitutales;f__Opitutaceae;g__Opitutus;s__	d__Bacteria;p__Verrucomicrobiota;c__Verrucomicrobiae;o__Opitutales;f__Opitutaceae;g__Opitutus;s__
OH_poultry_belem_bin.243.fa	JAEWBG000000000	96.74	2021-02-04	0.0	4947104	66157	120	poultry	d__Bacteria;p__Proteobacteria;c__Gammaproteobacteria;o__Steroidobacterales;f__Steroidobacteraceae;g__Steroidobacter;s__	d__Bacteria;p__Proteobacteria;c__Gammaproteobacteria;o__Steroidobacterales;f__Steroidobacteraceae;g__Steroidobacter;s__
OH_poultry_belem_bin.245.fa	JAEWBH000000000	97.49	2021-12-02	0.0	9525629	18573	718	poultry	d__Bacteria;p__Actinobacteriota;c__Actinobacteria;o__Streptosporangiales;f__Streptosporangiaceae;g__Nonomuraea;s__Nonomuraea wenchangensis	d__Bacteria;p__Actinobacteriota;c__Actinobacteria;o__Streptosporangiales;f__Streptosporangiaceae;g__Nonomuraea;s__Nonomuraea wenchangensis
OH_poultry_belem_bin.246.fa	JAEWBI000000000	91.01	0.0	0.0	1457528	30616	68	poultry	d__Bacteria;p__Firmicutes;c__Bacilli;o__RF39;f__CAG-822;g__UBA5364;s__	d__Bacteria;p__Firmicutes;c__Bacilli;o__RF39;f__CAG-822;g__UBA5364;s__
OH_poultry_belem_bin.247.fa	JAEWBJ000000000	93.81	1.97	14.29	3433542	30877	186	poultry	d__Bacteria;p__Bacteroidota;c__Bacteroidia;o__Bacteroidales;f__Dysgonomonadaceae;g__Petrimonas;s__Petrimonas sp002356435	d__Bacteria;p__Bacteroidota;c__Bacteroidia;o__Bacteroidales;f__Dysgonomonadaceae;g__Petrimonas;s__Petrimonas sp002356435
OH_poultry_belem_bin.248.fa	JAEWBK000000000	64.91	0.0	0.0	2499586	6321	431	poultry	d__Bacteria;p__Firmicutes_A;c__Clostridia;o__Lachnospirales;f__Lachnospiraceae;g__Hungatella;s__Hungatella celerecrescens_B	d__Bacteria;p__Firmicutes_A;c__Clostridia;o__Lachnospirales;f__Lachnospiraceae;g__Hungatella;s__Hungatella celerecrescens_B
OH_poultry_belem_bin.249.fa	JAEWBL000000000	63.11	1.85	30.0	3701156	5602	720	poultry	d__Bacteria;p__Proteobacteria;c__Alphaproteobacteria;o__Rhizobiales;f__Xanthobacteraceae;g__Xanthobacter;s__	d__Bacteria;p__Proteobacteria;c__Alphaproteobacteria;o__Rhizobiales;f__Xanthobacteraceae;g__Xanthobacter;s__
OH_poultry_belem_bin.25.fa	JAEWBM000000000	87.18	3.42	50.0	3123171	21972	203	poultry	d__Bacteria;p__Acidobacteriota;c__Blastocatellia;o__Pyrinomonadales;f__Pyrinomonadaceae;g__OLB17;s__	d__Bacteria;p__Acidobacteriota;c__Blastocatellia;o__Pyrinomonadales;f__Pyrinomonadaceae;g__OLB17;s__
OH_poultry_belem_bin.252.fa	JAEWBN000000000	99.32	0.22	0.0	3442800	220485	23	poultry	d__Bacteria;p__Proteobacteria;c__Alphaproteobacteria;o__Rhizobiales;f__Devosiaceae;g__Devosia;s__	d__Bacteria;p__Proteobacteria;c__Alphaproteobacteria;o__Rhizobiales;f__Devosiaceae;g__Devosia;s__
OH_poultry_belem_bin.253.fa	JAEWBO000000000	95.8	0.7	0.0	2765304	94456	44	poultry	d__Bacteria;p__Firmicutes_A;c__Clostridia;o__Christensenellales;f__SZUA-584;g__SZUA-584;s__	d__Bacteria;p__Firmicutes_A;c__Clostridia;o__Christensenellales;f__SZUA-584;g__SZUA-584;s__
OH_poultry_belem_bin.256.fa	JAEWBP000000000	95.62	0.93	33.33	3759810	30218	189	poultry	d__Bacteria;p__Bacteroidota;c__Bacteroidia;o__Bacteroidales;f__Bacteroidaceae;g__Bacteroides;s__Bacteroides uniformis	d__Bacteria;p__Bacteroidota;c__Bacteroidia;o__Bacteroidales;f__Bacteroidaceae;g__Bacteroides;s__Bacteroides uniformis
OH_poultry_belem_bin.257.fa	JAEWBQ000000000	62.79	0.85	0.0	834773	47542	27	poultry	d__Bacteria;p__Patescibacteria;c__Saccharimonadia;o__Saccharimonadales;f__Saccharimonadaceae;g__;s__	d__Bacteria;p__Patescibacteria;c__Saccharimonadia;o__Saccharimonadales;f__Saccharimonadaceae;g__;s__
OH_poultry_belem_bin.258.fa	JAEWBR000000000	96.45	6.35	31.25	4052518	38670	202	poultry	d__Bacteria;p__Proteobacteria;c__Alphaproteobacteria;o__Rhizobiales;f__Xanthobacteraceae;g__Afipia;s__Afipia sp000178995	d__Bacteria;p__Proteobacteria;c__Alphaproteobacteria;o__Rhizobiales;f__Xanthobacteraceae;g__Afipia;s__Afipia sp000178995
OH_poultry_belem_bin.26.fa	JAEWBS000000000	83.88	2.96	66.67	3112828	29981	144	poultry	d__Bacteria;p__Firmicutes_A;c__Clostridia;o__Oscillospirales;f__Ruminococcaceae;g__D5;s__	d__Bacteria;p__Firmicutes_A;c__Clostridia;o__Oscillospirales;f__Ruminococcaceae;g__D5;s__
OH_poultry_belem_bin.261.fa	JAEWBT000000000	91.48	0.71	0.0	2872824	25165	155	poultry	d__Bacteria;p__Bacteroidota;c__Bacteroidia;o__Chitinophagales;f__Chitinophagaceae;g__UBA1952;s__	d__Bacteria;p__Bacteroidota;c__Bacteroidia;o__Chitinophagales;f__Chitinophagaceae;g__UBA1952;s__
OH_poultry_belem_bin.264.fa	JAEWBU000000000	86.88	2.98	53.85	4598841	14388	429	poultry	d__Bacteria;p__Proteobacteria;c__Gammaproteobacteria;o__Burkholderiales;f__Burkholderiaceae;g__Ramlibacter;s__	d__Bacteria;p__Proteobacteria;c__Gammaproteobacteria;o__Burkholderiales;f__Burkholderiaceae;g__Ramlibacter;s__
OH_poultry_belem_bin.265.fa	JAEWBV000000000	62.07	0.0	0.0	3463485	160094	59	poultry	d__Bacteria;p__Firmicutes_A;c__Clostridia;o__Clostridiales;f__Clostridiaceae;g__Clostridium;s__Clostridium butyricum	d__Bacteria;p__Firmicutes_A;c__Clostridia;o__Clostridiales;f__Clostridiaceae;g__Clostridium;s__Clostridium butyricum
OH_poultry_belem_bin.268.fa	JAEWBW000000000	85.63	5.81	30.77	6687050	12858	704	poultry	d__Bacteria;p__Proteobacteria;c__Alphaproteobacteria;o__Rhizobiales;f__Xanthobacteraceae;g__Bradyrhizobium;s__	d__Bacteria;p__Proteobacteria;c__Alphaproteobacteria;o__Rhizobiales;f__Xanthobacteraceae;g__Bradyrhizobium;s__
OH_poultry_belem_bin.270.fa	JAEWBX000000000	52.44	0.0	0.0	1342850	5178	271	poultry	d__Bacteria;p__Firmicutes_A;c__Clostridia;o__Clostridiales;f__Clostridiaceae;g__Clostridium;s__	d__Bacteria;p__Firmicutes_A;c__Clostridia;o__Clostridiales;f__Clostridiaceae;g__Clostridium;s__
OH_poultry_belem_bin.271.fa	JAEWBY000000000	88.0	5.57	8.0	3302749	78042	108	poultry	d__Bacteria;p__Proteobacteria;c__Gammaproteobacteria;o__Xanthomonadales;f__Xanthomonadaceae;g__Pseudoxanthomonas_A;s__	d__Bacteria;p__Proteobacteria;c__Gammaproteobacteria;o__Xanthomonadales;f__Xanthomonadaceae;g__Pseudoxanthomonas_A;s__
OH_poultry_belem_bin.272.fa	JAEWBZ000000000	59.66	0.0	0.0	4279024	18254	297	poultry	d__Bacteria;p__Bacteroidota;c__Bacteroidia;o__Bacteroidales;f__Bacteroidaceae;g__Bacteroides;s__Bacteroides ovatus	d__Bacteria;p__Bacteroidota;c__Bacteroidia;o__Bacteroidales;f__Bacteroidaceae;g__Bacteroides;s__Bacteroides ovatus
OH_poultry_belem_bin.274.fa	JAEWCA000000000	65.63	0.0	0.0	3154485	5932	590	poultry	d__Bacteria;p__Actinobacteriota;c__Actinobacteria;o__Actinomycetales;f__Cellulomonadaceae;g__Cellulomonas;s__	d__Bacteria;p__Actinobacteriota;c__Actinobacteria;o__Actinomycetales;f__Cellulomonadaceae;g__Cellulomonas;s__
OH_poultry_belem_bin.275.fa	JAEWCB000000000	99.03	0.87	0.0	6182213	219204	82	poultry	d__Bacteria;p__Proteobacteria;c__Gammaproteobacteria;o__Pseudomonadales;f__Pseudomonadaceae;g__Pseudomonas;s__Pseudomonas aeruginosa	d__Bacteria;p__Proteobacteria;c__Gammaproteobacteria;o__Pseudomonadales;f__Pseudomonadaceae;g__Pseudomonas;s__Pseudomonas aeruginosa
OH_poultry_belem_bin.276.fa	JAEWCC000000000	96.5	2021-01-02	0.0	3717850	75155	71	poultry	d__Bacteria;p__Firmicutes_A;c__Clostridia;o__Christensenellales;f__SZUA-584;g__SZUA-584;s__	d__Bacteria;p__Firmicutes_A;c__Clostridia;o__Christensenellales;f__SZUA-584;g__SZUA-584;s__
OH_poultry_belem_bin.277.fa	JAEWCD000000000	97.53	2021-11-04	44.0	5716726	18490	456	poultry	d__Bacteria;p__Actinobacteriota;c__Actinobacteria;o__Mycobacteriales;f__Mycobacteriaceae;g__Mycolicibacterium;s__Mycolicibacterium sp001886515	d__Bacteria;p__Actinobacteriota;c__Actinobacteria;o__Mycobacteriales;f__Mycobacteriaceae;g__Mycolicibacterium;s__Mycolicibacterium sp001886515
OH_poultry_belem_bin.279.fa	JAEWCE000000000	93.39	3.46	0.0	3736680	13386	388	poultry	d__Bacteria;p__Proteobacteria;c__Alphaproteobacteria;o__Rhizobiales;f__Devosiaceae;g__Devosia;s__	d__Bacteria;p__Proteobacteria;c__Alphaproteobacteria;o__Rhizobiales;f__Devosiaceae;g__Devosia;s__
OH_poultry_belem_bin.28.fa	JAEWCF000000000	97.03	0.42	0.0	2596602	35243	103	poultry	d__Bacteria;p__Bacteroidota;c__Bacteroidia;o__Flavobacteriales;f__Flavobacteriaceae;g__Flavobacterium;s__	d__Bacteria;p__Bacteroidota;c__Bacteroidia;o__Flavobacteriales;f__Flavobacteriaceae;g__Flavobacterium;s__
OH_poultry_belem_bin.280.fa	JAEWCG000000000	53.93	3.45	0.0	8052324	33347	369	poultry	d__Bacteria;p__Proteobacteria;c__Alphaproteobacteria;o__Azospirillales;f__Azospirillaceae;g__Azospirillum;s__	d__Bacteria;p__Proteobacteria;c__Alphaproteobacteria;o__Azospirillales;f__Azospirillaceae;g__Azospirillum;s__
OH_poultry_belem_bin.281.fa	JAEWCH000000000	62.79	0.0	0.0	4365707	29499	247	poultry	d__Bacteria;p__Proteobacteria;c__Gammaproteobacteria;o__Enterobacterales;f__Enterobacteriaceae;g__Enterobacter;s__Enterobacter cloacae_B	d__Bacteria;p__Proteobacteria;c__Gammaproteobacteria;o__Enterobacterales;f__Enterobacteriaceae;g__Enterobacter;s__Enterobacter cloacae_B
OH_poultry_belem_bin.285.fa	JAEWCI000000000	69.79	0.75	100.0	3823985	6644	652	poultry	d__Bacteria;p__Proteobacteria;c__Alphaproteobacteria;o__Acetobacterales;f__Acetobacteraceae;g__;s__	d__Bacteria;p__Proteobacteria;c__Alphaproteobacteria;o__Acetobacterales;f__Acetobacteraceae;g__;s__
OH_poultry_belem_bin.29.fa	JAEWCJ000000000	50.69	0.0	0.0	2992968	6825	491	poultry	d__Bacteria;p__Proteobacteria;c__Alphaproteobacteria;o__Rhizobiales;f__Xanthobacteraceae;g__Pseudorhodoplanes;s__	d__Bacteria;p__Proteobacteria;c__Alphaproteobacteria;o__Rhizobiales;f__Xanthobacteraceae;g__Pseudorhodoplanes;s__
OH_poultry_belem_bin.291.fa	JAEWCK000000000	83.5	2.87	5.56	2861734	8185	414	poultry	d__Bacteria;p__Proteobacteria;c__Alphaproteobacteria;o__Sphingomonadales;f__Sphingomonadaceae;g__Sphingomonas;s__	d__Bacteria;p__Proteobacteria;c__Alphaproteobacteria;o__Sphingomonadales;f__Sphingomonadaceae;g__Sphingomonas;s__
OH_poultry_belem_bin.3.fa	JAEWCL000000000	94.97	0.7	0.0	3708417	183948	27	poultry	d__Bacteria;p__Firmicutes_A;c__Clostridia;o__Christensenellales;f__CAG-138;g__;s__	d__Bacteria;p__Firmicutes_A;c__Clostridia;o__Christensenellales;f__CAG-138;g__;s__
OH_poultry_belem_bin.30.fa	JAEWCM000000000	94.42	2.25	0.0	2796950	17393	212	poultry	d__Bacteria;p__Firmicutes_B;c__Desulfitobacteriia;o__Desulfitobacteriales;f__;g__;s__	d__Bacteria;p__Firmicutes_B;c__Desulfitobacteriia;o__Desulfitobacteriales;f__;g__;s__
OH_poultry_belem_bin.32.fa	JAEWCN000000000	67.51	3.79	81.82	4654584	4802	996	poultry	d__Bacteria;p__Actinobacteriota;c__Actinobacteria;o__Mycobacteriales;f__Micromonosporaceae;g__Micromonospora;s__Micromonospora tulbaghiae	d__Bacteria;p__Actinobacteriota;c__Actinobacteria;o__Mycobacteriales;f__Micromonosporaceae;g__Micromonospora;s__Micromonospora tulbaghiae
OH_poultry_belem_bin.37.fa	JAEWCO000000000	81.1	4.39	33.33	4536279	19546	318	poultry	d__Bacteria;p__Firmicutes_A;c__Clostridia;o__Acetivibrionales;f__Acetivibrionaceae;g__Ruminiclostridium_A;s__Ruminiclostridium_A cellobioparum	d__Bacteria;p__Firmicutes_A;c__Clostridia;o__Acetivibrionales;f__Acetivibrionaceae;g__Ruminiclostridium_A;s__Ruminiclostridium_A cellobioparum
OH_poultry_belem_bin.4.fa	JAEWCP000000000	60.01	0.0	0.0	2413072	5305	485	poultry	d__Bacteria;p__Actinobacteriota;c__Actinobacteria;o__Actinomycetales;f__Cellulomonadaceae;g__Cellulomonas;s__	d__Bacteria;p__Actinobacteriota;c__Actinobacteria;o__Actinomycetales;f__Cellulomonadaceae;g__Cellulomonas;s__
OH_poultry_belem_bin.40.fa	JAEWCQ000000000	99.28	2021-08-04	4.35	4510740	153060	46	poultry	d__Bacteria;p__Firmicutes_A;c__Clostridia;o__Lachnospirales;f__Lachnospiraceae;g__CAG-45;s__	d__Bacteria;p__Firmicutes_A;c__Clostridia;o__Lachnospirales;f__Lachnospiraceae;g__CAG-45;s__
OH_poultry_belem_bin.41.fa	JAEWCR000000000	81.14	1.21	0.0	2528548	7105	396	poultry	d__Bacteria;p__Proteobacteria;c__Alphaproteobacteria;o__Rhodobacterales;f__Rhodobacteraceae;g__Paracoccus;s__Paracoccus solventivorans	d__Bacteria;p__Proteobacteria;c__Alphaproteobacteria;o__Rhodobacterales;f__Rhodobacteraceae;g__Paracoccus;s__Paracoccus solventivorans
OH_poultry_belem_bin.45.fa	JAEWCS000000000	96.6	0.68	0.0	3110395	46760	96	poultry	d__Bacteria;p__Firmicutes_A;c__Clostridia;o__Oscillospirales;f__Ruminococcaceae;g__Ruthenibacterium;s__Ruthenibacterium lactatiformans	d__Bacteria;p__Firmicutes_A;c__Clostridia;o__Oscillospirales;f__Ruminococcaceae;g__Ruthenibacterium;s__Ruthenibacterium lactatiformans
OH_poultry_belem_bin.56.fa	JAEWCT000000000	58.22	0.81	33.33	2137409	5248	429	poultry	d__Bacteria;p__Proteobacteria;c__Alphaproteobacteria;o__Rhizobiales;f__Hyphomicrobiaceae;g__Hyphomicrobium;s__	d__Bacteria;p__Proteobacteria;c__Alphaproteobacteria;o__Rhizobiales;f__Hyphomicrobiaceae;g__Hyphomicrobium;s__
OH_poultry_belem_bin.57.fa	JAEWCU000000000	98.08	2.19	0.0	2981920	78695	107	poultry	d__Bacteria;p__Actinobacteriota;c__Actinobacteria;o__Propionibacteriales;f__Propionibacteriaceae;g__Acidipropionibacterium;s__Acidipropionibacterium thoenii	d__Bacteria;p__Actinobacteriota;c__Actinobacteria;o__Propionibacteriales;f__Propionibacteriaceae;g__Acidipropionibacterium;s__Acidipropionibacterium thoenii
OH_poultry_belem_bin.63.fa	JAEWCV000000000	97.51	6.77	13.33	6012331	229900	38	poultry	d__Bacteria;p__Firmicutes_A;c__Clostridia;o__Lachnospirales;f__Lachnospiraceae;g__Anaerocolumna;s__Anaerocolumna sp000702945	d__Bacteria;p__Firmicutes_A;c__Clostridia;o__Lachnospirales;f__Lachnospiraceae;g__Anaerocolumna;s__Anaerocolumna sp000702945
OH_poultry_belem_bin.68.fa	JAEWCW000000000	93.13	2.17	80.0	2876311	19123	218	poultry	d__Bacteria;p__Proteobacteria;c__Alphaproteobacteria;o__Sphingomonadales;f__Sphingomonadaceae;g__Sphningosinicella;s__	d__Bacteria;p__Proteobacteria;c__Alphaproteobacteria;o__Sphingomonadales;f__Sphingomonadaceae;g__Sphningosinicella;s__
OH_poultry_belem_bin.70.fa	JAEWCX000000000	68.01	0.49	0.0	1942005	153440	42	poultry	d__Bacteria;p__Bacteroidota;c__Bacteroidia;o__Flavobacteriales;f__Weeksellaceae;g__Chryseobacterium_A;s__	d__Bacteria;p__Bacteroidota;c__Bacteroidia;o__Flavobacteriales;f__Weeksellaceae;g__Chryseobacterium_A;s__
OH_poultry_belem_bin.71.fa	JAEWCY000000000	89.77	4.86	15.38	4739086	23389	284	poultry	d__Bacteria;p__Desulfobacterota_A;c__Desulfovibrionia;o__Desulfovibrionales;f__Desulfovibrionaceae;g__Desulfovibrio_F;s__	d__Bacteria;p__Desulfobacterota_A;c__Desulfovibrionia;o__Desulfovibrionales;f__Desulfovibrionaceae;g__Desulfovibrio_F;s__
OH_poultry_belem_bin.78.fa	JAEWCZ000000000	99.32	4.39	0.0	4967698	231895	97	poultry	d__Bacteria;p__Firmicutes_A;c__Clostridia;o__Acetivibrionales;f__Acetivibrionaceae;g__Ruminiclostridium_A;s__	d__Bacteria;p__Firmicutes_A;c__Clostridia;o__Acetivibrionales;f__Acetivibrionaceae;g__Ruminiclostridium_A;s__
OH_poultry_belem_bin.79.fa	JAEWDA000000000	79.72	0.87	75.0	2258465	10031	272	poultry	d__Bacteria;p__Firmicutes;c__Bacilli;o__Lactobacillales;f__Enterococcaceae;g__Enterococcus;s__Enterococcus faecalis	d__Bacteria;p__Firmicutes;c__Bacilli;o__Lactobacillales;f__Enterococcaceae;g__Enterococcus;s__Enterococcus faecalis
OH_poultry_belem_bin.80.fa	JAEWDB000000000	76.44	1.79	33.33	4884840	7860	704	poultry	d__Bacteria;p__Bacteroidota;c__Bacteroidia;o__Cytophagales;f__Cyclobacteriaceae;g__Chryseolinea;s__	d__Bacteria;p__Bacteroidota;c__Bacteroidia;o__Cytophagales;f__Cyclobacteriaceae;g__Chryseolinea;s__
OH_poultry_belem_bin.82.fa	JAEWDC000000000	82.06	8.17	2021-11-11	5543892	7510	843	poultry	d__Bacteria;p__Firmicutes_A;c__Clostridia;o__Lachnospirales;f__Lachnospiraceae;g__Anaerocolumna;s__	d__Bacteria;p__Firmicutes_A;c__Clostridia;o__Lachnospirales;f__Lachnospiraceae;g__Anaerocolumna;s__
OH_poultry_belem_bin.83.fa	JAEWDD000000000	92.32	3.44	7.14	4307532	25278	233	poultry	d__Bacteria;p__Firmicutes_B;c__Desulfitobacteriia;o__Desulfitobacteriales;f__Desulfitobacteriaceae;g__Desulfitobacterium;s__Desulfitobacterium hafniense	d__Bacteria;p__Firmicutes_B;c__Desulfitobacteriia;o__Desulfitobacteriales;f__Desulfitobacteriaceae;g__Desulfitobacterium;s__Desulfitobacterium hafniense
OH_poultry_belem_bin.85.fa	JAEWDE000000000	50.89	1.72	100.0	1752432	4470	407	poultry	d__Bacteria;p__Proteobacteria;c__Alphaproteobacteria;o__Caulobacterales;f__Caulobacteraceae;g__Brevundimonas;s__Brevundimonas diminuta_B	d__Bacteria;p__Proteobacteria;c__Alphaproteobacteria;o__Caulobacterales;f__Caulobacteraceae;g__Brevundimonas;s__Brevundimonas diminuta_B
OH_poultry_belem_bin.88.fa	JAEWDF000000000	97.05	2021-03-03	24.0	3001881	35349	133	poultry	d__Bacteria;p__Proteobacteria;c__Alphaproteobacteria;o__Caulobacterales;f__Caulobacteraceae;g__Brevundimonas;s__	d__Bacteria;p__Proteobacteria;c__Alphaproteobacteria;o__Caulobacterales;f__Caulobacteraceae;g__Brevundimonas;s__
OH_poultry_belem_bin.9.fa	JAEWDG000000000	58.62	1.72	100.0	1945047	5879	350	poultry	d__Bacteria;p__Bacteroidota;c__Bacteroidia;o__Chitinophagales;f__Chitinophagaceae;g__Ferruginibacter;s__	d__Bacteria;p__Bacteroidota;c__Bacteroidia;o__Chitinophagales;f__Chitinophagaceae;g__Ferruginibacter;s__
OH_poultry_belem_bin.90.fa	JAEWDH000000000	90.41	0.0	0.0	2927549	52609	70	poultry	d__Bacteria;p__Bacteroidota;c__Bacteroidia;o__Bacteroidales;f__Bacteroidaceae;g__Bacteroides;s__Bacteroides pyogenes	d__Bacteria;p__Bacteroidota;c__Bacteroidia;o__Bacteroidales;f__Bacteroidaceae;g__Bacteroides;s__Bacteroides pyogenes
OH_poultry_belem_bin.91.fa	JAEWDI000000000	99.55	2.18	11.76	2269014	79249	56	poultry	d__Bacteria;p__Proteobacteria;c__Gammaproteobacteria;o__Enterobacterales;f__Pasteurellaceae;g__Avibacterium;s__Avibacterium gallinarum	d__Bacteria;p__Proteobacteria;c__Gammaproteobacteria;o__Enterobacterales;f__Pasteurellaceae;g__Avibacterium;s__Avibacterium gallinarum
OH_poultry_belem_bin.92.fa	JAEWDJ000000000	77.83	1.84	33.33	3257799	7068	520	poultry	d__Bacteria;p__Actinobacteriota;c__Actinobacteria;o__Actinomycetales;f__Microbacteriaceae;g__Leifsonia;s__	d__Bacteria;p__Actinobacteriota;c__Actinobacteria;o__Actinomycetales;f__Microbacteriaceae;g__Leifsonia;s__
OH_poultry_belem_bin.95.fa	JAEWDK000000000	90.6	0.0	0.0	2867054	461032	24	poultry	d__Bacteria;p__Firmicutes_A;c__Clostridia;o__Oscillospirales;f__Acutalibacteraceae;g__MS4;s__	d__Bacteria;p__Firmicutes_A;c__Clostridia;o__Oscillospirales;f__Acutalibacteraceae;g__MS4;s__
OH_poultry_belem_bin.97.fa	JAEWDL000000000	99.17	0.81	0.0	3913647	315843	36	poultry	d__Bacteria;p__Firmicutes_A;c__Clostridia;o__Christensenellales;f__Christensenellaceae;g__;s__	d__Bacteria;p__Firmicutes_A;c__Clostridia;o__Christensenellales;f__Christensenellaceae;g__;s__
OH_poultry_belem_bin.98.fa	JAEWDM000000000	95.3	1.34	0.0	4302861	156410	41	poultry	d__Bacteria;p__Firmicutes_A;c__Clostridia;o__Acetivibrionales;f__Acetivibrionaceae;g__;s__	d__Bacteria;p__Firmicutes_A;c__Clostridia;o__Acetivibrionales;f__Acetivibrionaceae;g__;s__
OH_poultry_blumenau_bin.101.fa	JAEWDN000000000	97.88	2021-09-04	2021-03-03	4500570	185906	95	poultry	d__Bacteria;p__Bacteroidota;c__Bacteroidia;o__Bacteroidales;f__Bacteroidaceae;g__Bacteroides;s__	d__Bacteria;p__Bacteroidota;c__Bacteroidia;o__Bacteroidales;f__Bacteroidaceae;g__Bacteroides;s__
OH_poultry_blumenau_bin.103.fa	JAEWDO000000000	59.21	2.95	0.0	3729801	6781	616	poultry	d__Bacteria;p__Firmicutes_A;c__Clostridia;o__Clostridiales;f__Clostridiaceae;g__F0540;s__	d__Bacteria;p__Firmicutes_A;c__Clostridia;o__Clostridiales;f__Clostridiaceae;g__F0540;s__
OH_poultry_blumenau_bin.104.fa	JAEWDP000000000	95.59	0.39	100.0	4750267	39343	185	poultry	d__Bacteria;p__Proteobacteria;c__Alphaproteobacteria;o__Rhizobiales;f__Rhizobiaceae;g__Pseudorhizobium;s__	d__Bacteria;p__Proteobacteria;c__Alphaproteobacteria;o__Rhizobiales;f__Rhizobiaceae;g__Pseudorhizobium;s__
OH_poultry_blumenau_bin.106.fa	JAEWDQ000000000	77.8	1.95	40.0	2443314	8935	329	poultry	d__Bacteria;p__Proteobacteria;c__Gammaproteobacteria;o__Burkholderiales;f__Burkholderiaceae;g__Candidimonas;s__	d__Bacteria;p__Proteobacteria;c__Gammaproteobacteria;o__Burkholderiales;f__Burkholderiaceae;g__Candidimonas;s__
OH_poultry_blumenau_bin.108.fa	JAEWDR000000000	93.18	1.35	0.0	4052870	64121	94	poultry	d__Bacteria;p__Proteobacteria;c__Gammaproteobacteria;o__Enterobacterales;f__Enterobacteriaceae;g__Providencia;s__Providencia rettgeri_A	d__Bacteria;p__Proteobacteria;c__Gammaproteobacteria;o__Enterobacterales;f__Enterobacteriaceae;g__Providencia;s__Providencia rettgeri_A
OH_poultry_blumenau_bin.109.fa	JAEWDS000000000	80.06	4.43	70.0	4136797	11587	479	poultry	d__Bacteria;p__Firmicutes_A;c__Clostridia;o__Lachnospirales;f__Lachnospiraceae;g__Hungatella;s__	d__Bacteria;p__Firmicutes_A;c__Clostridia;o__Lachnospirales;f__Lachnospiraceae;g__Hungatella;s__
OH_poultry_blumenau_bin.11.fa	JAEWDT000000000	83.28	2021-01-01	0.0	4708251	11825	503	poultry	d__Bacteria;p__Bacteroidota;c__Bacteroidia;o__Chitinophagales;f__Chitinophagaceae;g__Flavisolibacter;s__	d__Bacteria;p__Bacteroidota;c__Bacteroidia;o__Chitinophagales;f__Chitinophagaceae;g__Flavisolibacter;s__
OH_poultry_blumenau_bin.111.fa	JAEWDU000000000	86.6	0.81	100.0	1413563	11250	163	poultry	d__Bacteria;p__Actinobacteriota;c__Coriobacteriia;o__Coriobacteriales;f__;g__;s__	d__Bacteria;p__Actinobacteriota;c__Coriobacteriia;o__Coriobacteriales;f__;g__;s__
OH_poultry_blumenau_bin.112.fa	JAEWDV000000000	53.51	1.72	100.0	4039852	11007	468	poultry	d__Bacteria;p__Actinobacteriota;c__Actinobacteria;o__Mycobacteriales;f__Mycobacteriaceae;g__Gordonia;s__Gordonia rubripertincta	d__Bacteria;p__Actinobacteriota;c__Actinobacteria;o__Mycobacteriales;f__Mycobacteriaceae;g__Gordonia;s__Gordonia rubripertincta
OH_poultry_blumenau_bin.114.fa	JAEWDW000000000	95.55	0.52	37.5	4653300	33289	216	poultry	d__Bacteria;p__Actinobacteriota;c__Actinobacteria;o__Mycobacteriales;f__Mycobacteriaceae;g__Rhodococcus;s__Rhodococcus hoagii	d__Bacteria;p__Actinobacteriota;c__Actinobacteria;o__Mycobacteriales;f__Mycobacteriaceae;g__Rhodococcus;s__Rhodococcus hoagii
OH_poultry_blumenau_bin.115.fa	JAEWDX000000000	91.55	2021-02-06	2021-09-09	4543869	13237	449	poultry	d__Bacteria;p__Firmicutes;c__Bacilli;o__Bacillales;f__Bacillaceae_A;g__Bacillus_AA;s__	d__Bacteria;p__Firmicutes;c__Bacilli;o__Bacillales;f__Bacillaceae_A;g__Bacillus_AA;s__
OH_poultry_blumenau_bin.116.fa	JAEWDY000000000	65.67	0.0	0.0	3877039	44303	147	poultry	d__Bacteria;p__Proteobacteria;c__Gammaproteobacteria;o__Enterobacterales;f__Enterobacteriaceae;g__Atlantibacter;s__Atlantibacter hermannii	d__Bacteria;p__Proteobacteria;c__Gammaproteobacteria;o__Enterobacterales;f__Enterobacteriaceae;g__Atlantibacter;s__Atlantibacter hermannii
OH_poultry_blumenau_bin.12.fa	JAEWDZ000000000	53.45	0.0	0.0	1077996	622021	8	poultry	d__Bacteria;p__Bacteroidota;c__Bacteroidia;o__Bacteroidales;f__Porphyromonadaceae;g__Porphyromonas;s__	d__Bacteria;p__Bacteroidota;c__Bacteroidia;o__Bacteroidales;f__Porphyromonadaceae;g__Porphyromonas;s__
OH_poultry_blumenau_bin.122.fa	JAEWEA000000000	93.19	0.83	100.0	2109594	9199	264	poultry	d__Bacteria;p__Actinobacteriota;c__Actinobacteria;o__Actinomycetales;f__Actinomycetaceae;g__Bowdeniella;s__Bowdeniella nasicola_A	d__Bacteria;p__Actinobacteriota;c__Actinobacteria;o__Actinomycetales;f__Actinomycetaceae;g__Bowdeniella;s__Bowdeniella nasicola_A
OH_poultry_blumenau_bin.124.fa	JAEWEB000000000	87.38	1.67	20.0	5106108	147842	80	poultry	d__Bacteria;p__Proteobacteria;c__Gammaproteobacteria;o__Burkholderiales;f__Burkholderiaceae;g__Achromobacter;s__	d__Bacteria;p__Proteobacteria;c__Gammaproteobacteria;o__Burkholderiales;f__Burkholderiaceae;g__Achromobacter;s__
OH_poultry_blumenau_bin.129.fa	JAEWEC000000000	90.34	1.24	0.0	2353101	62245	68	poultry	d__Bacteria;p__Proteobacteria;c__Gammaproteobacteria;o__Pseudomonadales;f__Moraxellaceae;g__Psychrobacter;s__	d__Bacteria;p__Proteobacteria;c__Gammaproteobacteria;o__Pseudomonadales;f__Moraxellaceae;g__Psychrobacter;s__
OH_poultry_blumenau_bin.13.fa	JAEWED000000000	95.16	3.42	20.0	4811671	29838	265	poultry	d__Bacteria;p__Actinobacteriota;c__Acidimicrobiia;o__Microtrichales;f__Microtrichaceae;g__IMCC26207;s__	d__Bacteria;p__Actinobacteriota;c__Acidimicrobiia;o__Microtrichales;f__Microtrichaceae;g__IMCC26207;s__
OH_poultry_blumenau_bin.132.fa	JAEWEE000000000	68.94	1.55	2021-09-09	2001226	4767	434	poultry	d__Bacteria;p__Proteobacteria;c__Alphaproteobacteria;o__Sphingomonadales;f__Sphingomonadaceae;g__Porphyrobacter_A;s__	d__Bacteria;p__Proteobacteria;c__Alphaproteobacteria;o__Sphingomonadales;f__Sphingomonadaceae;g__Porphyrobacter_A;s__
OH_poultry_blumenau_bin.134.fa	JAEWEF000000000	98.31	2021-12-01	100.0	1181905	17679	95	poultry	d__Bacteria;p__Fusobacteriota;c__Fusobacteriia;o__Fusobacteriales;f__Fusobacteriaceae;g__;s__	d__Bacteria;p__Fusobacteriota;c__Fusobacteriia;o__Fusobacteriales;f__Fusobacteriaceae;g__;s__
OH_poultry_blumenau_bin.136.fa	JAEWEG000000000	100.0	1.62	25.0	4659659	81034	95	poultry	d__Bacteria;p__Chloroflexota;c__Chloroflexia;o__Thermomicrobiales;f__UBA6265;g__;s__	d__Bacteria;p__Chloroflexota;c__Chloroflexia;o__Thermomicrobiales;f__UBA6265;g__;s__
OH_poultry_blumenau_bin.137.fa	JAEWEH000000000	76.55	2.13	20.0	2892839	6494	497	poultry	d__Bacteria;p__Proteobacteria;c__Gammaproteobacteria;o__Burkholderiales;f__Burkholderiaceae;g__Candidimonas;s__	d__Bacteria;p__Proteobacteria;c__Gammaproteobacteria;o__Burkholderiales;f__Burkholderiaceae;g__Candidimonas;s__
OH_poultry_blumenau_bin.138.fa	JAEWEI000000000	68.48	2.31	60.0	2792265	7001	462	poultry	d__Bacteria;p__Actinobacteriota;c__Actinobacteria;o__Actinomycetales;f__Cellulomonadaceae;g__Cellulomonas;s__	d__Bacteria;p__Actinobacteriota;c__Actinobacteria;o__Actinomycetales;f__Cellulomonadaceae;g__Cellulomonas;s__
OH_poultry_blumenau_bin.14.fa	JAEWEJ000000000	82.76	0.29	0.0	3592720	10762	437	poultry	d__Bacteria;p__Actinobacteriota;c__Actinobacteria;o__Actinomycetales;f__Cellulomonadaceae;g__Cellulomonas;s__	d__Bacteria;p__Actinobacteriota;c__Actinobacteria;o__Actinomycetales;f__Cellulomonadaceae;g__Cellulomonas;s__
OH_poultry_blumenau_bin.140.fa	JAEWEK000000000	93.15	1.38	27.27	4403650	14416	419	poultry	d__Bacteria;p__Proteobacteria;c__Gammaproteobacteria;o__Burkholderiales;f__Burkholderiaceae;g__Massilia;s__	d__Bacteria;p__Proteobacteria;c__Gammaproteobacteria;o__Burkholderiales;f__Burkholderiaceae;g__Massilia;s__
OH_poultry_blumenau_bin.141.fa	JAEWEL000000000	96.74	2021-03-01	100.0	4838073	63909	130	poultry	d__Bacteria;p__Proteobacteria;c__Alphaproteobacteria;o__Rhizobiales;f__Rhizobiaceae;g__Ochrobactrum_A;s__Ochrobactrum_A pseudogrignonense	d__Bacteria;p__Proteobacteria;c__Alphaproteobacteria;o__Rhizobiales;f__Rhizobiaceae;g__Ochrobactrum_A;s__Ochrobactrum_A pseudogrignonense
OH_poultry_blumenau_bin.142.fa	JAEWEM000000000	66.27	0.12	100.0	2197388	5064	465	poultry	d__Bacteria;p__Firmicutes_A;c__Clostridia;o__Tissierellales;f__Tissierellaceae;g__Tissierella;s__Tissierella praeacuta	d__Bacteria;p__Firmicutes_A;c__Clostridia;o__Tissierellales;f__Tissierellaceae;g__Tissierella;s__Tissierella praeacuta
OH_poultry_blumenau_bin.144.fa	JAEWEN000000000	95.16	1.81	100.0	2500631	40828	128	poultry	d__Bacteria;p__Firmicutes_A;c__Clostridia;o__Clostridiales;f__Caloramatoraceae;g__Clostridium_AB;s__	d__Bacteria;p__Firmicutes_A;c__Clostridia;o__Clostridiales;f__Caloramatoraceae;g__Clostridium_AB;s__
OH_poultry_blumenau_bin.147.fa	JAEWEO000000000	94.18	2.68	33.33	4033791	16000	336	poultry	d__Bacteria;p__Firmicutes_A;c__Clostridia;o__Lachnospirales;f__Lachnospiraceae;g__Herbinix;s__	d__Bacteria;p__Firmicutes_A;c__Clostridia;o__Lachnospirales;f__Lachnospiraceae;g__Herbinix;s__
OH_poultry_blumenau_bin.148.fa	JAEWEP000000000	70.81	1.16	100.0	1717505	4990	368	poultry	d__Bacteria;p__Actinobacteriota;c__Actinobacteria;o__Actinomycetales;f__Cellulomonadaceae;g__Flavimobilis;s__Flavimobilis massiliensis	d__Bacteria;p__Actinobacteriota;c__Actinobacteria;o__Actinomycetales;f__Cellulomonadaceae;g__Flavimobilis;s__Flavimobilis massiliensis
OH_poultry_blumenau_bin.149.fa	JAEWEQ000000000	97.49	2.13	16.67	2087173	35488	96	poultry	d__Bacteria;p__Actinobacteriota;c__Actinobacteria;o__Actinomycetales;f__Actinomycetaceae;g__Gleimia;s__	d__Bacteria;p__Actinobacteriota;c__Actinobacteria;o__Actinomycetales;f__Actinomycetaceae;g__Gleimia;s__
OH_poultry_blumenau_bin.152.fa	JAEWER000000000	91.37	2021-06-01	33.33	1422852	49279	37	poultry	d__Bacteria;p__Firmicutes_A;c__Clostridia;o__Saccharofermentanales;f__DTU023;g__;s__	d__Bacteria;p__Firmicutes_A;c__Clostridia;o__Saccharofermentanales;f__DTU023;g__;s__
OH_poultry_blumenau_bin.153.fa	JAEWES000000000	98.22	3.19	6.25	4581080	85463	154	poultry	d__Bacteria;p__Bacteroidota;c__Bacteroidia;o__Bacteroidales;f__Bacteroidaceae;g__Bacteroides;s__Bacteroides uniformis	d__Bacteria;p__Bacteroidota;c__Bacteroidia;o__Bacteroidales;f__Bacteroidaceae;g__Bacteroides;s__Bacteroides uniformis
OH_poultry_blumenau_bin.155.fa	JAEWET000000000	89.21	4.65	14.29	3777416	100451	52	poultry	d__Bacteria;p__Proteobacteria;c__Alphaproteobacteria;o__Rhizobiales;f__Rhizobiaceae;g__Aliihoeflea;s__Aliihoeflea sp000497755	d__Bacteria;p__Proteobacteria;c__Alphaproteobacteria;o__Rhizobiales;f__Rhizobiaceae;g__Aliihoeflea;s__Aliihoeflea sp000497755
OH_poultry_blumenau_bin.156.fa	JAEWEU000000000	77.1	0.47	0.0	3740864	151805	65	poultry	d__Bacteria;p__Proteobacteria;c__Gammaproteobacteria;o__Burkholderiales;f__Burkholderiaceae;g__Bordetella;s__Bordetella trematum	d__Bacteria;p__Proteobacteria;c__Gammaproteobacteria;o__Burkholderiales;f__Burkholderiaceae;g__Bordetella;s__Bordetella trematum
OH_poultry_blumenau_bin.157.fa	JAEWEV000000000	96.23	0.12	100.0	3616255	176026	37	poultry	d__Bacteria;p__Proteobacteria;c__Gammaproteobacteria;o__Burkholderiales;f__Burkholderiaceae;g__Advenella;s__	d__Bacteria;p__Proteobacteria;c__Gammaproteobacteria;o__Burkholderiales;f__Burkholderiaceae;g__Advenella;s__
OH_poultry_blumenau_bin.158.fa	JAEWEW000000000	90.71	0.95	33.33	4765365	16746	409	poultry	d__Bacteria;p__Proteobacteria;c__Gammaproteobacteria;o__Burkholderiales;f__Burkholderiaceae;g__Lautropia;s__	d__Bacteria;p__Proteobacteria;c__Gammaproteobacteria;o__Burkholderiales;f__Burkholderiaceae;g__Lautropia;s__
OH_poultry_blumenau_bin.159.fa	JAEWEX000000000	71.43	0.95	25.0	2840966	5881	533	poultry	d__Bacteria;p__Proteobacteria;c__Alphaproteobacteria;o__Rhizobiales;f__Methylopilaceae;g__Ga0077545;s__	d__Bacteria;p__Proteobacteria;c__Alphaproteobacteria;o__Rhizobiales;f__Methylopilaceae;g__Ga0077545;s__
OH_poultry_blumenau_bin.160.fa	JAEWEY000000000	99.56	0.86	16.67	2560898	284849	11	poultry	d__Bacteria;p__Proteobacteria;c__Alphaproteobacteria;o__Sphingomonadales;f__Sphingomonadaceae;g__Sphingomonas_A;s__	d__Bacteria;p__Proteobacteria;c__Alphaproteobacteria;o__Sphingomonadales;f__Sphingomonadaceae;g__Sphingomonas_A;s__
OH_poultry_blumenau_bin.162.fa	JAEWEZ000000000	82.76	0.86	0.0	2379360	18626	174	poultry	d__Bacteria;p__Actinobacteriota;c__Actinobacteria;o__Actinomycetales;f__Dermabacteraceae;g__Brachybacterium;s__	d__Bacteria;p__Actinobacteriota;c__Actinobacteria;o__Actinomycetales;f__Dermabacteraceae;g__Brachybacterium;s__
OH_poultry_blumenau_bin.165.fa	JAEWFA000000000	98.77	1.23	0.0	3506219	89545	65	poultry	d__Bacteria;p__Proteobacteria;c__Gammaproteobacteria;o__Burkholderiales;f__Burkholderiaceae;g__SCN-69-89;s__	d__Bacteria;p__Proteobacteria;c__Gammaproteobacteria;o__Burkholderiales;f__Burkholderiaceae;g__SCN-69-89;s__
OH_poultry_blumenau_bin.168.fa	JAEWFB000000000	77.61	1.77	75.0	4475434	7659	683	poultry	d__Bacteria;p__Actinobacteriota;c__Actinobacteria;o__Actinomycetales;f__Dermatophilaceae;g__Monashia;s__	d__Bacteria;p__Actinobacteriota;c__Actinobacteria;o__Actinomycetales;f__Dermatophilaceae;g__Monashia;s__
OH_poultry_blumenau_bin.17.fa	JAEWFC000000000	94.87	2.56	0.0	3710723	394061	41	poultry	d__Bacteria;p__Acidobacteriota;c__Blastocatellia;o__Pyrinomonadales;f__Pyrinomonadaceae;g__OLB17;s__	d__Bacteria;p__Acidobacteriota;c__Blastocatellia;o__Pyrinomonadales;f__Pyrinomonadaceae;g__OLB17;s__
OH_poultry_blumenau_bin.170.fa	JAEWFD000000000	96.23	3.77	0.0	2730783	109141	45	poultry	d__Bacteria;p__Firmicutes;c__Bacilli;o__Erysipelotrichales;f__Erysipelotrichaceae;g__;s__	d__Bacteria;p__Firmicutes;c__Bacilli;o__Erysipelotrichales;f__Erysipelotrichaceae;g__;s__
OH_poultry_blumenau_bin.171.fa	JAEWFE000000000	73.08	2021-08-04	90.91	2098702	6435	351	poultry	d__Bacteria;p__Firmicutes;c__Bacilli;o__Lactobacillales;f__Enterococcaceae;g__Enterococcus_E;s__	d__Bacteria;p__Firmicutes;c__Bacilli;o__Lactobacillales;f__Enterococcaceae;g__Enterococcus_E;s__
OH_poultry_blumenau_bin.172.fa	JAEWFF000000000	94.25	7.21	0.0	2991489	115213	80	poultry	d__Bacteria;p__Proteobacteria;c__Alphaproteobacteria;o__Rhizobiales;f__Methylopilaceae;g__Ga0077545;s__	d__Bacteria;p__Proteobacteria;c__Alphaproteobacteria;o__Rhizobiales;f__Methylopilaceae;g__Ga0077545;s__
OH_poultry_blumenau_bin.174.fa	JAEWFG000000000	97.58	1.61	31.25	8179005	27342	437	poultry	d__Bacteria;p__Proteobacteria;c__Alphaproteobacteria;o__Rhizobiales;f__Xanthobacteraceae;g__Bradyrhizobium;s__	d__Bacteria;p__Proteobacteria;c__Alphaproteobacteria;o__Rhizobiales;f__Xanthobacteraceae;g__Bradyrhizobium;s__
OH_poultry_blumenau_bin.179.fa	JAEWFH000000000	82.06	1.44	26.32	2121600	14505	204	poultry	d__Bacteria;p__Proteobacteria;c__Gammaproteobacteria;o__Xanthomonadales;f__Xanthomonadaceae;g__Lysobacter;s__	d__Bacteria;p__Proteobacteria;c__Gammaproteobacteria;o__Xanthomonadales;f__Xanthomonadaceae;g__Lysobacter;s__
OH_poultry_blumenau_bin.18.fa	JAEWFI000000000	53.36	0.0	0.0	2265024	5469	446	poultry	d__Bacteria;p__Firmicutes_A;c__Clostridia;o__Lachnospirales;f__Lachnospiraceae;g__Hungatella;s__Hungatella celerecrescens_B	d__Bacteria;p__Firmicutes_A;c__Clostridia;o__Lachnospirales;f__Lachnospiraceae;g__Hungatella;s__Hungatella celerecrescens_B
OH_poultry_blumenau_bin.180.fa	JAEWFJ000000000	100.0	0.0	0.0	2308574	171048	31	poultry	d__Bacteria;p__Bacteroidota;c__Bacteroidia;o__Flavobacteriales;f__Weeksellaceae;g__Chryseobacterium_A;s__Chryseobacterium_A sp002477665	d__Bacteria;p__Bacteroidota;c__Bacteroidia;o__Flavobacteriales;f__Weeksellaceae;g__Chryseobacterium_A;s__Chryseobacterium_A sp002477665
OH_poultry_blumenau_bin.181.fa	JAEWFK000000000	92.99	2021-09-01	60.0	2676001	20779	175	poultry	d__Bacteria;p__Proteobacteria;c__Gammaproteobacteria;o__Burkholderiales;f__Burkholderiaceae;g__;s__	d__Bacteria;p__Proteobacteria;c__Gammaproteobacteria;o__Burkholderiales;f__Burkholderiaceae;g__;s__
OH_poultry_blumenau_bin.182.fa	JAEWFL000000000	97.5	0.47	33.33	6664138	129944	86	poultry	d__Bacteria;p__Bacteroidota;c__Bacteroidia;o__Bacteroidales;f__Bacteroidaceae;g__Bacteroides;s__	d__Bacteria;p__Bacteroidota;c__Bacteroidia;o__Bacteroidales;f__Bacteroidaceae;g__Bacteroides;s__
OH_poultry_blumenau_bin.183.fa	JAEWFM000000000	92.48	2021-04-05	27.59	3984418	24125	278	poultry	d__Bacteria;p__Proteobacteria;c__Alphaproteobacteria;o__Rhodobacterales;f__Rhodobacteraceae;g__Paracoccus;s__Paracoccus alcaliphilus	d__Bacteria;p__Proteobacteria;c__Alphaproteobacteria;o__Rhodobacterales;f__Rhodobacteraceae;g__Paracoccus;s__Paracoccus alcaliphilus
OH_poultry_blumenau_bin.185.fa	JAEWFN000000000	71.71	1.72	100.0	4202078	32977	194	poultry	d__Bacteria;p__Proteobacteria;c__Gammaproteobacteria;o__Enterobacterales;f__Enterobacteriaceae;g__Enterobacter;s__Enterobacter himalayensis	d__Bacteria;p__Proteobacteria;c__Gammaproteobacteria;o__Enterobacterales;f__Enterobacteriaceae;g__Enterobacter;s__Enterobacter himalayensis
OH_poultry_blumenau_bin.188.fa	JAEWFO000000000	99.25	0.4	0.0	5950340	98454	102	poultry	d__Bacteria;p__Bacteroidota;c__Bacteroidia;o__Bacteroidales;f__Bacteroidaceae;g__Bacteroides;s__Bacteroides thetaiotaomicron	d__Bacteria;p__Bacteroidota;c__Bacteroidia;o__Bacteroidales;f__Bacteroidaceae;g__Bacteroides;s__Bacteroides thetaiotaomicron
OH_poultry_blumenau_bin.189.fa	JAEWFP000000000	96.43	2.65	11.76	4541716	14973	401	poultry	d__Bacteria;p__Proteobacteria;c__Alphaproteobacteria;o__Rhizobiales;f__Beijerinckiaceae;g__Methylobacterium;s__	d__Bacteria;p__Proteobacteria;c__Alphaproteobacteria;o__Rhizobiales;f__Beijerinckiaceae;g__Methylobacterium;s__
OH_poultry_blumenau_bin.19.fa	JAEWFQ000000000	92.89	1.69	25.0	2483578	14169	232	poultry	d__Bacteria;p__Actinobacteriota;c__Actinobacteria;o__Mycobacteriales;f__Mycobacteriaceae;g__Corynebacterium;s__Corynebacterium freneyi	d__Bacteria;p__Actinobacteriota;c__Actinobacteria;o__Mycobacteriales;f__Mycobacteriaceae;g__Corynebacterium;s__Corynebacterium freneyi
OH_poultry_blumenau_bin.190.fa	JAEWFR000000000	97.46	0.16	100.0	4003578	41863	149	poultry	d__Bacteria;p__Bacteroidota;c__Bacteroidia;o__Sphingobacteriales;f__Sphingobacteriaceae;g__Sphingobacterium;s__Sphingobacterium mizutaii	d__Bacteria;p__Bacteroidota;c__Bacteroidia;o__Sphingobacteriales;f__Sphingobacteriaceae;g__Sphingobacterium;s__Sphingobacterium mizutaii
OH_poultry_blumenau_bin.191.fa	JAEWFS000000000	99.41	2.68	2021-05-12	3704656	113672	76	poultry	d__Bacteria;p__Desulfobacterota_A;c__Desulfovibrionia;o__Desulfovibrionales;f__Desulfovibrionaceae;g__Desulfovibrio_A;s__Desulfovibrio_A vulgaris	d__Bacteria;p__Desulfobacterota_A;c__Desulfovibrionia;o__Desulfovibrionales;f__Desulfovibrionaceae;g__Desulfovibrio_A;s__Desulfovibrio_A vulgaris
OH_poultry_blumenau_bin.194.fa	JAEWFT000000000	92.55	0.91	20.0	2202416	63342	55	poultry	d__Bacteria;p__Proteobacteria;c__Gammaproteobacteria;o__Xanthomonadales;f__Xanthomonadaceae;g__Thermomonas;s__	d__Bacteria;p__Proteobacteria;c__Gammaproteobacteria;o__Xanthomonadales;f__Xanthomonadaceae;g__Thermomonas;s__
OH_poultry_blumenau_bin.195.fa	JAEWFU000000000	64.11	1.72	100.0	3250417	6672	550	poultry	d__Bacteria;p__Proteobacteria;c__Alphaproteobacteria;o__Rhizobiales;f__Rhizobiaceae;g__Aquamicrobium_A;s__	d__Bacteria;p__Proteobacteria;c__Alphaproteobacteria;o__Rhizobiales;f__Rhizobiaceae;g__Aquamicrobium_A;s__
OH_poultry_blumenau_bin.196.fa	JAEWFV000000000	97.59	2021-04-01	40.0	5953347	75294	147	poultry	d__Bacteria;p__Actinobacteriota;c__Actinobacteria;o__Mycobacteriales;f__Mycobacteriaceae;g__Mycolicibacterium;s__Mycolicibacterium aurum_A	d__Bacteria;p__Actinobacteriota;c__Actinobacteria;o__Mycobacteriales;f__Mycobacteriaceae;g__Mycolicibacterium;s__Mycolicibacterium aurum_A
OH_poultry_blumenau_bin.198.fa	JAEWFW000000000	96.92	0.9	0.0	3084453	77054	65	poultry	d__Bacteria;p__Firmicutes_J;c__Desulfuribacillia;o__Desulfuribacillales;f__Desulfuribacillaceae;g__Desulfuribacillus;s__	d__Bacteria;p__Firmicutes_J;c__Desulfuribacillia;o__Desulfuribacillales;f__Desulfuribacillaceae;g__Desulfuribacillus;s__
OH_poultry_blumenau_bin.20.fa	JAEWFX000000000	91.17	0.24	0.0	1060717	20292	65	poultry	d__Bacteria;p__Firmicutes_A;c__Clostridia;o__Saccharofermentanales;f__DTU023;g__;s__	d__Bacteria;p__Firmicutes_A;c__Clostridia;o__Saccharofermentanales;f__DTU023;g__;s__
OH_poultry_blumenau_bin.201.fa	JAEWFY000000000	94.77	3.49	44.44	3203025	19078	226	poultry	d__Bacteria;p__Actinobacteriota;c__Actinobacteria;o__Actinomycetales;f__Brevibacteriaceae;g__Brevibacterium;s__	d__Bacteria;p__Actinobacteriota;c__Actinobacteria;o__Actinomycetales;f__Brevibacteriaceae;g__Brevibacterium;s__
OH_poultry_blumenau_bin.205.fa	JAEWFZ000000000	100.0	0.0	0.0	1465135	42131	50	poultry	d__Bacteria;p__Firmicutes;c__Bacilli;o__Erysipelotrichales;f__Erysipelotrichaceae;g__;s__	d__Bacteria;p__Firmicutes;c__Bacilli;o__Erysipelotrichales;f__Erysipelotrichaceae;g__;s__
OH_poultry_blumenau_bin.206.fa	JAEWGA000000000	83.18	0.63	100.0	1597147	24182	86	poultry	d__Bacteria;p__Bacteroidota;c__Bacteroidia;o__Bacteroidales;f__Porphyromonadaceae;g__Porphyromonas;s__	d__Bacteria;p__Bacteroidota;c__Bacteroidia;o__Bacteroidales;f__Porphyromonadaceae;g__Porphyromonas;s__
OH_poultry_blumenau_bin.207.fa	JAEWGB000000000	82.08	3.36	81.82	5634005	8177	818	poultry	d__Bacteria;p__Actinobacteriota;c__Actinobacteria;o__Mycobacteriales;f__Micromonosporaceae;g__Micromonospora;s__Micromonospora chalcea	d__Bacteria;p__Actinobacteriota;c__Actinobacteria;o__Mycobacteriales;f__Micromonosporaceae;g__Micromonospora;s__Micromonospora chalcea
OH_poultry_blumenau_bin.208.fa	JAEWGC000000000	93.84	4.55	0.0	3311003	127811	54	poultry	d__Bacteria;p__Firmicutes_A;c__Clostridia;o__Tissierellales;f__Tissierellaceae;g__Tissierella;s__	d__Bacteria;p__Firmicutes_A;c__Clostridia;o__Tissierellales;f__Tissierellaceae;g__Tissierella;s__
OH_poultry_blumenau_bin.209.fa	JAEWGD000000000	97.99	0.0	0.0	2028604	90258	45	poultry	d__Bacteria;p__Firmicutes_A;c__Clostridia;o__Oscillospirales;f__Ruminococcaceae;g__UBA5884;s__	d__Bacteria;p__Firmicutes_A;c__Clostridia;o__Oscillospirales;f__Ruminococcaceae;g__UBA5884;s__
OH_poultry_blumenau_bin.21.fa	JAEWGE000000000	71.32	9.83	75.0	2627150	9559	344	poultry	d__Bacteria;p__Proteobacteria;c__Alphaproteobacteria;o__Rhodobacterales;f__Rhodobacteraceae;g__Paracoccus;s__	d__Bacteria;p__Proteobacteria;c__Alphaproteobacteria;o__Rhodobacterales;f__Rhodobacteraceae;g__Paracoccus;s__
OH_poultry_blumenau_bin.211.fa	JAEWGF000000000	50.0	1.72	100.0	3676074	27337	204	poultry	d__Bacteria;p__Proteobacteria;c__Gammaproteobacteria;o__Xanthomonadales;f__Xanthomonadaceae;g__Stenotrophomonas;s__Stenotrophomonas maltophilia_B	d__Bacteria;p__Proteobacteria;c__Gammaproteobacteria;o__Xanthomonadales;f__Xanthomonadaceae;g__Stenotrophomonas;s__Stenotrophomonas maltophilia_B
OH_poultry_blumenau_bin.213.fa	JAEWGG000000000	90.07	0.0	0.0	1647534	60024	39	poultry	d__Bacteria;p__Firmicutes_A;c__Clostridia;o__Saccharofermentanales;f__Mageeibacillaceae;g__;s__	d__Bacteria;p__Firmicutes_A;c__Clostridia;o__Saccharofermentanales;f__Mageeibacillaceae;g__;s__
OH_poultry_blumenau_bin.215.fa	JAEWGH000000000	79.3	1.26	33.33	2907612	6220	528	poultry	d__Bacteria;p__Actinobacteriota;c__Actinobacteria;o__Actinomycetales;f__Dermatophilaceae;g__QDDJ01;s__	d__Bacteria;p__Actinobacteriota;c__Actinobacteria;o__Actinomycetales;f__Dermatophilaceae;g__QDDJ01;s__
OH_poultry_blumenau_bin.217.fa	JAEWGI000000000	86.35	2021-01-06	8.33	3328766	58890	83	poultry	d__Bacteria;p__Proteobacteria;c__Gammaproteobacteria;o__Xanthomonadales;f__Xanthomonadaceae;g__Luteimonas;s__	d__Bacteria;p__Proteobacteria;c__Gammaproteobacteria;o__Xanthomonadales;f__Xanthomonadaceae;g__Luteimonas;s__
OH_poultry_blumenau_bin.220.fa	JAEWGJ000000000	61.12	6.22	8.33	2210902	6361	401	poultry	d__Bacteria;p__Actinobacteriota;c__Actinobacteria;o__Actinomycetales;f__Microbacteriaceae;g__Microbacterium;s__Microbacterium esteraromaticum_A	d__Bacteria;p__Actinobacteriota;c__Actinobacteria;o__Actinomycetales;f__Microbacteriaceae;g__Microbacterium;s__Microbacterium esteraromaticum_A
OH_poultry_blumenau_bin.23.fa	JAEWGK000000000	87.96	1.49	66.67	2134866	8885	289	poultry	d__Bacteria;p__Actinobacteriota;c__Actinobacteria;o__Mycobacteriales;f__Mycobacteriaceae;g__Corynebacterium;s__	d__Bacteria;p__Actinobacteriota;c__Actinobacteria;o__Mycobacteriales;f__Mycobacteriaceae;g__Corynebacterium;s__
OH_poultry_blumenau_bin.24.fa	JAEWGL000000000	94.34	1.38	2021-11-11	4745818	27292	266	poultry	d__Bacteria;p__Proteobacteria;c__Gammaproteobacteria;o__Pseudomonadales;f__Pseudomonadaceae;g__Pseudomonas_E;s__	d__Bacteria;p__Proteobacteria;c__Gammaproteobacteria;o__Pseudomonadales;f__Pseudomonadaceae;g__Pseudomonas_E;s__
OH_poultry_blumenau_bin.29.fa	JAEWGM000000000	97.81	0.0	0.0	2971291	123990	44	poultry	d__Bacteria;p__Bacteroidota;c__Bacteroidia;o__Bacteroidales;f__Dysgonomonadaceae;g__Petrimonas;s__	d__Bacteria;p__Bacteroidota;c__Bacteroidia;o__Bacteroidales;f__Dysgonomonadaceae;g__Petrimonas;s__
OH_poultry_blumenau_bin.30.fa	JAEWGN000000000	75.0	3.45	80.0	3279593	16312	288	poultry	d__Bacteria;p__Firmicutes_A;c__Clostridia;o__Clostridiales;f__Clostridiaceae;g__Clostridium;s__Clostridium nigeriense	d__Bacteria;p__Firmicutes_A;c__Clostridia;o__Clostridiales;f__Clostridiaceae;g__Clostridium;s__Clostridium nigeriense
OH_poultry_blumenau_bin.32.fa	JAEWGO000000000	77.65	1.76	2021-09-09	2975480	244011	24	poultry	d__Bacteria;p__Proteobacteria;c__Gammaproteobacteria;o__Xanthomonadales;f__Rhodanobacteraceae;g__Dokdonella;s__	d__Bacteria;p__Proteobacteria;c__Gammaproteobacteria;o__Xanthomonadales;f__Rhodanobacteraceae;g__Dokdonella;s__
OH_poultry_blumenau_bin.36.fa	JAEWGP000000000	85.99	2.75	20.0	2510740	15741	220	poultry	d__Bacteria;p__Firmicutes_G;c__Limnochordia;o__DTU010;f__DTU010;g__UBA5420;s__	d__Bacteria;p__Firmicutes_G;c__Limnochordia;o__DTU010;f__DTU010;g__UBA5420;s__
OH_poultry_blumenau_bin.38.fa	JAEWGQ000000000	88.31	2021-01-05	35.29	3085039	8694	445	poultry	d__Bacteria;p__Actinobacteriota;c__Actinobacteria;o__Actinomycetales;f__Cellulomonadaceae;g__Cellulomonas;s__	d__Bacteria;p__Actinobacteriota;c__Actinobacteria;o__Actinomycetales;f__Cellulomonadaceae;g__Cellulomonas;s__
OH_poultry_blumenau_bin.39.fa	JAEWGR000000000	96.8	2021-05-03	0.0	4530647	32681	193	poultry	d__Bacteria;p__Firmicutes_C;c__Negativicutes;o__Sporomusales;f__Sporomusaceae;g__Sporomusa_B;s__	d__Bacteria;p__Firmicutes_C;c__Negativicutes;o__Sporomusales;f__Sporomusaceae;g__Sporomusa_B;s__
OH_poultry_blumenau_bin.40.fa	JAEWGS000000000	80.97	0.0	0.0	1375783	15028	122	poultry	d__Bacteria;p__Firmicutes_A;c__Clostridia;o__Saccharofermentanales;f__Fastidiosipilaceae;g__;s__	d__Bacteria;p__Firmicutes_A;c__Clostridia;o__Saccharofermentanales;f__Fastidiosipilaceae;g__;s__
OH_poultry_blumenau_bin.42.fa	JAEWGT000000000	98.7	0.53	50.0	3611638	587366	18	poultry	d__Bacteria;p__Proteobacteria;c__Alphaproteobacteria;o__Rhizobiales;f__Devosiaceae;g__Devosia;s__	d__Bacteria;p__Proteobacteria;c__Alphaproteobacteria;o__Rhizobiales;f__Devosiaceae;g__Devosia;s__
OH_poultry_blumenau_bin.43.fa	JAEWGU000000000	96.26	7.79	2021-06-06	6364788	97261	200	poultry	d__Bacteria;p__Proteobacteria;c__Gammaproteobacteria;o__Burkholderiales;f__Burkholderiaceae;g__Variovorax;s__	d__Bacteria;p__Proteobacteria;c__Gammaproteobacteria;o__Burkholderiales;f__Burkholderiaceae;g__Variovorax;s__
OH_poultry_blumenau_bin.44.fa	JAEWGV000000000	98.09	0.55	0.0	3065645	55190	105	poultry	d__Bacteria;p__Bacteroidota;c__Bacteroidia;o__Bacteroidales;f__Dysgonomonadaceae;g__Petrimonas;s__Petrimonas sp002356435	d__Bacteria;p__Bacteroidota;c__Bacteroidia;o__Bacteroidales;f__Dysgonomonadaceae;g__Petrimonas;s__Petrimonas sp002356435
OH_poultry_blumenau_bin.45.fa	JAEWGW000000000	80.7	1.75	0.0	6695011	214493	46	poultry	d__Bacteria;p__Firmicutes_I;c__Bacilli_A;o__Paenibacillales;f__Paenibacillaceae;g__YN15;s__	d__Bacteria;p__Firmicutes_I;c__Bacilli_A;o__Paenibacillales;f__Paenibacillaceae;g__YN15;s__
OH_poultry_blumenau_bin.46.fa	JAEWGX000000000	94.48	0.29	0.0	4589870	55409	137	poultry	d__Bacteria;p__Proteobacteria;c__Gammaproteobacteria;o__Burkholderiales;f__Burkholderiaceae;g__Lautropia;s__	d__Bacteria;p__Proteobacteria;c__Gammaproteobacteria;o__Burkholderiales;f__Burkholderiaceae;g__Lautropia;s__
OH_poultry_blumenau_bin.47.fa	JAEWGY000000000	91.8	0.0	0.0	916392	9470	117	poultry	d__Bacteria;p__Firmicutes;c__Bacilli;o__Erysipelotrichales;f__Erysipelotrichaceae;g__;s__	d__Bacteria;p__Firmicutes;c__Bacilli;o__Erysipelotrichales;f__Erysipelotrichaceae;g__;s__
OH_poultry_blumenau_bin.48.fa	JAEWGZ000000000	88.24	3.84	44.23	3943891	13973	388	poultry	d__Bacteria;p__Proteobacteria;c__Gammaproteobacteria;o__Enterobacterales;f__Enterobacteriaceae;g__Escherichia;s__Escherichia flexneri	d__Bacteria;p__Proteobacteria;c__Gammaproteobacteria;o__Enterobacterales;f__Enterobacteriaceae;g__Escherichia;s__Escherichia flexneri
OH_poultry_blumenau_bin.49.fa	JAEWHA000000000	82.76	0.0	0.0	4487685	32919	196	poultry	d__Bacteria;p__Firmicutes_A;c__Clostridia;o__Clostridiales;f__Clostridiaceae;g__Clostridium_T;s__Clostridium_T intestinale	d__Bacteria;p__Firmicutes_A;c__Clostridia;o__Clostridiales;f__Clostridiaceae;g__Clostridium_T;s__Clostridium_T intestinale
OH_poultry_blumenau_bin.50.fa	JAEWHB000000000	54.97	1.72	100.0	1803971	8858	251	poultry	d__Bacteria;p__Bacteroidota;c__Bacteroidia;o__Flavobacteriales;f__Weeksellaceae;g__UBA3376;s__	d__Bacteria;p__Bacteroidota;c__Bacteroidia;o__Flavobacteriales;f__Weeksellaceae;g__UBA3376;s__
OH_poultry_blumenau_bin.53.fa	JAEWHC000000000	99.51	1.23	0.0	3566947	625721	9	poultry	d__Bacteria;p__Bacteroidota;c__Bacteroidia;o__Chitinophagales;f__Chitinophagaceae;g__;s__	d__Bacteria;p__Bacteroidota;c__Bacteroidia;o__Chitinophagales;f__Chitinophagaceae;g__;s__
OH_poultry_blumenau_bin.55.fa	JAEWHD000000000	81.03	0.0	0.0	8819214	132182	120	poultry	d__Bacteria;p__Firmicutes_I;c__Bacilli_A;o__Paenibacillales;f__Paenibacillaceae;g__Cohnella;s__	d__Bacteria;p__Firmicutes_I;c__Bacilli_A;o__Paenibacillales;f__Paenibacillaceae;g__Cohnella;s__
OH_poultry_blumenau_bin.56.fa	JAEWHE000000000	98.28	2021-09-08	0.0	2870875	185821	51	poultry	d__Bacteria;p__Bacteroidota;c__Bacteroidia;o__Flavobacteriales;f__Flavobacteriaceae;g__Flavobacterium;s__	d__Bacteria;p__Bacteroidota;c__Bacteroidia;o__Flavobacteriales;f__Flavobacteriaceae;g__Flavobacterium;s__
OH_poultry_blumenau_bin.57.fa	JAEWHF000000000	83.38	2.51	100.0	4476167	12384	458	poultry	d__Bacteria;p__Actinobacteriota;c__Actinobacteria;o__Mycobacteriales;f__Mycobacteriaceae;g__Gordonia;s__Gordonia alkanivorans	d__Bacteria;p__Actinobacteriota;c__Actinobacteria;o__Mycobacteriales;f__Mycobacteriaceae;g__Gordonia;s__Gordonia alkanivorans
OH_poultry_blumenau_bin.60.fa	JAEWHG000000000	92.3	0.24	0.0	2361357	14991	225	poultry	d__Bacteria;p__Firmicutes_A;c__Clostridia;o__Peptostreptococcales;f__Natronincolaceae;g__Alkaliphilus_B;s__	d__Bacteria;p__Firmicutes_A;c__Clostridia;o__Peptostreptococcales;f__Natronincolaceae;g__Alkaliphilus_B;s__
OH_poultry_blumenau_bin.61.fa	JAEWHH000000000	73.11	2021-05-01	0.0	1581883	7273	246	poultry	d__Bacteria;p__Actinobacteriota;c__Actinobacteria;o__Propionibacteriales;f__Propionibacteriaceae;g__Tessaracoccus_A;s__	d__Bacteria;p__Actinobacteriota;c__Actinobacteria;o__Propionibacteriales;f__Propionibacteriaceae;g__Tessaracoccus_A;s__
OH_poultry_blumenau_bin.63.fa	JAEWHI000000000	90.53	1.33	38.46	2340304	16012	195	poultry	d__Bacteria;p__Proteobacteria;c__Gammaproteobacteria;o__Pseudomonadales;f__Moraxellaceae;g__Acinetobacter;s__Acinetobacter indicus	d__Bacteria;p__Proteobacteria;c__Gammaproteobacteria;o__Pseudomonadales;f__Moraxellaceae;g__Acinetobacter;s__Acinetobacter indicus
OH_poultry_blumenau_bin.64.fa	JAEWHJ000000000	80.47	5.66	50.0	2315642	16623	206	poultry	d__Bacteria;p__Proteobacteria;c__Gammaproteobacteria;o__Xanthomonadales;f__Xanthomonadaceae;g__Luteimonas;s__	d__Bacteria;p__Proteobacteria;c__Gammaproteobacteria;o__Xanthomonadales;f__Xanthomonadaceae;g__Luteimonas;s__
OH_poultry_blumenau_bin.65.fa	JAEWHK000000000	95.19	0.03	100.0	3889320	70436	79	poultry	d__Bacteria;p__Proteobacteria;c__Gammaproteobacteria;o__Burkholderiales;f__Burkholderiaceae;g__Advenella;s__	d__Bacteria;p__Proteobacteria;c__Gammaproteobacteria;o__Burkholderiales;f__Burkholderiaceae;g__Advenella;s__
OH_poultry_blumenau_bin.67.fa	JAEWHL000000000	90.03	2.68	0.0	4011458	284748	72	poultry	d__Bacteria;p__Bacteroidota;c__Bacteroidia;o__Cytophagales;f__Cytophagaceae;g__;s__	d__Bacteria;p__Bacteroidota;c__Bacteroidia;o__Cytophagales;f__Cytophagaceae;g__;s__
OH_poultry_blumenau_bin.68.fa	JAEWHM000000000	85.27	0.66	0.0	2515379	11765	279	poultry	d__Bacteria;p__Firmicutes_A;c__Clostridia;o__Oscillospirales;f__Ruminococcaceae;g__Angelakisella;s__	d__Bacteria;p__Firmicutes_A;c__Clostridia;o__Oscillospirales;f__Ruminococcaceae;g__Angelakisella;s__
OH_poultry_blumenau_bin.69.fa	JAEWHN000000000	91.89	4.75	35.29	4486271	14392	416	poultry	d__Bacteria;p__Proteobacteria;c__Alphaproteobacteria;o__Rhizobiales;f__Rhizobiaceae;g__Pseudaminobacter;s__	d__Bacteria;p__Proteobacteria;c__Alphaproteobacteria;o__Rhizobiales;f__Rhizobiaceae;g__Pseudaminobacter;s__
OH_poultry_blumenau_bin.7.fa	JAEWHO000000000	97.5	0.83	0.0	2028703	26565	107	poultry	d__Bacteria;p__Actinobacteriota;c__Actinobacteria;o__Actinomycetales;f__Actinomycetaceae;g__Bowdeniella;s__	d__Bacteria;p__Actinobacteriota;c__Actinobacteria;o__Actinomycetales;f__Actinomycetaceae;g__Bowdeniella;s__
OH_poultry_blumenau_bin.71.fa	JAEWHP000000000	94.78	2021-02-02	8.33	6141441	245169	49	poultry	d__Bacteria;p__Proteobacteria;c__Alphaproteobacteria;o__Rhizobiales;f__Xanthobacteraceae;g__Bradyrhizobium;s__	d__Bacteria;p__Proteobacteria;c__Alphaproteobacteria;o__Rhizobiales;f__Xanthobacteraceae;g__Bradyrhizobium;s__
OH_poultry_blumenau_bin.74.fa	JAEWHQ000000000	69.31	0.0	0.0	2675943	7723	391	poultry	d__Bacteria;p__Proteobacteria;c__Alphaproteobacteria;o__Rhizobiales;f__Rhizobiaceae;g__;s__	d__Bacteria;p__Proteobacteria;c__Alphaproteobacteria;o__Rhizobiales;f__Rhizobiaceae;g__;s__
OH_poultry_blumenau_bin.75.fa	JAEWHR000000000	94.09	1.45	0.0	4063212	24227	265	poultry	d__Bacteria;p__Firmicutes_A;c__Clostridia;o__Lachnospirales;f__Lachnospiraceae;g__Lachnoclostridium;s__	d__Bacteria;p__Firmicutes_A;c__Clostridia;o__Lachnospirales;f__Lachnospiraceae;g__Lachnoclostridium;s__
OH_poultry_blumenau_bin.77.fa	JAEWHS000000000	96.34	0.58	0.0	2498153	34721	113	poultry	d__Bacteria;p__Actinobacteriota;c__Actinobacteria;o__Actinomycetales;f__Cellulomonadaceae;g__Jonesia;s__Jonesia denitrificans	d__Bacteria;p__Actinobacteriota;c__Actinobacteria;o__Actinomycetales;f__Cellulomonadaceae;g__Jonesia;s__Jonesia denitrificans
OH_poultry_blumenau_bin.78.fa	JAEWHT000000000	94.42	1.68	2021-09-09	6826930	22603	457	poultry	d__Bacteria;p__Proteobacteria;c__Alphaproteobacteria;o__Rhizobiales;f__Xanthobacteraceae;g__Bradyrhizobium;s__	d__Bacteria;p__Proteobacteria;c__Alphaproteobacteria;o__Rhizobiales;f__Xanthobacteraceae;g__Bradyrhizobium;s__
OH_poultry_blumenau_bin.79.fa	JAEWHU000000000	90.61	3.91	28.57	4129037	14534	394	poultry	d__Bacteria;p__Firmicutes_A;c__Clostridia;o__Lachnospirales;f__Lachnospiraceae;g__Anaerocolumna;s__	d__Bacteria;p__Firmicutes_A;c__Clostridia;o__Lachnospirales;f__Lachnospiraceae;g__Anaerocolumna;s__
OH_poultry_blumenau_bin.80.fa	JAEWHV000000000	68.1	0.0	0.0	2717568	5928	483	poultry	d__Bacteria;p__Proteobacteria;c__Gammaproteobacteria;o__Pseudomonadales;f__Pseudomonadaceae;g__Pseudomonas_A;s__Pseudomonas_A stutzeri_AG	d__Bacteria;p__Proteobacteria;c__Gammaproteobacteria;o__Pseudomonadales;f__Pseudomonadaceae;g__Pseudomonas_A;s__Pseudomonas_A stutzeri_AG
OH_poultry_blumenau_bin.81.fa	JAEWHW000000000	88.62	3.61	66.67	2518148	27711	120	poultry	d__Bacteria;p__Proteobacteria;c__Gammaproteobacteria;o__Pseudomonadales;f__Moraxellaceae;g__Acinetobacter;s__Acinetobacter sp001647535	d__Bacteria;p__Proteobacteria;c__Gammaproteobacteria;o__Pseudomonadales;f__Moraxellaceae;g__Acinetobacter;s__Acinetobacter sp001647535
OH_poultry_blumenau_bin.83.fa	JAEWHX000000000	85.32	2.79	60.87	3941027	64149	128	poultry	d__Bacteria;p__Proteobacteria;c__Gammaproteobacteria;o__Pseudomonadales;f__Pseudomonadaceae;g__Pseudomonas_A;s__Pseudomonas_A chloritidismutans	d__Bacteria;p__Proteobacteria;c__Gammaproteobacteria;o__Pseudomonadales;f__Pseudomonadaceae;g__Pseudomonas_A;s__Pseudomonas_A chloritidismutans
OH_poultry_blumenau_bin.84.fa	JAEWHY000000000	88.79	6.71	2021-08-23	4680990	9367	623	poultry	d__Bacteria;p__Proteobacteria;c__Alphaproteobacteria;o__Rhizobiales;f__Xanthobacteraceae;g__Pseudorhodoplanes;s__	d__Bacteria;p__Proteobacteria;c__Alphaproteobacteria;o__Rhizobiales;f__Xanthobacteraceae;g__Pseudorhodoplanes;s__
OH_poultry_blumenau_bin.86.fa	JAEWHZ000000000	85.22	0.4	100.0	2895822	8695	384	poultry	d__Bacteria;p__Proteobacteria;c__Alphaproteobacteria;o__Rhizobiales;f__Devosiaceae;g__Devosia;s__	d__Bacteria;p__Proteobacteria;c__Alphaproteobacteria;o__Rhizobiales;f__Devosiaceae;g__Devosia;s__
OH_poultry_blumenau_bin.87.fa	JAEWIA000000000	96.17	0.55	0.0	2557169	17967	194	poultry	d__Bacteria;p__Bacteroidota;c__Bacteroidia;o__Bacteroidales;f__Dysgonomonadaceae;g__UBA5508;s__	d__Bacteria;p__Bacteroidota;c__Bacteroidia;o__Bacteroidales;f__Dysgonomonadaceae;g__UBA5508;s__
OH_poultry_blumenau_bin.88.fa	JAEWIB000000000	58.79	0.0	0.0	2609813	18089	211	poultry	d__Bacteria;p__Proteobacteria;c__Gammaproteobacteria;o__Pseudomonadales;f__Pseudomonadaceae;g__Pseudomonas_A;s__	d__Bacteria;p__Proteobacteria;c__Gammaproteobacteria;o__Pseudomonadales;f__Pseudomonadaceae;g__Pseudomonas_A;s__
OH_poultry_blumenau_bin.9.fa	JAEWIC000000000	74.62	1.65	25.0	1678739	9133	225	poultry	d__Bacteria;p__Firmicutes_A;c__Clostridia;o__Saccharofermentanales;f__Fastidiosipilaceae;g__;s__	d__Bacteria;p__Firmicutes_A;c__Clostridia;o__Saccharofermentanales;f__Fastidiosipilaceae;g__;s__
OH_poultry_blumenau_bin.92.fa	JAEWID000000000	51.01	2021-03-01	33.33	1790491	6413	315	poultry	d__Bacteria;p__Proteobacteria;c__Gammaproteobacteria;o__Xanthomonadales;f__Xanthomonadaceae;g__Luteimonas;s__	d__Bacteria;p__Proteobacteria;c__Gammaproteobacteria;o__Xanthomonadales;f__Xanthomonadaceae;g__Luteimonas;s__
OH_poultry_blumenau_bin.93.fa	JAEWIE000000000	95.96	0.25	0.0	1902468	76546	59	poultry	d__Bacteria;p__Bacteroidota;c__Bacteroidia;o__Flavobacteriales;f__Weeksellaceae;g__Chryseobacterium_D;s__	d__Bacteria;p__Bacteroidota;c__Bacteroidia;o__Flavobacteriales;f__Weeksellaceae;g__Chryseobacterium_D;s__
OH_poultry_blumenau_bin.94.fa	JAEWIF000000000	95.67	3.18	0.0	4785875	155113	75	poultry	d__Bacteria;p__Proteobacteria;c__Gammaproteobacteria;o__Burkholderiales;f__Burkholderiaceae;g__Ramlibacter;s__	d__Bacteria;p__Proteobacteria;c__Gammaproteobacteria;o__Burkholderiales;f__Burkholderiaceae;g__Ramlibacter;s__
OH_poultry_blumenau_bin.98.fa	JAEWIG000000000	87.42	5.18	40.0	4053884	11950	432	poultry	d__Bacteria;p__Firmicutes;c__Bacilli;o__Bacillales;f__Bacillaceae_A;g__Bacillus_AA;s__	d__Bacteria;p__Firmicutes;c__Bacilli;o__Bacillales;f__Bacillaceae_A;g__Bacillus_AA;s__
OH_poultry_braganca_bin.1.fa	JAEWIH000000000	81.42	0.47	100.0	995938	7443	153	poultry	d__Bacteria;p__Firmicutes;c__Bacilli;o__Erysipelotrichales;f__Erysipelotrichaceae;g__;s__	d__Bacteria;p__Firmicutes;c__Bacilli;o__Erysipelotrichales;f__Erysipelotrichaceae;g__;s__
OH_poultry_braganca_bin.10.fa	JAEWII000000000	98.94	2.26	60.0	5324553	107269	163	poultry	d__Bacteria;p__Proteobacteria;c__Gammaproteobacteria;o__Enterobacterales;f__Enterobacteriaceae;g__Citrobacter;s__Citrobacter freundii	d__Bacteria;p__Proteobacteria;c__Gammaproteobacteria;o__Enterobacterales;f__Enterobacteriaceae;g__Citrobacter;s__Citrobacter freundii
OH_poultry_braganca_bin.104.fa	JAEWIJ000000000	96.63	2.33	37.5	5151838	25356	288	poultry	d__Bacteria;p__Proteobacteria;c__Alphaproteobacteria;o__Rhizobiales;f__Hyphomicrobiaceae;g__Ga0077555;s__	d__Bacteria;p__Proteobacteria;c__Alphaproteobacteria;o__Rhizobiales;f__Hyphomicrobiaceae;g__Ga0077555;s__
OH_poultry_braganca_bin.106.fa	JAEWIK000000000	85.32	1.75	42.86	2805928	7922	407	poultry	d__Bacteria;p__Actinobacteriota;c__Actinobacteria;o__Propionibacteriales;f__Propionibacteriaceae;g__;s__	d__Bacteria;p__Actinobacteriota;c__Actinobacteria;o__Propionibacteriales;f__Propionibacteriaceae;g__;s__
OH_poultry_braganca_bin.107.fa	JAEWIL000000000	97.54	1.93	16.67	4094034	21619	264	poultry	d__Bacteria;p__Proteobacteria;c__Alphaproteobacteria;o__Sphingomonadales;f__Sphingomonadaceae;g__Sphingopyxis;s__	d__Bacteria;p__Proteobacteria;c__Alphaproteobacteria;o__Sphingomonadales;f__Sphingomonadaceae;g__Sphingopyxis;s__
OH_poultry_braganca_bin.109.fa	JAEWIM000000000	96.88	1.94	33.33	3509386	23835	219	poultry	d__Bacteria;p__Firmicutes_A;c__Clostridia;o__Clostridiales;f__Clostridiaceae;g__Clostridium;s__Clostridium nigeriense	d__Bacteria;p__Firmicutes_A;c__Clostridia;o__Clostridiales;f__Clostridiaceae;g__Clostridium;s__Clostridium nigeriense
OH_poultry_braganca_bin.11.fa	JAEWIN000000000	95.04	0.59	100.0	3046160	22272	181	poultry	d__Bacteria;p__Desulfobacterota_A;c__Desulfovibrionia;o__Desulfovibrionales;f__Desulfovibrionaceae;g__Desulfovibrio;s__Desulfovibrio desulfuricans	d__Bacteria;p__Desulfobacterota_A;c__Desulfovibrionia;o__Desulfovibrionales;f__Desulfovibrionaceae;g__Desulfovibrio;s__Desulfovibrio desulfuricans
OH_poultry_braganca_bin.110.fa	JAEWIO000000000	56.38	5.17	66.67	4613267	6107	835	poultry	d__Bacteria;p__Proteobacteria;c__Alphaproteobacteria;o__Rhizobiales;f__Rhizobiaceae;g__Shinella;s__	d__Bacteria;p__Proteobacteria;c__Alphaproteobacteria;o__Rhizobiales;f__Rhizobiaceae;g__Shinella;s__
OH_poultry_braganca_bin.111.fa	JAEWIP000000000	100.0	0.0	0.0	4805061	165764	51	poultry	d__Bacteria;p__Firmicutes_A;c__Clostridia;o__Acetivibrionales;f__Acetivibrionaceae;g__Ruminiclostridium_A;s__Ruminiclostridium_A papyrosolvens	d__Bacteria;p__Firmicutes_A;c__Clostridia;o__Acetivibrionales;f__Acetivibrionaceae;g__Ruminiclostridium_A;s__Ruminiclostridium_A papyrosolvens
OH_poultry_braganca_bin.113.fa	JAEWIQ000000000	81.85	2021-07-07	0.0	3059696	6916	507	poultry	d__Bacteria;p__Proteobacteria;c__Alphaproteobacteria;o__Rhizobiales;f__Devosiaceae;g__Devosia;s__	d__Bacteria;p__Proteobacteria;c__Alphaproteobacteria;o__Rhizobiales;f__Devosiaceae;g__Devosia;s__
OH_poultry_braganca_bin.115.fa	JAEWIR000000000	99.71	0.25	0.0	2434244	68172	47	poultry	d__Bacteria;p__Bacteroidota;c__Bacteroidia;o__Flavobacteriales;f__Weeksellaceae;g__Chryseobacterium_D;s__	d__Bacteria;p__Bacteroidota;c__Bacteroidia;o__Flavobacteriales;f__Weeksellaceae;g__Chryseobacterium_D;s__
OH_poultry_braganca_bin.119.fa	JAEWIS000000000	92.9	1.79	0.0	6505404	219072	61	poultry	d__Bacteria;p__Firmicutes_I;c__Bacilli_A;o__Paenibacillales;f__Paenibacillaceae;g__YN15;s__	d__Bacteria;p__Firmicutes_I;c__Bacilli_A;o__Paenibacillales;f__Paenibacillaceae;g__YN15;s__
OH_poultry_braganca_bin.120.fa	JAEWIT000000000	98.35	4.72	0.0	2821528	22348	183	poultry	d__Bacteria;p__Firmicutes;c__Bacilli;o__Erysipelotrichales;f__Erysipelotrichaceae;g__;s__	d__Bacteria;p__Firmicutes;c__Bacilli;o__Erysipelotrichales;f__Erysipelotrichaceae;g__;s__
OH_poultry_braganca_bin.121.fa	JAEWIU000000000	83.47	3.25	53.33	2689905	8460	379	poultry	d__Bacteria;p__Proteobacteria;c__Gammaproteobacteria;o__Xanthomonadales;f__Xanthomonadaceae;g__Stenotrophomonas;s__	d__Bacteria;p__Proteobacteria;c__Gammaproteobacteria;o__Xanthomonadales;f__Xanthomonadaceae;g__Stenotrophomonas;s__
OH_poultry_braganca_bin.125.fa	JAEWIV000000000	91.97	2021-01-04	13.33	7117933	17071	554	poultry	d__Bacteria;p__Proteobacteria;c__Alphaproteobacteria;o__Reyranellales;f__Reyranellaceae;g__Reyranella;s__	d__Bacteria;p__Proteobacteria;c__Alphaproteobacteria;o__Reyranellales;f__Reyranellaceae;g__Reyranella;s__
OH_poultry_braganca_bin.127.fa	JAEWIW000000000	65.28	1.72	100.0	2461823	6430	425	poultry	d__Bacteria;p__Bacteroidota;c__Bacteroidia;o__Chitinophagales;f__Chitinophagaceae;g__UBA2791;s__	d__Bacteria;p__Bacteroidota;c__Bacteroidia;o__Chitinophagales;f__Chitinophagaceae;g__UBA2791;s__
OH_poultry_braganca_bin.129.fa	JAEWIX000000000	95.0	1.66	2021-11-11	4326397	64972	98	poultry	d__Bacteria;p__Proteobacteria;c__Alphaproteobacteria;o__Rhizobiales;f__Xanthobacteraceae;g__62-47;s__	d__Bacteria;p__Proteobacteria;c__Alphaproteobacteria;o__Rhizobiales;f__Xanthobacteraceae;g__62-47;s__
OH_poultry_braganca_bin.131.fa	JAEWIY000000000	97.95	4.93	0.0	5204339	31474	240	poultry	d__Bacteria;p__Verrucomicrobiota;c__Verrucomicrobiae;o__Opitutales;f__Opitutaceae;g__UBA6669;s__	d__Bacteria;p__Verrucomicrobiota;c__Verrucomicrobiae;o__Opitutales;f__Opitutaceae;g__UBA6669;s__
OH_poultry_braganca_bin.133.fa	JAEWIZ000000000	98.43	0.0	0.0	4923789	207608	36	poultry	d__Bacteria;p__Firmicutes_A;c__Clostridia;o__Lachnospirales;f__Lachnospiraceae;g__Herbinix;s__	d__Bacteria;p__Firmicutes_A;c__Clostridia;o__Lachnospirales;f__Lachnospiraceae;g__Herbinix;s__
OH_poultry_braganca_bin.134.fa	JAEWJA000000000	84.4	2021-05-02	16.67	6173160	10561	768	poultry	d__Bacteria;p__Actinobacteriota;c__Actinobacteria;o__Mycobacteriales;f__Micromonosporaceae;g__Micromonospora;s__Micromonospora maris	d__Bacteria;p__Actinobacteriota;c__Actinobacteria;o__Mycobacteriales;f__Micromonosporaceae;g__Micromonospora;s__Micromonospora maris
OH_poultry_braganca_bin.135.fa	JAEWJB000000000	96.0	2021-07-04	0.0	3728972	29001	189	poultry	d__Bacteria;p__Proteobacteria;c__Gammaproteobacteria;o__Xanthomonadales;f__Xanthomonadaceae;g__Stenotrophomonas_A;s__	d__Bacteria;p__Proteobacteria;c__Gammaproteobacteria;o__Xanthomonadales;f__Xanthomonadaceae;g__Stenotrophomonas_A;s__
OH_poultry_braganca_bin.137.fa	JAEWJC000000000	93.65	0.0	0.0	4132565	221508	29	poultry	d__Bacteria;p__Bacteroidota;c__Bacteroidia;o__Sphingobacteriales;f__Sphingobacteriaceae;g__Sphingobacterium;s__Sphingobacterium mizutaii	d__Bacteria;p__Bacteroidota;c__Bacteroidia;o__Sphingobacteriales;f__Sphingobacteriaceae;g__Sphingobacterium;s__Sphingobacterium mizutaii
OH_poultry_braganca_bin.139.fa	JAEWJD000000000	87.63	2.92	100.0	3937515	11563	434	poultry	d__Bacteria;p__Proteobacteria;c__Gammaproteobacteria;o__Burkholderiales;f__Burkholderiaceae;g__Bordetella;s__	d__Bacteria;p__Proteobacteria;c__Gammaproteobacteria;o__Burkholderiales;f__Burkholderiaceae;g__Bordetella;s__
OH_poultry_braganca_bin.140.fa	JAEWJE000000000	63.61	5.17	0.0	3558548	5013	748	poultry	d__Bacteria;p__Proteobacteria;c__Alphaproteobacteria;o__Rhizobiales;f__Rhizobiaceae;g__Pseudaminobacter;s__	d__Bacteria;p__Proteobacteria;c__Alphaproteobacteria;o__Rhizobiales;f__Rhizobiaceae;g__Pseudaminobacter;s__
OH_poultry_braganca_bin.141.fa	JAEWJF000000000	87.28	2021-02-01	66.67	3052952	10981	339	poultry	d__Bacteria;p__Proteobacteria;c__Gammaproteobacteria;o__Burkholderiales;f__Burkholderiaceae;g__Alcaligenes;s__Alcaligenes aquatilis	d__Bacteria;p__Proteobacteria;c__Gammaproteobacteria;o__Burkholderiales;f__Burkholderiaceae;g__Alcaligenes;s__Alcaligenes aquatilis
OH_poultry_braganca_bin.142.fa	JAEWJG000000000	88.57	2.24	0.0	3228860	8872	444	poultry	d__Bacteria;p__Actinobacteriota;c__Actinobacteria;o__Actinomycetales;f__Microbacteriaceae;g__Leifsonia;s__	d__Bacteria;p__Actinobacteriota;c__Actinobacteria;o__Actinomycetales;f__Microbacteriaceae;g__Leifsonia;s__
OH_poultry_braganca_bin.143.fa	JAEWJH000000000	96.2	2.37	10.0	3820089	48771	137	poultry	d__Bacteria;p__Proteobacteria;c__Alphaproteobacteria;o__Rhizobiales;f__Xanthobacteraceae;g__Pseudolabrys;s__	d__Bacteria;p__Proteobacteria;c__Alphaproteobacteria;o__Rhizobiales;f__Xanthobacteraceae;g__Pseudolabrys;s__
OH_poultry_braganca_bin.146.fa	JAEWJI000000000	97.86	2.13	25.0	2716540	82810	67	poultry	d__Bacteria;p__Proteobacteria;c__Alphaproteobacteria;o__Caulobacterales;f__Caulobacteraceae;g__Brevundimonas;s__	d__Bacteria;p__Proteobacteria;c__Alphaproteobacteria;o__Caulobacterales;f__Caulobacteraceae;g__Brevundimonas;s__
OH_poultry_braganca_bin.147.fa	JAEWJJ000000000	93.68	0.93	0.0	4946464	116300	74	poultry	d__Bacteria;p__Firmicutes_I;c__Bacilli_A;o__Paenibacillales;f__Paenibacillaceae;g__Paenibacillus_A;s__	d__Bacteria;p__Firmicutes_I;c__Bacilli_A;o__Paenibacillales;f__Paenibacillaceae;g__Paenibacillus_A;s__
OH_poultry_braganca_bin.149.fa	JAEWJK000000000	99.51	0.0	0.0	3350721	248143	18	poultry	d__Bacteria;p__Bacteroidota;c__Bacteroidia;o__Chitinophagales;f__Chitinophagaceae;g__UBA1930;s__	d__Bacteria;p__Bacteroidota;c__Bacteroidia;o__Chitinophagales;f__Chitinophagaceae;g__UBA1930;s__
OH_poultry_braganca_bin.150.fa	JAEWJL000000000	88.41	1.43	87.5	3840267	12133	412	poultry	d__Bacteria;p__Proteobacteria;c__Gammaproteobacteria;o__Enterobacterales;f__Enterobacteriaceae;g__Escherichia;s__Escherichia flexneri	d__Bacteria;p__Proteobacteria;c__Gammaproteobacteria;o__Enterobacterales;f__Enterobacteriaceae;g__Escherichia;s__Escherichia flexneri
OH_poultry_braganca_bin.151.fa	JAEWJM000000000	97.7	0.06	0.0	2804967	152641	30	poultry	d__Bacteria;p__Bacteroidota;c__Bacteroidia;o__Flavobacteriales;f__Flavobacteriaceae;g__Flavobacterium;s__	d__Bacteria;p__Bacteroidota;c__Bacteroidia;o__Flavobacteriales;f__Flavobacteriaceae;g__Flavobacterium;s__
OH_poultry_braganca_bin.152.fa	JAEWJN000000000	100.0	5.33	26.67	4855396	130945	54	poultry	d__Bacteria;p__Bacteroidota;c__Bacteroidia;o__Bacteroidales;f__Tannerellaceae;g__Parabacteroides;s__Parabacteroides distasonis	d__Bacteria;p__Bacteroidota;c__Bacteroidia;o__Bacteroidales;f__Tannerellaceae;g__Parabacteroides;s__Parabacteroides distasonis
OH_poultry_braganca_bin.153.fa	JAEWJO000000000	91.97	4.19	14.29	8321178	13263	806	poultry	d__Bacteria;p__Myxococcota;c__Polyangia;o__Haliangiales;f__Haliangiaceae;g__;s__	d__Bacteria;p__Myxococcota;c__Polyangia;o__Haliangiales;f__Haliangiaceae;g__;s__
OH_poultry_braganca_bin.154.fa	JAEWJP000000000	88.0	1.69	57.14	3296447	11388	360	poultry	d__Bacteria;p__Bacteroidota;c__Bacteroidia;o__Bacteroidales;f__Bacteroidaceae;g__Bacteroides;s__Bacteroides uniformis	d__Bacteria;p__Bacteroidota;c__Bacteroidia;o__Bacteroidales;f__Bacteroidaceae;g__Bacteroides;s__Bacteroides uniformis
OH_poultry_braganca_bin.155.fa	JAEWJQ000000000	57.43	0.41	0.0	2034919	5021	420	poultry	d__Bacteria;p__Proteobacteria;c__Alphaproteobacteria;o__Sphingomonadales;f__Sphingomonadaceae;g__Sphingomonas;s__	d__Bacteria;p__Proteobacteria;c__Alphaproteobacteria;o__Sphingomonadales;f__Sphingomonadaceae;g__Sphingomonas;s__
OH_poultry_braganca_bin.156.fa	JAEWJR000000000	82.85	4.39	66.67	5068125	53829	163	poultry	d__Bacteria;p__Firmicutes_A;c__Clostridia;o__Acetivibrionales;f__Acetivibrionaceae;g__Ruminiclostridium_A;s__	d__Bacteria;p__Firmicutes_A;c__Clostridia;o__Acetivibrionales;f__Acetivibrionaceae;g__Ruminiclostridium_A;s__
OH_poultry_braganca_bin.157.fa	JAEWJS000000000	95.56	0.85	0.0	5100509	39977	197	poultry	d__Bacteria;p__Firmicutes_I;c__Bacilli_A;o__Paenibacillales;f__Paenibacillaceae;g__Paenibacillus_I;s__	d__Bacteria;p__Firmicutes_I;c__Bacilli_A;o__Paenibacillales;f__Paenibacillaceae;g__Paenibacillus_I;s__
OH_poultry_braganca_bin.159.fa	JAEWJT000000000	94.87	3.85	0.0	3316986	363686	20	poultry	d__Bacteria;p__Firmicutes_A;c__Clostridia;o__Tissierellales;f__Sedimentibacteraceae;g__UBA1535;s__	d__Bacteria;p__Firmicutes_A;c__Clostridia;o__Tissierellales;f__Sedimentibacteraceae;g__UBA1535;s__
OH_poultry_braganca_bin.16.fa	JAEWJU000000000	99.46	2021-01-02	0.0	3532814	189914	74	poultry	d__Bacteria;p__Bacteroidota;c__Bacteroidia;o__Bacteroidales;f__Marinifilaceae;g__Gabonibacter;s__Gabonibacter massiliensis	d__Bacteria;p__Bacteroidota;c__Bacteroidia;o__Bacteroidales;f__Marinifilaceae;g__Gabonibacter;s__Gabonibacter massiliensis
OH_poultry_braganca_bin.162.fa	JAEWJV000000000	81.96	2021-07-01	0.0	4317523	7464	666	poultry	d__Bacteria;p__Bacteroidota;c__Bacteroidia;o__Chitinophagales;f__Chitinophagaceae;g__Parafilimonas;s__	d__Bacteria;p__Bacteroidota;c__Bacteroidia;o__Chitinophagales;f__Chitinophagaceae;g__Parafilimonas;s__
OH_poultry_braganca_bin.164.fa	JAEWJW000000000	59.42	0.5	100.0	3010361	13488	295	poultry	d__Bacteria;p__Bacteroidota;c__Bacteroidia;o__Chitinophagales;f__Chitinophagaceae;g__;s__	d__Bacteria;p__Bacteroidota;c__Bacteroidia;o__Chitinophagales;f__Chitinophagaceae;g__;s__
OH_poultry_braganca_bin.17.fa	JAEWJX000000000	97.67	2.88	17.65	3142830	53018	125	poultry	d__Bacteria;p__Actinobacteriota;c__Actinobacteria;o__Actinomycetales;f__Microbacteriaceae;g__UBA1487;s__	d__Bacteria;p__Actinobacteriota;c__Actinobacteria;o__Actinomycetales;f__Microbacteriaceae;g__UBA1487;s__
OH_poultry_braganca_bin.18.fa	JAEWJY000000000	57.93	0.95	0.0	1144947	5721	217	poultry	d__Bacteria;p__Actinobacteriota;c__Actinobacteria;o__Actinomycetales;f__Actinomycetaceae;g__Gleimia;s__	d__Bacteria;p__Actinobacteriota;c__Actinobacteria;o__Actinomycetales;f__Actinomycetaceae;g__Gleimia;s__
OH_poultry_braganca_bin.19.fa	JAEWJZ000000000	99.37	1.94	50.0	5138676	269738	35	poultry	d__Bacteria;p__Firmicutes_A;c__Clostridia;o__Lachnospirales;f__Lachnospiraceae;g__Hungatella;s__	d__Bacteria;p__Firmicutes_A;c__Clostridia;o__Lachnospirales;f__Lachnospiraceae;g__Hungatella;s__
OH_poultry_braganca_bin.20.fa	JAEWKA000000000	92.93	0.67	0.0	2610978	554697	8	poultry	d__Bacteria;p__Firmicutes_A;c__Clostridia;o__Oscillospirales;f__Oscillospiraceae;g__UBA2658;s__	d__Bacteria;p__Firmicutes_A;c__Clostridia;o__Oscillospirales;f__Oscillospiraceae;g__UBA2658;s__
OH_poultry_braganca_bin.21.fa	JAEWKB000000000	77.9	2021-01-01	20.0	2250107	7881	325	poultry	d__Bacteria;p__Bacteroidota;c__Bacteroidia;o__Flavobacteriales;f__Flavobacteriaceae;g__Flavobacterium;s__	d__Bacteria;p__Bacteroidota;c__Bacteroidia;o__Flavobacteriales;f__Flavobacteriaceae;g__Flavobacterium;s__
OH_poultry_braganca_bin.23.fa	JAEWKC000000000	100.0	0.49	0.0	3101968	86411	48	poultry	d__Bacteria;p__Bacteroidota;c__Bacteroidia;o__Chitinophagales;f__Chitinophagaceae;g__;s__	d__Bacteria;p__Bacteroidota;c__Bacteroidia;o__Chitinophagales;f__Chitinophagaceae;g__;s__
OH_poultry_braganca_bin.27.fa	JAEWKD000000000	81.72	3.45	0.0	3661208	35098	148	poultry	d__Bacteria;p__Proteobacteria;c__Gammaproteobacteria;o__Xanthomonadales;f__Xanthomonadaceae;g__Pseudoxanthomonas_A;s__	d__Bacteria;p__Proteobacteria;c__Gammaproteobacteria;o__Xanthomonadales;f__Xanthomonadaceae;g__Pseudoxanthomonas_A;s__
OH_poultry_braganca_bin.29.fa	JAEWKE000000000	75.59	1.47	100.0	2009866	8022	295	poultry	d__Bacteria;p__Bacteroidota;c__Bacteroidia;o__Flavobacteriales;f__Weeksellaceae;g__Chryseobacterium_A;s__	d__Bacteria;p__Bacteroidota;c__Bacteroidia;o__Flavobacteriales;f__Weeksellaceae;g__Chryseobacterium_A;s__
OH_poultry_braganca_bin.3.fa	JAEWKF000000000	82.2	0.85	100.0	1382316	10053	158	poultry	d__Bacteria;p__Synergistota;c__Synergistia;o__Synergistales;f__Synergistaceae;g__Syner-03;s__	d__Bacteria;p__Synergistota;c__Synergistia;o__Synergistales;f__Synergistaceae;g__Syner-03;s__
OH_poultry_braganca_bin.30.fa	JAEWKG000000000	91.66	5.61	25.0	2558167	9055	338	poultry	d__Bacteria;p__Proteobacteria;c__Alphaproteobacteria;o__Sphingomonadales;f__Sphingomonadaceae;g__Altererythrobacter_B;s__	d__Bacteria;p__Proteobacteria;c__Alphaproteobacteria;o__Sphingomonadales;f__Sphingomonadaceae;g__Altererythrobacter_B;s__
OH_poultry_braganca_bin.31.fa	JAEWKH000000000	96.55	8.62	26.32	5031832	51146	168	poultry	d__Bacteria;p__Proteobacteria;c__Alphaproteobacteria;o__Rhizobiales;f__Beijerinckiaceae;g__Microvirga;s__	d__Bacteria;p__Proteobacteria;c__Alphaproteobacteria;o__Rhizobiales;f__Beijerinckiaceae;g__Microvirga;s__
OH_poultry_braganca_bin.33.fa	JAEWKI000000000	72.09	1.23	33.33	1581780	6614	268	poultry	d__Bacteria;p__Bacteroidota;c__Bacteroidia;o__Flavobacteriales;f__Weeksellaceae;g__Chryseobacterium_D;s__Chryseobacterium_D sp002441475	d__Bacteria;p__Bacteroidota;c__Bacteroidia;o__Flavobacteriales;f__Weeksellaceae;g__Chryseobacterium_D;s__Chryseobacterium_D sp002441475
OH_poultry_braganca_bin.34.fa	JAEWKJ000000000	97.69	2.19	42.11	3142014	40760	122	poultry	d__Bacteria;p__Proteobacteria;c__Gammaproteobacteria;o__Xanthomonadales;f__Xanthomonadaceae;g__Stenotrophomonas;s__Stenotrophomonas sp002345545	d__Bacteria;p__Proteobacteria;c__Gammaproteobacteria;o__Xanthomonadales;f__Xanthomonadaceae;g__Stenotrophomonas;s__Stenotrophomonas sp002345545
OH_poultry_braganca_bin.35.fa	JAEWKK000000000	99.0	0.74	33.33	3923108	172220	44	poultry	d__Bacteria;p__Bacteroidota;c__Bacteroidia;o__Chitinophagales;f__Chitinophagaceae;g__Flavisolibacter;s__	d__Bacteria;p__Bacteroidota;c__Bacteroidia;o__Chitinophagales;f__Chitinophagaceae;g__Flavisolibacter;s__
OH_poultry_braganca_bin.38.fa	JAEWKL000000000	85.85	0.94	0.0	7250772	9894	932	poultry	d__Bacteria;p__Proteobacteria;c__Alphaproteobacteria;o__Rhizobiales;f__Beijerinckiaceae;g__Methylobacterium;s__	d__Bacteria;p__Proteobacteria;c__Alphaproteobacteria;o__Rhizobiales;f__Beijerinckiaceae;g__Methylobacterium;s__
OH_poultry_braganca_bin.39.fa	JAEWKM000000000	97.06	0.0	0.0	3069427	79704	52	poultry	d__Bacteria;p__Desulfobacterota_A;c__Desulfovibrionia;o__Desulfovibrionales;f__Desulfovibrionaceae;g__Desulfovibrio;s__	d__Bacteria;p__Desulfobacterota_A;c__Desulfovibrionia;o__Desulfovibrionales;f__Desulfovibrionaceae;g__Desulfovibrio;s__
OH_poultry_braganca_bin.4.fa	JAEWKN000000000	74.52	3.66	89.29	4714812	9624	594	poultry	d__Bacteria;p__Bacteroidota;c__Bacteroidia;o__Bacteroidales;f__Bacteroidaceae;g__Bacteroides;s__Bacteroides ovatus	d__Bacteria;p__Bacteroidota;c__Bacteroidia;o__Bacteroidales;f__Bacteroidaceae;g__Bacteroides;s__Bacteroides ovatus
OH_poultry_braganca_bin.43.fa	JAEWKO000000000	65.52	0.0	0.0	2005172	45754	71	poultry	d__Bacteria;p__Bacteroidota;c__Bacteroidia;o__Bacteroidales;f__Rikenellaceae;g__Alistipes;s__Alistipes shahii	d__Bacteria;p__Bacteroidota;c__Bacteroidia;o__Bacteroidales;f__Rikenellaceae;g__Alistipes;s__Alistipes shahii
OH_poultry_braganca_bin.47.fa	JAEWKP000000000	90.16	4.13	50.0	4943040	13091	484	poultry	d__Bacteria;p__Proteobacteria;c__Alphaproteobacteria;o__Rhizobiales;f__Beijerinckiaceae;g__Bosea;s__	d__Bacteria;p__Proteobacteria;c__Alphaproteobacteria;o__Rhizobiales;f__Beijerinckiaceae;g__Bosea;s__
OH_poultry_braganca_bin.50.fa	JAEWKQ000000000	65.5	1.53	77.78	1825183	4819	393	poultry	d__Bacteria;p__Bacteroidota;c__Bacteroidia;o__Flavobacteriales;f__Flavobacteriaceae;g__Flavobacterium_A;s__	d__Bacteria;p__Bacteroidota;c__Bacteroidia;o__Flavobacteriales;f__Flavobacteriaceae;g__Flavobacterium_A;s__
OH_poultry_braganca_bin.58.fa	JAEWKR000000000	97.49	2.19	0.0	4989391	37585	196	poultry	d__Bacteria;p__Verrucomicrobiota;c__Verrucomicrobiae;o__Opitutales;f__Opitutaceae;g__Opitutus;s__	d__Bacteria;p__Verrucomicrobiota;c__Verrucomicrobiae;o__Opitutales;f__Opitutaceae;g__Opitutus;s__
OH_poultry_braganca_bin.59.fa	JAEWKS000000000	79.84	3.66	0.0	2864556	7061	465	poultry	d__Bacteria;p__Actinobacteriota;c__Actinobacteria;o__Actinomycetales;f__Cellulomonadaceae;g__Cellulomonas;s__Cellulomonas sp002240455	d__Bacteria;p__Actinobacteriota;c__Actinobacteria;o__Actinomycetales;f__Cellulomonadaceae;g__Cellulomonas;s__Cellulomonas sp002240455
OH_poultry_braganca_bin.6.fa	JAEWKT000000000	98.87	8.24	18.75	2594995	91024	62	poultry	d__Bacteria;p__Proteobacteria;c__Gammaproteobacteria;o__Pseudomonadales;f__Moraxellaceae;g__Alkanindiges;s__	d__Bacteria;p__Proteobacteria;c__Gammaproteobacteria;o__Pseudomonadales;f__Moraxellaceae;g__Alkanindiges;s__
OH_poultry_braganca_bin.60.fa	JAEWKU000000000	76.0	0.81	50.0	1203527	5788	232	poultry	d__Bacteria;p__Campylobacterota;c__Campylobacteria;o__Campylobacterales;f__Arcobacteraceae;g__Aliarcobacter;s__Aliarcobacter skirrowii	d__Bacteria;p__Campylobacterota;c__Campylobacteria;o__Campylobacterales;f__Arcobacteraceae;g__Aliarcobacter;s__Aliarcobacter skirrowii
OH_poultry_braganca_bin.61.fa	JAEWKV000000000	98.45	0.0	0.0	2498569	33261	116	poultry	d__Bacteria;p__Desulfobacterota_A;c__Desulfovibrionia;o__Desulfovibrionales;f__Desulfovibrionaceae;g__Desulfovibrio;s__Desulfovibrio desulfuricans_A	d__Bacteria;p__Desulfobacterota_A;c__Desulfovibrionia;o__Desulfovibrionales;f__Desulfovibrionaceae;g__Desulfovibrio;s__Desulfovibrio desulfuricans_A
OH_poultry_braganca_bin.66.fa	JAEWKW000000000	94.92	0.95	50.0	4783428	15947	416	poultry	d__Bacteria;p__Firmicutes_A;c__Clostridia;o__Lachnospirales;f__Lachnospiraceae;g__Hungatella;s__Hungatella celerecrescens_B	d__Bacteria;p__Firmicutes_A;c__Clostridia;o__Lachnospirales;f__Lachnospiraceae;g__Hungatella;s__Hungatella celerecrescens_B
OH_poultry_braganca_bin.67.fa	JAEWKX000000000	56.03	0.0	0.0	2250766	5306	436	poultry	d__Bacteria;p__Proteobacteria;c__Alphaproteobacteria;o__Rhizobiales;f__Rhizobiaceae;g__Pseudorhizobium;s__	d__Bacteria;p__Proteobacteria;c__Alphaproteobacteria;o__Rhizobiales;f__Rhizobiaceae;g__Pseudorhizobium;s__
OH_poultry_braganca_bin.68.fa	JAEWKY000000000	91.85	2021-02-01	20.0	2902593	9917	351	poultry	d__Bacteria;p__Actinobacteriota;c__Actinobacteria;o__Actinomycetales;f__Microbacteriaceae;g__UBA1487;s__	d__Bacteria;p__Actinobacteriota;c__Actinobacteria;o__Actinomycetales;f__Microbacteriaceae;g__UBA1487;s__
OH_poultry_braganca_bin.69.fa	JAEWKZ000000000	90.48	1.69	0.0	3421346	58192	137	poultry	d__Bacteria;p__Desulfobacterota_A;c__Desulfovibrionia;o__Desulfovibrionales;f__Desulfomicrobiaceae;g__Desulfomicrobium;s__	d__Bacteria;p__Desulfobacterota_A;c__Desulfovibrionia;o__Desulfovibrionales;f__Desulfomicrobiaceae;g__Desulfomicrobium;s__
OH_poultry_braganca_bin.70.fa	JAEWLA000000000	86.12	0.61	33.33	2663167	11432	308	poultry	d__Bacteria;p__Proteobacteria;c__Gammaproteobacteria;o__Xanthomonadales;f__Xanthomonadaceae;g__Lysobacter;s__	d__Bacteria;p__Proteobacteria;c__Gammaproteobacteria;o__Xanthomonadales;f__Xanthomonadaceae;g__Lysobacter;s__
OH_poultry_braganca_bin.73.fa	JAEWLB000000000	96.28	2.39	64.71	6308766	46576	217	poultry	d__Bacteria;p__Bacteroidota;c__Bacteroidia;o__Bacteroidales;f__Bacteroidaceae;g__Bacteroides;s__	d__Bacteria;p__Bacteroidota;c__Bacteroidia;o__Bacteroidales;f__Bacteroidaceae;g__Bacteroides;s__
OH_poultry_braganca_bin.74.fa	JAEWLC000000000	99.53	5.17	71.43	4436519	86977	110	poultry	d__Bacteria;p__Proteobacteria;c__Alphaproteobacteria;o__Rhizobiales;f__Devosiaceae;g__Devosia;s__	d__Bacteria;p__Proteobacteria;c__Alphaproteobacteria;o__Rhizobiales;f__Devosiaceae;g__Devosia;s__
OH_poultry_braganca_bin.77.fa	JAEWLD000000000	59.66	0.0	0.0	1979752	6441	332	poultry	d__Bacteria;p__Bacteroidota;c__Bacteroidia;o__Flavobacteriales;f__Flavobacteriaceae;g__Flavobacterium;s__	d__Bacteria;p__Bacteroidota;c__Bacteroidia;o__Flavobacteriales;f__Flavobacteriaceae;g__Flavobacterium;s__
OH_poultry_braganca_bin.79.fa	JAEWLE000000000	98.18	0.56	100.0	3262954	78219	70	poultry	d__Bacteria;p__Actinobacteriota;c__Actinobacteria;o__Actinomycetales;f__Microbacteriaceae;g__Microbacterium;s__Microbacterium sp001595495	d__Bacteria;p__Actinobacteriota;c__Actinobacteria;o__Actinomycetales;f__Microbacteriaceae;g__Microbacterium;s__Microbacterium sp001595495
OH_poultry_braganca_bin.80.fa	JAEWLF000000000	98.72	0.61	50.0	1877027	31625	103	poultry	d__Bacteria;p__Campylobacterota;c__Campylobacteria;o__Campylobacterales;f__Arcobacteraceae;g__Aliarcobacter;s__Aliarcobacter cryaerophilus_A	d__Bacteria;p__Campylobacterota;c__Campylobacteria;o__Campylobacterales;f__Arcobacteraceae;g__Aliarcobacter;s__Aliarcobacter cryaerophilus_A
OH_poultry_braganca_bin.81.fa	JAEWLG000000000	56.37	4.15	40.0	2883718	3969	720	poultry	d__Bacteria;p__Actinobacteriota;c__Actinobacteria;o__Mycobacteriales;f__Mycobacteriaceae;g__Gordonia;s__Gordonia namibiensis	d__Bacteria;p__Actinobacteriota;c__Actinobacteria;o__Mycobacteriales;f__Mycobacteriaceae;g__Gordonia;s__Gordonia namibiensis
OH_poultry_braganca_bin.82.fa	JAEWLH000000000	70.47	1.45	0.0	4255944	101277	57	poultry	d__Bacteria;p__Firmicutes_A;c__Clostridia;o__Acetivibrionales;f__Acetivibrionaceae;g__Ruminiclostridium_A;s__Ruminiclostridium_A cellobioparum	d__Bacteria;p__Firmicutes_A;c__Clostridia;o__Acetivibrionales;f__Acetivibrionaceae;g__Ruminiclostridium_A;s__Ruminiclostridium_A cellobioparum
OH_poultry_braganca_bin.83.fa	JAEWLI000000000	97.02	2.73	2021-09-09	4583801	30542	241	poultry	d__Bacteria;p__Bacteroidota;c__Bacteroidia;o__Cytophagales;f__Cyclobacteriaceae;g__;s__	d__Bacteria;p__Bacteroidota;c__Bacteroidia;o__Cytophagales;f__Cyclobacteriaceae;g__;s__
OH_poultry_braganca_bin.84.fa	JAEWLJ000000000	94.44	1.46	0.0	2248149	110028	30	poultry	d__Archaea;p__Halobacterota;c__Methanomicrobia;o__Methanomicrobiales;f__Methanocullaceae;g__Methanoculleus;s__	d__Archaea;p__Halobacterota;c__Methanomicrobia;o__Methanomicrobiales;f__Methanocullaceae;g__Methanoculleus;s__
OH_poultry_braganca_bin.85.fa	JAEWLK000000000	90.14	5.39	4.17	3123937	277344	28	poultry	d__Bacteria;p__Proteobacteria;c__Alphaproteobacteria;o__Sphingomonadales;f__Sphingomonadaceae;g__Porphyrobacter_A;s__	d__Bacteria;p__Proteobacteria;c__Alphaproteobacteria;o__Sphingomonadales;f__Sphingomonadaceae;g__Porphyrobacter_A;s__
OH_poultry_braganca_bin.87.fa	JAEWLL000000000	75.99	1.72	100.0	1624844	7426	248	poultry	d__Bacteria;p__Proteobacteria;c__Gammaproteobacteria;o__Xanthomonadales;f__Xanthomonadaceae;g__Lysobacter_B;s__	d__Bacteria;p__Proteobacteria;c__Gammaproteobacteria;o__Xanthomonadales;f__Xanthomonadaceae;g__Lysobacter_B;s__
OH_poultry_braganca_bin.88.fa	JAEWLM000000000	98.77	2.33	0.0	4069945	65467	93	poultry	d__Bacteria;p__Proteobacteria;c__Gammaproteobacteria;o__Pseudomonadales;f__Pseudomonadaceae;g__Pseudomonas_A;s__Pseudomonas_A stutzeri_AG	d__Bacteria;p__Proteobacteria;c__Gammaproteobacteria;o__Pseudomonadales;f__Pseudomonadaceae;g__Pseudomonas_A;s__Pseudomonas_A stutzeri_AG
OH_poultry_braganca_bin.89.fa	JAEWLN000000000	95.84	1.78	50.0	3078325	25886	201	poultry	d__Bacteria;p__Bacteroidota;c__Bacteroidia;o__Flavobacteriales;f__Flavobacteriaceae;g__Flavobacterium;s__	d__Bacteria;p__Bacteroidota;c__Bacteroidia;o__Flavobacteriales;f__Flavobacteriaceae;g__Flavobacterium;s__
OH_poultry_braganca_bin.91.fa	JAEWLO000000000	57.24	0.86	100.0	3369963	7281	543	poultry	d__Bacteria;p__Proteobacteria;c__Gammaproteobacteria;o__Xanthomonadales;f__Xanthomonadaceae;g__Stenotrophomonas;s__	d__Bacteria;p__Proteobacteria;c__Gammaproteobacteria;o__Xanthomonadales;f__Xanthomonadaceae;g__Stenotrophomonas;s__
OH_poultry_braganca_bin.94.fa	JAEWLP000000000	95.31	2.49	50.0	5119418	10921	598	poultry	d__Bacteria;p__Proteobacteria;c__Gammaproteobacteria;o__Burkholderiales;f__Burkholderiaceae;g__Achromobacter;s__Achromobacter mucicolens	d__Bacteria;p__Proteobacteria;c__Gammaproteobacteria;o__Burkholderiales;f__Burkholderiaceae;g__Achromobacter;s__Achromobacter mucicolens
OH_poultry_braganca_bin.96.fa	JAEWLQ000000000	96.38	2021-02-03	7.69	4364055	55002	131	poultry	d__Bacteria;p__Proteobacteria;c__Gammaproteobacteria;o__Steroidobacterales;f__Steroidobacteraceae;g__UBA964;s__	d__Bacteria;p__Proteobacteria;c__Gammaproteobacteria;o__Steroidobacterales;f__Steroidobacteraceae;g__UBA964;s__
OH_poultry_braganca_bin.97.fa	JAEWLR000000000	98.28	1.72	0.0	3070423	55149	87	poultry	d__Bacteria;p__Synergistota;c__Synergistia;o__Synergistales;f__Synergistaceae;g__Cloacibacillus;s__Cloacibacillus evryensis	d__Bacteria;p__Synergistota;c__Synergistia;o__Synergistales;f__Synergistaceae;g__Cloacibacillus;s__Cloacibacillus evryensis
OH_poultry_braganca_bin.99.fa	JAEWLS000000000	96.92	2.17	10.53	3915436	188984	49	poultry	d__Bacteria;p__Proteobacteria;c__Alphaproteobacteria;o__Rhizobiales;f__Rhizobiaceae;g__Aliihoeflea;s__	d__Bacteria;p__Proteobacteria;c__Alphaproteobacteria;o__Rhizobiales;f__Rhizobiaceae;g__Aliihoeflea;s__
OH_poultry_dourados_bin.10.fa	JAEWLT000000000	76.57	0.0	0.0	881359	109020	11	poultry	d__Bacteria;p__Patescibacteria;c__Microgenomatia;o__Shapirobacterales;f__UBA12405;g__;s__	d__Bacteria;p__Patescibacteria;c__Microgenomatia;o__Shapirobacterales;f__UBA12405;g__;s__
OH_poultry_dourados_bin.104.fa	JAEWLU000000000	86.63	0.85	100.0	2721984	8483	396	poultry	d__Bacteria;p__Synergistota;c__Synergistia;o__Synergistales;f__Aminobacteriaceae;g__Syner-01;s__	d__Bacteria;p__Synergistota;c__Synergistia;o__Synergistales;f__Aminobacteriaceae;g__Syner-01;s__
OH_poultry_dourados_bin.105.fa	JAEWLV000000000	88.73	7.77	60.0	3003575	8055	449	poultry	d__Bacteria;p__Proteobacteria;c__Gammaproteobacteria;o__Pseudomonadales;f__Pseudomonadaceae;g__Pseudomonas_D;s__	d__Bacteria;p__Proteobacteria;c__Gammaproteobacteria;o__Pseudomonadales;f__Pseudomonadaceae;g__Pseudomonas_D;s__
OH_poultry_dourados_bin.109.fa	JAEWLW000000000	97.88	1.34	25.0	3684435	68502	93	poultry	d__Bacteria;p__Firmicutes_A;c__Clostridia;o__Oscillospirales;f__Ruminococcaceae;g__D5;s__	d__Bacteria;p__Firmicutes_A;c__Clostridia;o__Oscillospirales;f__Ruminococcaceae;g__D5;s__
OH_poultry_dourados_bin.11.fa	JAEWLX000000000	83.15	2021-12-01	0.0	892824	12972	105	poultry	d__Bacteria;p__Firmicutes;c__Bacilli;o__RFN20;f__CAG-826;g__UBA1424;s__	d__Bacteria;p__Firmicutes;c__Bacilli;o__RFN20;f__CAG-826;g__UBA1424;s__
OH_poultry_dourados_bin.111.fa	JAEWLY000000000	93.12	1.31	50.0	4239713	15058	415	poultry	d__Bacteria;p__Bacteroidota;c__Bacteroidia;o__Bacteroidales;f__Tannerellaceae;g__Parabacteroides;s__Parabacteroides distasonis	d__Bacteria;p__Bacteroidota;c__Bacteroidia;o__Bacteroidales;f__Tannerellaceae;g__Parabacteroides;s__Parabacteroides distasonis
OH_poultry_dourados_bin.112.fa	JAEWLZ000000000	85.98	6.98	0.0	2098654	8340	326	poultry	d__Bacteria;p__Cyanobacteria;c__Vampirovibrionia;o__Gastranaerophilales;f__;g__;s__	d__Bacteria;p__Cyanobacteria;c__Vampirovibrionia;o__Gastranaerophilales;f__;g__;s__
OH_poultry_dourados_bin.113.fa	JAEWMA000000000	84.58	2.45	16.67	3059721	7453	488	poultry	d__Bacteria;p__Firmicutes_C;c__Negativicutes;o__Sporomusales;f__Thermosinaceae_A;g__UBA1887;s__	d__Bacteria;p__Firmicutes_C;c__Negativicutes;o__Sporomusales;f__Thermosinaceae_A;g__UBA1887;s__
OH_poultry_dourados_bin.117.fa	JAEWMB000000000	97.76	1.64	2021-11-11	4105807	154102	48	poultry	d__Bacteria;p__Firmicutes_A;c__Clostridia;o__Lachnospirales;f__Lachnospiraceae;g__Lachnoclostridium;s__	d__Bacteria;p__Firmicutes_A;c__Clostridia;o__Lachnospirales;f__Lachnospiraceae;g__Lachnoclostridium;s__
OH_poultry_dourados_bin.122.fa	JAEWMC000000000	74.02	5.26	0.0	5642466	54124	250	poultry	d__Bacteria;p__Firmicutes_A;c__Clostridia;o__Lachnospirales;f__Lachnospiraceae;g__Anaerocolumna;s__	d__Bacteria;p__Firmicutes_A;c__Clostridia;o__Lachnospirales;f__Lachnospiraceae;g__Anaerocolumna;s__
OH_poultry_dourados_bin.125.fa	JAEWMD000000000	94.8	1.83	33.33	1923584	39150	107	poultry	d__Bacteria;p__Firmicutes_A;c__Clostridia;o__Tissierellales;f__Helcococcaceae;g__;s__	d__Bacteria;p__Firmicutes_A;c__Clostridia;o__Tissierellales;f__Helcococcaceae;g__;s__
OH_poultry_dourados_bin.126.fa	JAEWME000000000	90.86	3.41	28.57	3944525	10649	462	poultry	d__Bacteria;p__Bacteroidota;c__Bacteroidia;o__Bacteroidales;f__Prolixibacteraceae;g__UBA6024;s__	d__Bacteria;p__Bacteroidota;c__Bacteroidia;o__Bacteroidales;f__Prolixibacteraceae;g__UBA6024;s__
OH_poultry_dourados_bin.127.fa	JAEWMF000000000	86.56	1.76	100.0	3003324	14940	271	poultry	d__Bacteria;p__Firmicutes_A;c__Clostridia;o__Eubacteriales;f__Eubacteriaceae;g__Eubacterium;s__Eubacterium limosum_A	d__Bacteria;p__Firmicutes_A;c__Clostridia;o__Eubacteriales;f__Eubacteriaceae;g__Eubacterium;s__Eubacterium limosum_A
OH_poultry_dourados_bin.128.fa	JAEWMG000000000	97.63	0.0	0.0	3879120	72786	92	poultry	d__Bacteria;p__Proteobacteria;c__Gammaproteobacteria;o__Burkholderiales;f__Rhodocyclaceae;g__Azovibrio;s__Azovibrio restrictus	d__Bacteria;p__Proteobacteria;c__Gammaproteobacteria;o__Burkholderiales;f__Rhodocyclaceae;g__Azovibrio;s__Azovibrio restrictus
OH_poultry_dourados_bin.129.fa	JAEWMH000000000	95.99	0.85	0.0	6104807	36496	236	poultry	d__Bacteria;p__Firmicutes_I;c__Bacilli_A;o__Paenibacillales;f__Paenibacillaceae;g__YN15;s__	d__Bacteria;p__Firmicutes_I;c__Bacilli_A;o__Paenibacillales;f__Paenibacillaceae;g__YN15;s__
OH_poultry_dourados_bin.131.fa	JAEWMI000000000	87.42	0.96	0.0	4094149	23453	248	poultry	d__Bacteria;p__Firmicutes_A;c__Clostridia;o__Christensenellales;f__;g__;s__	d__Bacteria;p__Firmicutes_A;c__Clostridia;o__Christensenellales;f__;g__;s__
OH_poultry_dourados_bin.132.fa	JAEWMJ000000000	98.39	2.15	25.0	5002704	134683	64	poultry	d__Bacteria;p__Firmicutes_A;c__Clostridia;o__Christensenellales;f__Christensenellaceae;g__;s__	d__Bacteria;p__Firmicutes_A;c__Clostridia;o__Christensenellales;f__Christensenellaceae;g__;s__
OH_poultry_dourados_bin.133.fa	JAEWMK000000000	73.81	0.0	0.0	4398136	9462	571	poultry	d__Bacteria;p__Firmicutes;c__Bacilli;o__Bacillales;f__Bacillaceae_J;g__Bacillus_B;s__	d__Bacteria;p__Firmicutes;c__Bacilli;o__Bacillales;f__Bacillaceae_J;g__Bacillus_B;s__
OH_poultry_dourados_bin.135.fa	JAEWML000000000	74.39	0.73	66.67	1871938	8764	265	poultry	d__Bacteria;p__Firmicutes_A;c__Clostridia;o__Oscillospirales;f__Oscillospiraceae;g__Oscillibacter;s__	d__Bacteria;p__Firmicutes_A;c__Clostridia;o__Oscillospirales;f__Oscillospiraceae;g__Oscillibacter;s__
OH_poultry_dourados_bin.137.fa	JAEWMM000000000	59.33	0.71	33.33	1626768	5130	330	poultry	d__Bacteria;p__Firmicutes_A;c__Clostridia;o__Oscillospirales;f__Ruminococcaceae;g__D5;s__	d__Bacteria;p__Firmicutes_A;c__Clostridia;o__Oscillospirales;f__Ruminococcaceae;g__D5;s__
OH_poultry_dourados_bin.138.fa	JAEWMN000000000	97.88	2.29	50.0	3606050	17121	312	poultry	d__Archaea;p__Halobacterota;c__Methanosarcinia;o__Methanosarcinales;f__Methanosarcinaceae;g__Methanosarcina;s__Methanosarcina mazei	d__Archaea;p__Halobacterota;c__Methanosarcinia;o__Methanosarcinales;f__Methanosarcinaceae;g__Methanosarcina;s__Methanosarcina mazei
OH_poultry_dourados_bin.139.fa	JAEWMO000000000	99.02	2.94	0.0	2410416	19965	185	poultry	d__Archaea;p__Halobacterota;c__Methanomicrobia;o__Methanomicrobiales;f__Methanocullaceae;g__Methanoculleus;s__	d__Archaea;p__Halobacterota;c__Methanomicrobia;o__Methanomicrobiales;f__Methanocullaceae;g__Methanoculleus;s__
OH_poultry_dourados_bin.14.fa	JAEWMP000000000	93.38	1.42	52.63	4323091	16612	359	poultry	d__Bacteria;p__Proteobacteria;c__Gammaproteobacteria;o__Enterobacterales;f__Enterobacteriaceae;g__Enterobacter;s__Enterobacter kobei	d__Bacteria;p__Proteobacteria;c__Gammaproteobacteria;o__Enterobacterales;f__Enterobacteriaceae;g__Enterobacter;s__Enterobacter kobei
OH_poultry_dourados_bin.141.fa	JAEWMQ000000000	98.66	4.87	0.0	4521979	77569	117	poultry	d__Bacteria;p__Firmicutes_A;c__Clostridia;o__Lachnospirales;f__Cellulosilyticaceae;g__Cellulosilyticum;s__	d__Bacteria;p__Firmicutes_A;c__Clostridia;o__Lachnospirales;f__Cellulosilyticaceae;g__Cellulosilyticum;s__
OH_poultry_dourados_bin.142.fa	JAEWMR000000000	82.55	0.84	100.0	1779470	5972	328	poultry	d__Bacteria;p__Firmicutes_A;c__Clostridia;o__Oscillospirales;f__Oscillospiraceae;g__Intestinimonas;s__Intestinimonas massiliensis	d__Bacteria;p__Firmicutes_A;c__Clostridia;o__Oscillospirales;f__Oscillospiraceae;g__Intestinimonas;s__Intestinimonas massiliensis
OH_poultry_dourados_bin.143.fa	JAEWMS000000000	95.45	2021-11-04	20.0	4277562	85147	88	poultry	d__Bacteria;p__Firmicutes_A;c__Clostridia;o__Acetivibrionales;f__Acetivibrionaceae;g__Ruminiclostridium_A;s__	d__Bacteria;p__Firmicutes_A;c__Clostridia;o__Acetivibrionales;f__Acetivibrionaceae;g__Ruminiclostridium_A;s__
OH_poultry_dourados_bin.144.fa	JAEWMT000000000	98.48	1.68	33.33	3836895	37127	142	poultry	d__Bacteria;p__Firmicutes_A;c__Clostridia;o__Lachnospirales;f__Lachnospiraceae;g__Herbinix;s__	d__Bacteria;p__Firmicutes_A;c__Clostridia;o__Lachnospirales;f__Lachnospiraceae;g__Herbinix;s__
OH_poultry_dourados_bin.145.fa	JAEWMU000000000	73.68	0.0	0.0	1063522	15014	92	poultry	d__Bacteria;p__Firmicutes;c__Bacilli;o__RFN20;f__CAG-826;g__UBA1424;s__	d__Bacteria;p__Firmicutes;c__Bacilli;o__RFN20;f__CAG-826;g__UBA1424;s__
OH_poultry_dourados_bin.146.fa	JAEWMV000000000	87.2	2.47	20.0	2291377	10413	264	poultry	d__Bacteria;p__Firmicutes_A;c__Clostridia;o__Christensenellales;f__CAG-138;g__Phil1;s__	d__Bacteria;p__Firmicutes_A;c__Clostridia;o__Christensenellales;f__CAG-138;g__Phil1;s__
OH_poultry_dourados_bin.147.fa	JAEWMW000000000	97.63	3.86	62.5	3321488	22694	267	poultry	d__Bacteria;p__Firmicutes;c__Bacilli;o__Bacillales_A;f__Planococcaceae;g__Rummeliibacillus;s__	d__Bacteria;p__Firmicutes;c__Bacilli;o__Bacillales_A;f__Planococcaceae;g__Rummeliibacillus;s__
OH_poultry_dourados_bin.148.fa	JAEWMX000000000	80.7	1.75	100.0	1162189	166549	16	poultry	d__Bacteria;p__Firmicutes;c__Bacilli;o__RFN20;f__CAG-826;g__UBA1424;s__	d__Bacteria;p__Firmicutes;c__Bacilli;o__RFN20;f__CAG-826;g__UBA1424;s__
OH_poultry_dourados_bin.149.fa	JAEWMY000000000	98.38	0.0	0.0	2786793	78884	61	poultry	d__Bacteria;p__Spirochaetota;c__Spirochaetia;o__Treponematales;f__Treponemataceae;g__Spiro-10;s__	d__Bacteria;p__Spirochaetota;c__Spirochaetia;o__Treponematales;f__Treponemataceae;g__Spiro-10;s__
OH_poultry_dourados_bin.15.fa	JAEWMZ000000000	92.98	5.37	35.71	6219371	18402	490	poultry	d__Bacteria;p__Firmicutes_A;c__Clostridia;o__Lachnospirales;f__Lachnospiraceae;g__Herbinix;s__	d__Bacteria;p__Firmicutes_A;c__Clostridia;o__Lachnospirales;f__Lachnospiraceae;g__Herbinix;s__
OH_poultry_dourados_bin.150.fa	JAEWNA000000000	92.01	2021-06-02	2021-11-11	3647513	13270	368	poultry	d__Bacteria;p__Proteobacteria;c__Gammaproteobacteria;o__Xanthomonadales;f__Xanthomonadaceae;g__Lysobacter_A;s__	d__Bacteria;p__Proteobacteria;c__Gammaproteobacteria;o__Xanthomonadales;f__Xanthomonadaceae;g__Lysobacter_A;s__
OH_poultry_dourados_bin.151.fa	JAEWNB000000000	92.1	2.15	50.0	2333463	18263	210	poultry	d__Bacteria;p__Bacteroidota;c__Bacteroidia;o__Bacteroidales;f__WCHB1-69;g__;s__	d__Bacteria;p__Bacteroidota;c__Bacteroidia;o__Bacteroidales;f__WCHB1-69;g__;s__
OH_poultry_dourados_bin.154.fa	JAEWNC000000000	97.14	0.74	60.0	4557134	32414	220	poultry	d__Bacteria;p__Bacteroidota;c__Bacteroidia;o__Bacteroidales;f__Bacteroidaceae;g__Bacteroides;s__Bacteroides fragilis	d__Bacteria;p__Bacteroidota;c__Bacteroidia;o__Bacteroidales;f__Bacteroidaceae;g__Bacteroides;s__Bacteroides fragilis
OH_poultry_dourados_bin.155.fa	JAEWND000000000	95.72	0.56	0.0	6365222	53354	184	poultry	d__Bacteria;p__Bacteroidota;c__Bacteroidia;o__Bacteroidales;f__Bacteroidaceae;g__Bacteroides;s__Bacteroides cellulosilyticus	d__Bacteria;p__Bacteroidota;c__Bacteroidia;o__Bacteroidales;f__Bacteroidaceae;g__Bacteroides;s__Bacteroides cellulosilyticus
OH_poultry_dourados_bin.156.fa	JAEWNE000000000	90.7	2021-02-04	0.0	3471604	13566	336	poultry	d__Bacteria;p__UBP6;c__UBA1177;o__UBA1177;f__UBA1177;g__;s__	d__Bacteria;p__UBP6;c__UBA1177;o__UBA1177;f__UBA1177;g__;s__
OH_poultry_dourados_bin.159.fa	JAEWNF000000000	80.09	1.98	33.33	1878126	6713	310	poultry	d__Bacteria;p__Firmicutes;c__Bacilli;o__Haloplasmatales;f__Turicibacteraceae;g__Turicibacter;s__Turicibacter sp001543345	d__Bacteria;p__Firmicutes;c__Bacilli;o__Haloplasmatales;f__Turicibacteraceae;g__Turicibacter;s__Turicibacter sp001543345
OH_poultry_dourados_bin.163.fa	JAEWNG000000000	98.04	3.32	0.0	5160322	68356	123	poultry	d__Bacteria;p__Firmicutes_B;c__Desulfitobacteriia;o__Desulfitobacteriales;f__Desulfitobacteriaceae;g__Desulfitobacterium;s__Desulfitobacterium hafniense	d__Bacteria;p__Firmicutes_B;c__Desulfitobacteriia;o__Desulfitobacteriales;f__Desulfitobacteriaceae;g__Desulfitobacterium;s__Desulfitobacterium hafniense
OH_poultry_dourados_bin.165.fa	JAEWNH000000000	93.33	3.22	100.0	4249511	51726	151	poultry	d__Bacteria;p__Firmicutes_A;c__Clostridia;o__Christensenellales;f__SZUA-584;g__SZUA-584;s__	d__Bacteria;p__Firmicutes_A;c__Clostridia;o__Christensenellales;f__SZUA-584;g__SZUA-584;s__
OH_poultry_dourados_bin.166.fa	JAEWNI000000000	100.0	1.18	0.0	4052949	36490	186	poultry	d__Bacteria;p__Desulfobacterota_A;c__Desulfovibrionia;o__Desulfovibrionales;f__Desulfovibrionaceae;g__Bilophila;s__Bilophila wadsworthia	d__Bacteria;p__Desulfobacterota_A;c__Desulfovibrionia;o__Desulfovibrionales;f__Desulfovibrionaceae;g__Bilophila;s__Bilophila wadsworthia
OH_poultry_dourados_bin.167.fa	JAEWNJ000000000	94.62	1.65	50.0	2299568	24867	148	poultry	d__Bacteria;p__Cloacimonadota;c__Cloacimonadia;o__Cloacimonadales;f__Cloacimonadaceae;g__;s__	d__Bacteria;p__Cloacimonadota;c__Cloacimonadia;o__Cloacimonadales;f__Cloacimonadaceae;g__;s__
OH_poultry_dourados_bin.168.fa	JAEWNK000000000	59.33	2.25	50.0	464413	4927	102	poultry	d__Bacteria;p__Firmicutes;c__Bacilli;o__RF39;f__UBA5348;g__;s__	d__Bacteria;p__Firmicutes;c__Bacilli;o__RF39;f__UBA5348;g__;s__
OH_poultry_dourados_bin.169.fa	JAEWNL000000000	76.75	3.88	70.0	2810856	10294	354	poultry	d__Bacteria;p__Actinobacteriota;c__Coriobacteriia;o__Coriobacteriales;f__Eggerthellaceae;g__Gordonibacter;s__Gordonibacter urolithinfaciens	d__Bacteria;p__Actinobacteriota;c__Coriobacteriia;o__Coriobacteriales;f__Eggerthellaceae;g__Gordonibacter;s__Gordonibacter urolithinfaciens
OH_poultry_dourados_bin.17.fa	JAEWNM000000000	92.05	1.21	50.0	3039079	10258	379	poultry	d__Bacteria;p__Firmicutes_A;c__Clostridia;o__Christensenellales;f__CAG-74;g__;s__	d__Bacteria;p__Firmicutes_A;c__Clostridia;o__Christensenellales;f__CAG-74;g__;s__
OH_poultry_dourados_bin.171.fa	JAEWNN000000000	96.31	2021-05-04	0.0	4146503	28145	234	poultry	d__Bacteria;p__Verrucomicrobiota;c__Verrucomicrobiae;o__Opitutales;f__Opitutaceae;g__;s__	d__Bacteria;p__Verrucomicrobiota;c__Verrucomicrobiae;o__Opitutales;f__Opitutaceae;g__;s__
OH_poultry_dourados_bin.172.fa	JAEWNO000000000	90.95	0.66	0.0	2713488	8223	387	poultry	d__Bacteria;p__Desulfobacterota_A;c__Desulfovibrionia;o__Desulfovibrionales;f__Desulfomicrobiaceae;g__Desulfomicrobium;s__	d__Bacteria;p__Desulfobacterota_A;c__Desulfovibrionia;o__Desulfovibrionales;f__Desulfomicrobiaceae;g__Desulfomicrobium;s__
OH_poultry_dourados_bin.174.fa	JAEWNP000000000	87.17	0.67	0.0	4981710	31864	231	poultry	d__Bacteria;p__Firmicutes_A;c__Clostridia;o__Acetivibrionales;f__Acetivibrionaceae;g__Ruminiclostridium_A;s__	d__Bacteria;p__Firmicutes_A;c__Clostridia;o__Acetivibrionales;f__Acetivibrionaceae;g__Ruminiclostridium_A;s__
OH_poultry_dourados_bin.176.fa	JAEWNQ000000000	86.78	1.76	16.67	2503196	9709	307	poultry	d__Bacteria;p__Bacteroidota;c__Bacteroidia;o__Bacteroidales;f__Rikenellaceae;g__Alistipes;s__Alistipes shahii	d__Bacteria;p__Bacteroidota;c__Bacteroidia;o__Bacteroidales;f__Rikenellaceae;g__Alistipes;s__Alistipes shahii
OH_poultry_dourados_bin.178.fa	JAEWNR000000000	79.31	8.62	57.14	1879811	18740	159	poultry	d__Bacteria;p__Firmicutes_A;c__Clostridia;o__Clostridiales;f__Clostridiaceae;g__Clostridium;s__Clostridium sp000435835	d__Bacteria;p__Firmicutes_A;c__Clostridia;o__Clostridiales;f__Clostridiaceae;g__Clostridium;s__Clostridium sp000435835
OH_poultry_dourados_bin.181.fa	JAEWNS000000000	98.34	1.66	0.0	3981869	84099	80	poultry	d__Bacteria;p__Proteobacteria;c__Gammaproteobacteria;o__Burkholderiales;f__Rhodocyclaceae;g__Dechloromonas;s__	d__Bacteria;p__Proteobacteria;c__Gammaproteobacteria;o__Burkholderiales;f__Rhodocyclaceae;g__Dechloromonas;s__
OH_poultry_dourados_bin.183.fa	JAEWNT000000000	95.02	0.0	0.0	2872167	41174	109	poultry	d__Bacteria;p__Firmicutes_A;c__Clostridia;o__Oscillospirales;f__Ruminococcaceae;g__Ruthenibacterium;s__Ruthenibacterium lactatiformans	d__Bacteria;p__Firmicutes_A;c__Clostridia;o__Oscillospirales;f__Ruminococcaceae;g__Ruthenibacterium;s__Ruthenibacterium lactatiformans
OH_poultry_dourados_bin.184.fa	JAEWNU000000000	65.28	1.72	0.0	1755888	6056	322	poultry	d__Bacteria;p__Firmicutes_A;c__Clostridia;o__Oscillospirales;f__Ruminococcaceae;g__D5;s__	d__Bacteria;p__Firmicutes_A;c__Clostridia;o__Oscillospirales;f__Ruminococcaceae;g__D5;s__
OH_poultry_dourados_bin.185.fa	JAEWNV000000000	74.96	2021-09-01	62.5	2115209	8824	310	poultry	d__Bacteria;p__Proteobacteria;c__Gammaproteobacteria;o__Xanthomonadales;f__Xanthomonadaceae;g__Luteimonas;s__Luteimonas sp001717465	d__Bacteria;p__Proteobacteria;c__Gammaproteobacteria;o__Xanthomonadales;f__Xanthomonadaceae;g__Luteimonas;s__Luteimonas sp001717465
OH_poultry_dourados_bin.186.fa	JAEZRN000000000	59.83	1.72	100.0	2758205	5969	504	poultry	d__Bacteria;p__Firmicutes_A;c__Clostridia;o__Christensenellales;f__CAG-74;g__;s__	d__Bacteria;p__Firmicutes_A;c__Clostridia;o__Christensenellales;f__CAG-74;g__;s__
OH_poultry_dourados_bin.187.fa	JAEZRO000000000	99.41	1.48	0.0	3532787	222009	91	poultry	d__Bacteria;p__Desulfobacterota_A;c__Desulfovibrionia;o__Desulfovibrionales;f__Desulfovibrionaceae;g__Desulfovibrio_I;s__Desulfovibrio_I aminophilus	d__Bacteria;p__Desulfobacterota_A;c__Desulfovibrionia;o__Desulfovibrionales;f__Desulfovibrionaceae;g__Desulfovibrio_I;s__Desulfovibrio_I aminophilus
OH_poultry_dourados_bin.191.fa	JAEZRP000000000	97.93	3.36	0.0	3853089	119050	52	poultry	d__Bacteria;p__Firmicutes_A;c__Clostridia;o__Christensenellales;f__CAG-74;g__;s__	d__Bacteria;p__Firmicutes_A;c__Clostridia;o__Christensenellales;f__CAG-74;g__;s__
OH_poultry_dourados_bin.195.fa	JAEZRQ000000000	67.82	0.99	0.0	807501	174220	6	poultry	d__Bacteria;p__Patescibacteria;c__ABY1;o__BM507;f__UBA12465;g__GCA-002841655;s__	d__Bacteria;p__Patescibacteria;c__ABY1;o__BM507;f__UBA12465;g__GCA-002841655;s__
OH_poultry_dourados_bin.197.fa	JAEZRR000000000	97.98	2.86	77.78	4546887	158904	38	poultry	d__Bacteria;p__Firmicutes_A;c__Clostridia;o__Christensenellales;f__CAG-74;g__;s__	d__Bacteria;p__Firmicutes_A;c__Clostridia;o__Christensenellales;f__CAG-74;g__;s__
OH_poultry_dourados_bin.199.fa	JAEZRS000000000	95.19	4.81	21.43	3808159	18816	364	poultry	d__Bacteria;p__Firmicutes_A;c__Clostridia;o__Oscillospirales;f__Acutalibacteraceae;g__MS4;s__MS4 sp000752215	d__Bacteria;p__Firmicutes_A;c__Clostridia;o__Oscillospirales;f__Acutalibacteraceae;g__MS4;s__MS4 sp000752215
OH_poultry_dourados_bin.20.fa	JAEZRT000000000	89.28	0.0	0.0	2263389	16749	224	poultry	d__Bacteria;p__Firmicutes_A;c__Clostridia;o__;f__;g__;s__	d__Bacteria;p__Firmicutes_A;c__Clostridia;o__;f__;g__;s__
OH_poultry_dourados_bin.202.fa	JAEZRU000000000	94.17	0.63	100.0	3863566	53523	122	poultry	d__Bacteria;p__Firmicutes_A;c__Clostridia;o__Lachnospirales;f__Lachnospiraceae;g__Hungatella;s__Hungatella saccharolyticum	d__Bacteria;p__Firmicutes_A;c__Clostridia;o__Lachnospirales;f__Lachnospiraceae;g__Hungatella;s__Hungatella saccharolyticum
OH_poultry_dourados_bin.205.fa	JAEZRV000000000	99.33	3.91	0.0	5412957	101839	100	poultry	d__Bacteria;p__Firmicutes_A;c__Clostridia;o__Acetivibrionales;f__Acetivibrionaceae;g__Ruminiclostridium_A;s__	d__Bacteria;p__Firmicutes_A;c__Clostridia;o__Acetivibrionales;f__Acetivibrionaceae;g__Ruminiclostridium_A;s__
OH_poultry_dourados_bin.206.fa	JAEZRW000000000	97.63	3.85	0.0	3438071	88708	94	poultry	d__Bacteria;p__Desulfobacterota_A;c__Desulfovibrionia;o__Desulfovibrionales;f__Desulfovibrionaceae;g__Desulfovibrio;s__	d__Bacteria;p__Desulfobacterota_A;c__Desulfovibrionia;o__Desulfovibrionales;f__Desulfovibrionaceae;g__Desulfovibrio;s__
OH_poultry_dourados_bin.207.fa	JAEZRX000000000	92.7	0.11	100.0	1053088	25437	73	poultry	d__Bacteria;p__Firmicutes;c__Bacilli;o__RFN20;f__CAG-826;g__UBA1424;s__UBA1424 sp002329705	d__Bacteria;p__Firmicutes;c__Bacilli;o__RFN20;f__CAG-826;g__UBA1424;s__UBA1424 sp002329705
OH_poultry_dourados_bin.209.fa	JAEZRY000000000	57.21	5.17	66.67	1402335	4847	307	poultry	d__Bacteria;p__Goldbacteria;c__PGYV01;o__PGYV01;f__PGYV01;g__PGYV01;s__	d__Bacteria;p__Goldbacteria;c__PGYV01;o__PGYV01;f__PGYV01;g__PGYV01;s__
OH_poultry_dourados_bin.210.fa	JAEZRZ000000000	76.69	0.7	0.0	2055807	8013	296	poultry	d__Bacteria;p__Spirochaetota;c__Spirochaetia;o__Treponematales;f__Treponemataceae;g__Spiro-10;s__	d__Bacteria;p__Spirochaetota;c__Spirochaetia;o__Treponematales;f__Treponemataceae;g__Spiro-10;s__
OH_poultry_dourados_bin.211.fa	JAEZSA000000000	84.67	2.67	0.0	1284391	7565	201	poultry	d__Bacteria;p__Firmicutes;c__Bacilli;o__ML615J-28;f__CAG-698;g__;s__	d__Bacteria;p__Firmicutes;c__Bacilli;o__ML615J-28;f__CAG-698;g__;s__
OH_poultry_dourados_bin.212.fa	JAEZSB000000000	85.74	0.96	82.35	3460542	11089	398	poultry	d__Bacteria;p__Proteobacteria;c__Gammaproteobacteria;o__Enterobacterales;f__Enterobacteriaceae;g__Escherichia;s__Escherichia flexneri	d__Bacteria;p__Proteobacteria;c__Gammaproteobacteria;o__Enterobacterales;f__Enterobacteriaceae;g__Escherichia;s__Escherichia flexneri
OH_poultry_dourados_bin.213.fa	JAEZSC000000000	95.71	2021-07-03	33.33	4137208	32884	207	poultry	d__Bacteria;p__Firmicutes_A;c__Clostridia;o__Christensenellales;f__;g__;s__	d__Bacteria;p__Firmicutes_A;c__Clostridia;o__Christensenellales;f__;g__;s__
OH_poultry_dourados_bin.214.fa	JAEZSD000000000	80.62	2021-06-05	60.0	883389	9567	119	poultry	d__Bacteria;p__Firmicutes;c__Bacilli;o__RFN20;f__CAG-826;g__;s__	d__Bacteria;p__Firmicutes;c__Bacilli;o__RFN20;f__CAG-826;g__;s__
OH_poultry_dourados_bin.219.fa	JAEZSE000000000	96.15	0.96	0.0	3697200	130902	50	poultry	d__Bacteria;p__Firmicutes_A;c__Clostridia;o__Christensenellales;f__;g__;s__	d__Bacteria;p__Firmicutes_A;c__Clostridia;o__Christensenellales;f__;g__;s__
OH_poultry_dourados_bin.220.fa	JAEZSF000000000	96.24	1.32	0.0	3176463	119611	46	poultry	d__Bacteria;p__Bacteroidota;c__Bacteroidia;o__Bacteroidales;f__Bacteroidaceae;g__Bacteroides;s__Bacteroides graminisolvens	d__Bacteria;p__Bacteroidota;c__Bacteroidia;o__Bacteroidales;f__Bacteroidaceae;g__Bacteroides;s__Bacteroides graminisolvens
OH_poultry_dourados_bin.223.fa	JAEZSG000000000	97.44	6.59	0.0	5359806	233473	45	poultry	d__Bacteria;p__Fibrobacterota;c__Chitinivibrionia;o__Chitinivibrionales;f__Chitinispirillaceae;g__;s__	d__Bacteria;p__Fibrobacterota;c__Chitinivibrionia;o__Chitinivibrionales;f__Chitinispirillaceae;g__;s__
OH_poultry_dourados_bin.224.fa	JAEZSH000000000	62.41	0.54	0.0	2072464	5231	420	poultry	d__Bacteria;p__Bacteroidota;c__Bacteroidia;o__Bacteroidales;f__F082;g__UBA6192;s__	d__Bacteria;p__Bacteroidota;c__Bacteroidia;o__Bacteroidales;f__F082;g__UBA6192;s__
OH_poultry_dourados_bin.225.fa	JAEZSI000000000	95.75	2.35	0.0	5021628	36189	233	poultry	d__Bacteria;p__Firmicutes_A;c__Clostridia;o__Lachnospirales;f__Lachnospiraceae;g__Herbinix;s__	d__Bacteria;p__Firmicutes_A;c__Clostridia;o__Lachnospirales;f__Lachnospiraceae;g__Herbinix;s__
OH_poultry_dourados_bin.226.fa	JAEZSJ000000000	88.89	4.19	22.22	3737097	10462	442	poultry	d__Bacteria;p__Verrucomicrobiota;c__Verrucomicrobiae;o__Opitutales;f__Opitutaceae;g__;s__	d__Bacteria;p__Verrucomicrobiota;c__Verrucomicrobiae;o__Opitutales;f__Opitutaceae;g__;s__
OH_poultry_dourados_bin.227.fa	JAEZSK000000000	84.16	6.51	50.0	5214033	16281	456	poultry	d__Bacteria;p__Firmicutes_A;c__Clostridia;o__Acetivibrionales;f__Acetivibrionaceae;g__Ruminiclostridium_A;s__Ruminiclostridium_A termitidis	d__Bacteria;p__Firmicutes_A;c__Clostridia;o__Acetivibrionales;f__Acetivibrionaceae;g__Ruminiclostridium_A;s__Ruminiclostridium_A termitidis
OH_poultry_dourados_bin.228.fa	JAEZSL000000000	84.52	6.66	25.0	6325757	21337	431	poultry	d__Bacteria;p__Firmicutes_A;c__Clostridia;o__Lachnospirales;f__Lachnospiraceae;g__Anaerocolumna;s__	d__Bacteria;p__Firmicutes_A;c__Clostridia;o__Lachnospirales;f__Lachnospiraceae;g__Anaerocolumna;s__
OH_poultry_dourados_bin.229.fa	JAEZSM000000000	75.86	2021-03-02	50.0	1711120	7632	255	poultry	d__Bacteria;p__Spirochaetota;c__Spirochaetia;o__Treponematales;f__UBA8932;g__UBA2256;s__	d__Bacteria;p__Spirochaetota;c__Spirochaetia;o__Treponematales;f__UBA8932;g__UBA2256;s__
OH_poultry_dourados_bin.23.fa	JAEZSN000000000	95.29	1.54	33.33	2893873	20164	188	poultry	d__Bacteria;p__Spirochaetota;c__Spirochaetia;o__Treponematales;f__Treponemataceae;g__;s__	d__Bacteria;p__Spirochaetota;c__Spirochaetia;o__Treponematales;f__Treponemataceae;g__;s__
OH_poultry_dourados_bin.230.fa	JAEZSO000000000	92.31	1.42	0.0	2179402	1234552	3	poultry	d__Bacteria;p__Cyanobacteria;c__Vampirovibrionia;o__Gastranaerophilales;f__Gastranaerophilaceae;g__;s__	d__Bacteria;p__Cyanobacteria;c__Vampirovibrionia;o__Gastranaerophilales;f__Gastranaerophilaceae;g__;s__
OH_poultry_dourados_bin.231.fa	JAEZSP000000000	98.79	7.71	0.0	3859591	77244	100	poultry	d__Bacteria;p__Firmicutes_A;c__Clostridia;o__Christensenellales;f__CAG-74;g__;s__	d__Bacteria;p__Firmicutes_A;c__Clostridia;o__Christensenellales;f__CAG-74;g__;s__
OH_poultry_dourados_bin.234.fa	JAEZSQ000000000	58.51	0.68	0.0	2793269	4887	595	poultry	d__Bacteria;p__Verrucomicrobiota;c__Lentisphaeria;o__UBA1407;f__UBA1407;g__;s__	d__Bacteria;p__Verrucomicrobiota;c__Lentisphaeria;o__UBA1407;f__UBA1407;g__;s__
OH_poultry_dourados_bin.237.fa	JAEZSR000000000	89.08	1.34	66.67	2890092	10537	359	poultry	d__Bacteria;p__Firmicutes_A;c__Clostridia;o__Lachnospirales;f__Lachnospiraceae;g__Kineothrix;s__	d__Bacteria;p__Firmicutes_A;c__Clostridia;o__Lachnospirales;f__Lachnospiraceae;g__Kineothrix;s__
OH_poultry_dourados_bin.24.fa	JAEZSS000000000	77.13	0.81	0.0	2061744	6640	353	poultry	d__Bacteria;p__Actinobacteriota;c__Coriobacteriia;o__Coriobacteriales;f__Eggerthellaceae;g__Eggerthella;s__	d__Bacteria;p__Actinobacteriota;c__Coriobacteriia;o__Coriobacteriales;f__Eggerthellaceae;g__Eggerthella;s__
OH_poultry_dourados_bin.240.fa	JAEZST000000000	71.56	1.75	0.0	3170846	537240	23	poultry	d__Bacteria;p__Spirochaetota;c__Spirochaetia;o__Treponematales;f__Treponemataceae;g__Spiro-10;s__	d__Bacteria;p__Spirochaetota;c__Spirochaetia;o__Treponematales;f__Treponemataceae;g__Spiro-10;s__
OH_poultry_dourados_bin.241.fa	JAEZSU000000000	69.4	0.73	75.0	2036612	5581	391	poultry	d__Bacteria;p__Actinobacteriota;c__Actinobacteria;o__Actinomycetales;f__Microbacteriaceae;g__Microbacterium;s__	d__Bacteria;p__Actinobacteriota;c__Actinobacteria;o__Actinomycetales;f__Microbacteriaceae;g__Microbacterium;s__
OH_poultry_dourados_bin.242.fa	JAEZSV000000000	85.21	2021-03-02	0.0	2739000	7875	419	poultry	d__Bacteria;p__Spirochaetota;c__Spirochaetia;o__Treponematales;f__UBA12059;g__SZUA-370;s__SZUA-370 sp003247225	d__Bacteria;p__Spirochaetota;c__Spirochaetia;o__Treponematales;f__UBA12059;g__SZUA-370;s__SZUA-370 sp003247225
OH_poultry_dourados_bin.243.fa	JAEZSW000000000	97.92	2021-02-02	0.0	2298521	113800	35	poultry	d__Bacteria;p__Cloacimonadota;c__Cloacimonadia;o__Cloacimonadales;f__Cloacimonadaceae;g__UBA1032;s__	d__Bacteria;p__Cloacimonadota;c__Cloacimonadia;o__Cloacimonadales;f__Cloacimonadaceae;g__UBA1032;s__
OH_poultry_dourados_bin.245.fa	JAEZSX000000000	89.87	2.55	25.0	2013193	10019	239	poultry	d__Bacteria;p__Firmicutes_A;c__Clostridia;o__Christensenellales;f__Christensenellaceae;g__Christensenella_A;s__Christensenella_A timonensis	d__Bacteria;p__Firmicutes_A;c__Clostridia;o__Christensenellales;f__Christensenellaceae;g__Christensenella_A;s__Christensenella_A timonensis
OH_poultry_dourados_bin.246.fa	JAEZSY000000000	65.98	1.24	50.0	2157044	5720	404	poultry	d__Bacteria;p__Planctomycetota;c__Phycisphaerae;o__UBA1845;f__;g__;s__	d__Bacteria;p__Planctomycetota;c__Phycisphaerae;o__UBA1845;f__;g__;s__
OH_poultry_dourados_bin.250.fa	JAEZSZ000000000	71.21	1.75	0.0	4399540	13066	435	poultry	d__Bacteria;p__Firmicutes_A;c__Clostridia;o__Acetivibrionales;f__Acetivibrionaceae;g__Ruminiclostridium_A;s__	d__Bacteria;p__Firmicutes_A;c__Clostridia;o__Acetivibrionales;f__Acetivibrionaceae;g__Ruminiclostridium_A;s__
OH_poultry_dourados_bin.253.fa	JAEZTA000000000	95.79	2.16	60.0	3326659	24559	203	poultry	d__Bacteria;p__Bacteroidota;c__Bacteroidia;o__Bacteroidales;f__Rikenellaceae;g__Alistipes;s__	d__Bacteria;p__Bacteroidota;c__Bacteroidia;o__Bacteroidales;f__Rikenellaceae;g__Alistipes;s__
OH_poultry_dourados_bin.28.fa	JAEZTB000000000	88.46	2.45	0.0	4623313	267157	70	poultry	d__Bacteria;p__Firmicutes_A;c__Clostridia;o__Acetivibrionales;f__Ruminiclostridiaceae_A;g__DTU059;s__	d__Bacteria;p__Firmicutes_A;c__Clostridia;o__Acetivibrionales;f__Ruminiclostridiaceae_A;g__DTU059;s__
OH_poultry_dourados_bin.31.fa	JAEZTC000000000	97.99	1.23	0.0	3557044	301333	20	poultry	d__Bacteria;p__Firmicutes_A;c__Clostridia;o__Acetivibrionales;f__Acetivibrionaceae;g__;s__	d__Bacteria;p__Firmicutes_A;c__Clostridia;o__Acetivibrionales;f__Acetivibrionaceae;g__;s__
OH_poultry_dourados_bin.32.fa	JAEZTD000000000	90.05	2021-02-02	10.0	2983357	8066	435	poultry	d__Bacteria;p__Firmicutes_A;c__Clostridia;o__Christensenellales;f__CAG-74;g__;s__	d__Bacteria;p__Firmicutes_A;c__Clostridia;o__Christensenellales;f__CAG-74;g__;s__
OH_poultry_dourados_bin.35.fa	JAEZTE000000000	71.36	4.21	0.0	1569705	99040	52	poultry	d__Bacteria;p__Firmicutes_A;c__Clostridia;o__Oscillospirales;f__Ruminococcaceae;g__SZUA-444;s__	d__Bacteria;p__Firmicutes_A;c__Clostridia;o__Oscillospirales;f__Ruminococcaceae;g__SZUA-444;s__
OH_poultry_dourados_bin.36.fa	JAEZTF000000000	77.82	0.16	0.0	897961	61421	20	poultry	d__Bacteria;p__Patescibacteria;c__Microgenomatia;o__Shapirobacterales;f__UBA12405;g__;s__	d__Bacteria;p__Patescibacteria;c__Microgenomatia;o__Shapirobacterales;f__UBA12405;g__;s__
OH_poultry_dourados_bin.39.fa	JAEZTG000000000	82.52	2.43	42.86	4832272	6655	817	poultry	d__Bacteria;p__Proteobacteria;c__Gammaproteobacteria;o__Burkholderiales;f__Burkholderiaceae;g__Achromobacter;s__Achromobacter mucicolens	d__Bacteria;p__Proteobacteria;c__Gammaproteobacteria;o__Burkholderiales;f__Burkholderiaceae;g__Achromobacter;s__Achromobacter mucicolens
OH_poultry_dourados_bin.4.fa	JAEZTH000000000	99.19	2.46	87.5	3402593	67195	96	poultry	d__Bacteria;p__Bacteroidota;c__Bacteroidia;o__Bacteroidales;f__Paludibacteraceae;g__Paludibacter;s__	d__Bacteria;p__Bacteroidota;c__Bacteroidia;o__Bacteroidales;f__Paludibacteraceae;g__Paludibacter;s__
OH_poultry_dourados_bin.42.fa	JAEZTI000000000	93.01	0.81	100.0	1643636	22295	99	poultry	d__Bacteria;p__Firmicutes_A;c__Clostridia;o__Christensenellales;f__CAG-138;g__Phil1;s__	d__Bacteria;p__Firmicutes_A;c__Clostridia;o__Christensenellales;f__CAG-138;g__Phil1;s__
OH_poultry_dourados_bin.44.fa	JAEZTJ000000000	98.43	3.42	20.0	5047934	111585	104	poultry	d__Bacteria;p__Firmicutes_A;c__Clostridia;o__Lachnospirales;f__Lachnospiraceae;g__Herbinix;s__	d__Bacteria;p__Firmicutes_A;c__Clostridia;o__Lachnospirales;f__Lachnospiraceae;g__Herbinix;s__
OH_poultry_dourados_bin.45.fa	JAEZTK000000000	93.2	0.0	0.0	2596191	313249	8	poultry	d__Bacteria;p__Firmicutes_A;c__Clostridia;o__Oscillospirales;f__Ruminococcaceae;g__Pygmaiobacter;s__Pygmaiobacter massiliensis	d__Bacteria;p__Firmicutes_A;c__Clostridia;o__Oscillospirales;f__Ruminococcaceae;g__Pygmaiobacter;s__Pygmaiobacter massiliensis
OH_poultry_dourados_bin.46.fa	JAEZTL000000000	97.19	5.65	25.0	3664006	105312	64	poultry	d__Bacteria;p__Firmicutes_A;c__Clostridia;o__Christensenellales;f__CAG-74;g__;s__	d__Bacteria;p__Firmicutes_A;c__Clostridia;o__Christensenellales;f__CAG-74;g__;s__
OH_poultry_dourados_bin.47.fa	JAEZTM000000000	51.7	0.31	0.0	1390956	116534	19	poultry	d__Bacteria;p__Firmicutes_A;c__Clostridia;o__Oscillospirales;f__Ruminococcaceae;g__Acetanaerobacterium;s__	d__Bacteria;p__Firmicutes_A;c__Clostridia;o__Oscillospirales;f__Ruminococcaceae;g__Acetanaerobacterium;s__
OH_poultry_dourados_bin.48.fa	JAEZTN000000000	52.86	0.0	0.0	1445244	179782	21	poultry	d__Bacteria;p__Firmicutes_A;c__Clostridia;o__Christensenellales;f__SZUA-584;g__SZUA-584;s__	d__Bacteria;p__Firmicutes_A;c__Clostridia;o__Christensenellales;f__SZUA-584;g__SZUA-584;s__
OH_poultry_dourados_bin.50.fa	JAEZTO000000000	51.89	4.36	2021-11-11	3671747	110827	56	poultry	d__Bacteria;p__Firmicutes_A;c__Clostridia;o__Acetivibrionales;f__Acetivibrionaceae;g__Ruminiclostridium_A;s__	d__Bacteria;p__Firmicutes_A;c__Clostridia;o__Acetivibrionales;f__Acetivibrionaceae;g__Ruminiclostridium_A;s__
OH_poultry_dourados_bin.52.fa	JAEZTP000000000	95.48	0.81	0.0	2524006	12092	270	poultry	d__Bacteria;p__Bacteroidota;c__Bacteroidia;o__Bacteroidales;f__UBA12481;g__UBA12481;s__	d__Bacteria;p__Bacteroidota;c__Bacteroidia;o__Bacteroidales;f__UBA12481;g__UBA12481;s__
OH_poultry_dourados_bin.53.fa	JAEZTQ000000000	98.27	2021-09-04	17.65	5197004	97607	112	poultry	d__Bacteria;p__Firmicutes_A;c__Clostridia;o__Lachnospirales;f__Lachnospiraceae;g__Herbinix;s__	d__Bacteria;p__Firmicutes_A;c__Clostridia;o__Lachnospirales;f__Lachnospiraceae;g__Herbinix;s__
OH_poultry_dourados_bin.55.fa	JAEZTR000000000	99.33	2021-06-03	0.0	3053409	106021	98	poultry	d__Bacteria;p__Firmicutes_A;c__Clostridia;o__Oscillospirales;f__Oscillospiraceae;g__Oscillibacter;s__Oscillibacter ruminantium	d__Bacteria;p__Firmicutes_A;c__Clostridia;o__Oscillospirales;f__Oscillospiraceae;g__Oscillibacter;s__Oscillibacter ruminantium
OH_poultry_dourados_bin.56.fa	JAEZTS000000000	60.82	0.96	0.0	1411139	4540	319	poultry	d__Bacteria;p__Bacteroidota;c__Bacteroidia;o__Bacteroidales;f__Rikenellaceae;g__Tidjanibacter;s__	d__Bacteria;p__Bacteroidota;c__Bacteroidia;o__Bacteroidales;f__Rikenellaceae;g__Tidjanibacter;s__
OH_poultry_dourados_bin.57.fa	JAEZTT000000000	98.04	1.31	66.67	1827300	39176	82	poultry	d__Archaea;p__Halobacterota;c__Methanomicrobia;o__Methanomicrobiales;f__Methanomicrobiaceae;g__Methanomicrobium;s__	d__Archaea;p__Halobacterota;c__Methanomicrobia;o__Methanomicrobiales;f__Methanomicrobiaceae;g__Methanomicrobium;s__
OH_poultry_dourados_bin.62.fa	JAEZTU000000000	100.0	1.68	0.0	3796075	213733	33	poultry	d__Bacteria;p__Bacteroidota;c__Ignavibacteria;o__Ignavibacteriales;f__Melioribacteraceae;g__;s__	d__Bacteria;p__Bacteroidota;c__Ignavibacteria;o__Ignavibacteriales;f__Melioribacteraceae;g__;s__
OH_poultry_dourados_bin.63.fa	JAEZTV000000000	98.15	0.02	0.0	2492934	110211	39	poultry	d__Bacteria;p__Firmicutes_A;c__Clostridia;o__Oscillospirales;f__Ruminococcaceae;g__Acetanaerobacterium;s__	d__Bacteria;p__Firmicutes_A;c__Clostridia;o__Oscillospirales;f__Ruminococcaceae;g__Acetanaerobacterium;s__
OH_poultry_dourados_bin.64.fa	JAEZTW000000000	99.89	2.15	0.0	4188019	245389	59	poultry	d__Bacteria;p__Bacteroidota;c__Bacteroidia;o__Bacteroidales;f__Marinifilaceae;g__Odoribacter;s__Odoribacter massiliensis	d__Bacteria;p__Bacteroidota;c__Bacteroidia;o__Bacteroidales;f__Marinifilaceae;g__Odoribacter;s__Odoribacter massiliensis
OH_poultry_dourados_bin.66.fa	JAEZTX000000000	96.13	6.49	31.25	5402117	14459	513	poultry	d__Bacteria;p__Firmicutes_A;c__Clostridia;o__Lachnospirales;f__Lachnospiraceae;g__Anaerocolumna;s__Anaerocolumna sp000702945	d__Bacteria;p__Firmicutes_A;c__Clostridia;o__Lachnospirales;f__Lachnospiraceae;g__Anaerocolumna;s__Anaerocolumna sp000702945
OH_poultry_dourados_bin.7.fa	JAEZTY000000000	68.78	1.25	50.0	547472	8379	79	poultry	d__Archaea;p__Nanoarchaeota;c__Nanoarchaeia;o__Pacearchaeales;f__ARS1160;g__ARS1160;s__	d__Archaea;p__Nanoarchaeota;c__Nanoarchaeia;o__Pacearchaeales;f__ARS1160;g__ARS1160;s__
OH_poultry_dourados_bin.70.fa	JAEZTZ000000000	64.11	1.48	33.33	1063593	10405	138	poultry	d__Bacteria;p__Firmicutes_A;c__Clostridia;o__Oscillospirales;f__Acutalibacteraceae;g__;s__	d__Bacteria;p__Firmicutes_A;c__Clostridia;o__Oscillospirales;f__Acutalibacteraceae;g__;s__
OH_poultry_dourados_bin.71.fa	JAEZUA000000000	70.43	0.85	33.33	1082048	10571	129	poultry	d__Archaea;p__Halobacterota;c__Methanomicrobia;o__Methanomicrobiales;f__Methanocorpusculaceae;g__Methanocorpusculum;s__Methanocorpusculum parvum	d__Archaea;p__Halobacterota;c__Methanomicrobia;o__Methanomicrobiales;f__Methanocorpusculaceae;g__Methanocorpusculum;s__Methanocorpusculum parvum
OH_poultry_dourados_bin.72.fa	JAEZUB000000000	53.87	1.45	22.22	1640476	4069	404	poultry	d__Bacteria;p__Actinobacteriota;c__Actinobacteria;o__Actinomycetales;f__Cellulomonadaceae;g__Cellulomonas;s__	d__Bacteria;p__Actinobacteriota;c__Actinobacteria;o__Actinomycetales;f__Cellulomonadaceae;g__Cellulomonas;s__
OH_poultry_dourados_bin.73.fa	JAEZUC000000000	99.32	0.47	100.0	4482930	49822	178	poultry	d__Bacteria;p__Firmicutes_A;c__Clostridia;o__Acetivibrionales;f__Acetivibrionaceae;g__Ruminiclostridium_A;s__	d__Bacteria;p__Firmicutes_A;c__Clostridia;o__Acetivibrionales;f__Acetivibrionaceae;g__Ruminiclostridium_A;s__
OH_poultry_dourados_bin.74.fa	JAEZUD000000000	83.64	5.24	85.71	3124396	38318	135	poultry	d__Bacteria;p__Firmicutes_A;c__Clostridia;o__Christensenellales;f__SZUA-584;g__SZUA-584;s__	d__Bacteria;p__Firmicutes_A;c__Clostridia;o__Christensenellales;f__SZUA-584;g__SZUA-584;s__
OH_poultry_dourados_bin.75.fa	JAEZUE000000000	97.28	0.81	0.0	4757437	85025	107	poultry	d__Bacteria;p__Verrucomicrobiota;c__Verrucomicrobiae;o__Opitutales;f__Opitutaceae;g__;s__	d__Bacteria;p__Verrucomicrobiota;c__Verrucomicrobiae;o__Opitutales;f__Opitutaceae;g__;s__
OH_poultry_dourados_bin.77.fa	JAEZUF000000000	73.57	2021-08-02	0.0	2964769	6598	503	poultry	d__Bacteria;p__Firmicutes_A;c__Clostridia;o__Christensenellales;f__CAG-74;g__;s__	d__Bacteria;p__Firmicutes_A;c__Clostridia;o__Christensenellales;f__CAG-74;g__;s__
OH_poultry_dourados_bin.78.fa	JAEZUG000000000	93.28	2021-01-01	0.0	2618856	36202	105	poultry	d__Bacteria;p__Cloacimonadota;c__Cloacimonadia;o__Cloacimonadales;f__Cloacimonadaceae;g__Cloacimonetes-2;s__	d__Bacteria;p__Cloacimonadota;c__Cloacimonadia;o__Cloacimonadales;f__Cloacimonadaceae;g__Cloacimonetes-2;s__
OH_poultry_dourados_bin.81.fa	JAEZUH000000000	74.91	1.75	100.0	941318	10413	116	poultry	d__Bacteria;p__Firmicutes;c__Bacilli;o__RFN20;f__CAG-826;g__;s__	d__Bacteria;p__Firmicutes;c__Bacilli;o__RFN20;f__CAG-826;g__;s__
OH_poultry_dourados_bin.83.fa	JAEZUI000000000	98.65	4.28	33.33	5809515	35677	275	poultry	d__Bacteria;p__Firmicutes_A;c__Clostridia;o__Acetivibrionales;f__Acetivibrionaceae;g__Acetivibrio;s__	d__Bacteria;p__Firmicutes_A;c__Clostridia;o__Acetivibrionales;f__Acetivibrionaceae;g__Acetivibrio;s__
OH_poultry_dourados_bin.84.fa	JAEZUJ000000000	87.58	0.75	66.67	2593305	18729	191	poultry	d__Bacteria;p__Bacteroidota;c__Bacteroidia;o__Bacteroidales;f__Rikenellaceae;g__Alistipes;s__Alistipes onderdonkii	d__Bacteria;p__Bacteroidota;c__Bacteroidia;o__Bacteroidales;f__Rikenellaceae;g__Alistipes;s__Alistipes onderdonkii
OH_poultry_dourados_bin.87.fa	JAEZUK000000000	55.45	1.44	0.0	2268448	4973	471	poultry	d__Bacteria;p__Firmicutes_A;c__Clostridia;o__Christensenellales;f__Christensenellaceae;g__;s__	d__Bacteria;p__Firmicutes_A;c__Clostridia;o__Christensenellales;f__Christensenellaceae;g__;s__
OH_poultry_dourados_bin.88.fa	JAEZUL000000000	58.62	5.17	33.33	1997692	6077	351	poultry	d__Bacteria;p__Fibrobacterota;c__Fibrobacteria;o__Fibrobacterales;f__Fibrobacteraceae;g__Fibro-01;s__Fibro-01 sp001462345	d__Bacteria;p__Fibrobacterota;c__Fibrobacteria;o__Fibrobacterales;f__Fibrobacteraceae;g__Fibro-01;s__Fibro-01 sp001462345
OH_poultry_dourados_bin.89.fa	JAEZUM000000000	95.82	2.46	33.33	4431960	94851	94	poultry	d__Bacteria;p__Firmicutes_A;c__Clostridia;o__Lachnospirales;f__Lachnospiraceae;g__Herbinix;s__	d__Bacteria;p__Firmicutes_A;c__Clostridia;o__Lachnospirales;f__Lachnospiraceae;g__Herbinix;s__
OH_poultry_dourados_bin.9.fa	JAEZUN000000000	52.5	1.34	66.67	1643019	4180	393	poultry	d__Bacteria;p__Firmicutes_A;c__Clostridia;o__Christensenellales;f__CAG-138;g__;s__	d__Bacteria;p__Firmicutes_A;c__Clostridia;o__Christensenellales;f__CAG-138;g__;s__
OH_poultry_dourados_bin.90.fa	JAEZUO000000000	95.05	0.9	100.0	2774311	17516	213	poultry	d__Bacteria;p__Proteobacteria;c__Gammaproteobacteria;o__Enterobacterales;f__Aeromonadaceae;g__Oceanimonas;s__Oceanimonas smirnovii	d__Bacteria;p__Proteobacteria;c__Gammaproteobacteria;o__Enterobacterales;f__Aeromonadaceae;g__Oceanimonas;s__Oceanimonas smirnovii
OH_poultry_dourados_bin.91.fa	JAEZUP000000000	94.4	0.8	100.0	1844597	13905	195	poultry	d__Archaea;p__Euryarchaeota;c__Methanobacteria;o__Methanobacteriales;f__Methanobacteriaceae;g__Methanobrevibacter_B;s__Methanobrevibacter_B boviskoreani	d__Archaea;p__Euryarchaeota;c__Methanobacteria;o__Methanobacteriales;f__Methanobacteriaceae;g__Methanobrevibacter_B;s__Methanobrevibacter_B boviskoreani
OH_poultry_dourados_bin.92.fa	JAEZUQ000000000	61.0	0.0	0.0	1743465	4252	421	poultry	d__Bacteria;p__Firmicutes_A;c__Clostridia;o__Christensenellales;f__CAG-74;g__;s__	d__Bacteria;p__Firmicutes_A;c__Clostridia;o__Christensenellales;f__CAG-74;g__;s__
OH_poultry_dourados_bin.93.fa	JAEZUR000000000	97.99	0.22	0.0	4006147	34201	199	poultry	d__Bacteria;p__Firmicutes_A;c__Clostridia;o__Lachnospirales;f__Lachnospiraceae;g__;s__	d__Bacteria;p__Firmicutes_A;c__Clostridia;o__Lachnospirales;f__Lachnospiraceae;g__;s__
OH_poultry_dourados_bin.94.fa	JAEZUS000000000	83.96	2021-08-01	0.0	4331955	29572	207	poultry	d__Bacteria;p__Firmicutes_A;c__Clostridia;o__Lachnospirales;f__Lachnospiraceae;g__Hungatella;s__Hungatella amygdalinum	d__Bacteria;p__Firmicutes_A;c__Clostridia;o__Lachnospirales;f__Lachnospiraceae;g__Hungatella;s__Hungatella amygdalinum
OH_poultry_dourados_bin.96.fa	JAEZUT000000000	94.19	1.43	0.0	2054235	92296	51	poultry	d__Bacteria;p__Bacteroidota;c__Bacteroidia;o__Bacteroidales;f__UBA932;g__DMER64;s__DMER64 sp001512865	d__Bacteria;p__Bacteroidota;c__Bacteroidia;o__Bacteroidales;f__UBA932;g__DMER64;s__DMER64 sp001512865
OH_poultry_dourados_bin.97.fa	JAEZUU000000000	94.58	5.67	22.22	4443348	19957	325	poultry	d__Bacteria;p__Firmicutes_C;c__Negativicutes;o__Sporomusales;f__Sporomusaceae;g__Sporomusa;s__Sporomusa sphaeroides	d__Bacteria;p__Firmicutes_C;c__Negativicutes;o__Sporomusales;f__Sporomusaceae;g__Sporomusa;s__Sporomusa sphaeroides
OH_poultry_fortaleza_bin.1.fa	JAEZUV000000000	73.11	0.56	0.0	2366622	6407	411	poultry	d__Bacteria;p__Bacteroidota;c__Bacteroidia;o__Bacteroidales;f__Lentimicrobiaceae;g__UBA5507;s__	d__Bacteria;p__Bacteroidota;c__Bacteroidia;o__Bacteroidales;f__Lentimicrobiaceae;g__UBA5507;s__
OH_poultry_fortaleza_bin.100.fa	JAEZUW000000000	99.07	4.55	0.0	4029715	102993	71	poultry	d__Bacteria;p__Firmicutes_A;c__Clostridia;o__Tissierellales;f__Sedimentibacteraceae;g__Sedimentibacter;s__Sedimentibacter sp002381185	d__Bacteria;p__Firmicutes_A;c__Clostridia;o__Tissierellales;f__Sedimentibacteraceae;g__Sedimentibacter;s__Sedimentibacter sp002381185
OH_poultry_fortaleza_bin.102.fa	JAEZUX000000000	78.79	0.0	0.0	3130878	23301	190	poultry	d__Bacteria;p__Bacteroidota;c__Bacteroidia;o__Bacteroidales;f__Bacteroidaceae;g__Bacteroides;s__Bacteroides clarus	d__Bacteria;p__Bacteroidota;c__Bacteroidia;o__Bacteroidales;f__Bacteroidaceae;g__Bacteroides;s__Bacteroides clarus
OH_poultry_fortaleza_bin.103.fa	JAEZUY000000000	93.66	0.0	0.0	1741092	97004	41	poultry	d__Bacteria;p__Firmicutes_A;c__Clostridia;o__Tissierellales;f__Gottschalkiaceae;g__Andreesenia;s__	d__Bacteria;p__Firmicutes_A;c__Clostridia;o__Tissierellales;f__Gottschalkiaceae;g__Andreesenia;s__
OH_poultry_fortaleza_bin.104.fa	JAEZUZ000000000	80.71	0.0	0.0	1036321	11953	118	poultry	d__Bacteria;p__Firmicutes_A;c__Clostridia;o__Peptostreptococcales;f__DTU036;g__;s__	d__Bacteria;p__Firmicutes_A;c__Clostridia;o__Peptostreptococcales;f__DTU036;g__;s__
OH_poultry_fortaleza_bin.105.fa	JAEZVA000000000	96.81	1.53	100.0	2592864	40005	101	poultry	d__Bacteria;p__Firmicutes_A;c__Clostridia;o__Oscillospirales;f__Ruminococcaceae;g__Acetanaerobacterium;s__	d__Bacteria;p__Firmicutes_A;c__Clostridia;o__Oscillospirales;f__Ruminococcaceae;g__Acetanaerobacterium;s__
OH_poultry_fortaleza_bin.106.fa	JAEZVB000000000	98.73	2.53	0.0	4016557	39558	152	poultry	d__Bacteria;p__Firmicutes_C;c__Negativicutes;o__Sporomusales;f__Sporomusaceae;g__Sporomusa_C;s__	d__Bacteria;p__Firmicutes_C;c__Negativicutes;o__Sporomusales;f__Sporomusaceae;g__Sporomusa_C;s__
OH_poultry_fortaleza_bin.107.fa	JAEZVC000000000	81.19	2021-03-03	75.0	2921357	6292	503	poultry	d__Bacteria;p__Firmicutes_B;c__Desulfotomaculia;o__Desulfotomaculales;f__Desulfotomaculaceae;g__Desulfotomaculum_H;s__Desulfotomaculum_H aeronauticum	d__Bacteria;p__Firmicutes_B;c__Desulfotomaculia;o__Desulfotomaculales;f__Desulfotomaculaceae;g__Desulfotomaculum_H;s__Desulfotomaculum_H aeronauticum
OH_poultry_fortaleza_bin.109.fa	JAEZVD000000000	88.04	0.26	0.0	5703853	9720	743	poultry	d__Bacteria;p__Proteobacteria;c__Gammaproteobacteria;o__Burkholderiales;f__Burkholderiaceae;g__Delftia;s__Delftia tsuruhatensis	d__Bacteria;p__Proteobacteria;c__Gammaproteobacteria;o__Burkholderiales;f__Burkholderiaceae;g__Delftia;s__Delftia tsuruhatensis
OH_poultry_fortaleza_bin.111.fa	JAEZVE000000000	96.31	2021-05-04	0.0	2448681	92389	41	poultry	d__Bacteria;p__Firmicutes_A;c__Clostridia;o__Oscillospirales;f__Ruminococcaceae;g__Acetanaerobacterium;s__	d__Bacteria;p__Firmicutes_A;c__Clostridia;o__Oscillospirales;f__Ruminococcaceae;g__Acetanaerobacterium;s__
OH_poultry_fortaleza_bin.113.fa	JAEZVF000000000	89.71	3.29	0.0	4235995	66452	118	poultry	d__Bacteria;p__Firmicutes_A;c__Clostridia;o__Lachnospirales;f__Lachnospiraceae;g__Anaerocolumna;s__	d__Bacteria;p__Firmicutes_A;c__Clostridia;o__Lachnospirales;f__Lachnospiraceae;g__Anaerocolumna;s__
OH_poultry_fortaleza_bin.115.fa	JAEZVG000000000	92.46	8.43	28.57	2646826	23371	208	poultry	d__Bacteria;p__Actinobacteriota;c__Actinobacteria;o__Mycobacteriales;f__Mycobacteriaceae;g__Corynebacterium;s__Corynebacterium freneyi	d__Bacteria;p__Actinobacteriota;c__Actinobacteria;o__Mycobacteriales;f__Mycobacteriaceae;g__Corynebacterium;s__Corynebacterium freneyi
OH_poultry_fortaleza_bin.116.fa	JAEZVH000000000	67.39	5.45	10.0	1574741	4747	352	poultry	d__Archaea;p__Halobacterota;c__Methanomicrobia;o__Methanomicrobiales;f__Methanocullaceae;g__Methanoculleus;s__	d__Archaea;p__Halobacterota;c__Methanomicrobia;o__Methanomicrobiales;f__Methanocullaceae;g__Methanoculleus;s__
OH_poultry_fortaleza_bin.117.fa	JAEZVI000000000	74.48	5.17	100.0	5696446	34310	312	poultry	d__Bacteria;p__Bacteroidota;c__Bacteroidia;o__Bacteroidales;f__Bacteroidaceae;g__Bacteroides;s__Bacteroides faecis	d__Bacteria;p__Bacteroidota;c__Bacteroidia;o__Bacteroidales;f__Bacteroidaceae;g__Bacteroides;s__Bacteroides faecis
OH_poultry_fortaleza_bin.118.fa	JAEZVJ000000000	85.64	1.54	62.5	4041562	18118	284	poultry	d__Bacteria;p__Bacteroidota;c__Bacteroidia;o__Bacteroidales;f__Tannerellaceae;g__Parabacteroides;s__Parabacteroides distasonis	d__Bacteria;p__Bacteroidota;c__Bacteroidia;o__Bacteroidales;f__Tannerellaceae;g__Parabacteroides;s__Parabacteroides distasonis
OH_poultry_fortaleza_bin.120.fa	JAEZVK000000000	96.23	1.54	66.67	3579572	23704	208	poultry	d__Bacteria;p__Verrucomicrobiota;c__Verrucomicrobiae;o__Opitutales;f__Opitutaceae;g__Opitutus;s__	d__Bacteria;p__Verrucomicrobiota;c__Verrucomicrobiae;o__Opitutales;f__Opitutaceae;g__Opitutus;s__
OH_poultry_fortaleza_bin.122.fa	JAEZVL000000000	88.0	7.57	33.33	4569859	9733	592	poultry	d__Bacteria;p__Firmicutes_A;c__Clostridia;o__Lachnospirales;f__Lachnospiraceae;g__Anaerosporobacter;s__Anaerosporobacter mobilis	d__Bacteria;p__Firmicutes_A;c__Clostridia;o__Lachnospirales;f__Lachnospiraceae;g__Anaerosporobacter;s__Anaerosporobacter mobilis
OH_poultry_fortaleza_bin.123.fa	JAEZVM000000000	63.79	0.0	0.0	3029675	8130	434	poultry	d__Bacteria;p__Proteobacteria;c__Gammaproteobacteria;o__Burkholderiales;f__Burkholderiaceae;g__Noviherbaspirillum;s__	d__Bacteria;p__Proteobacteria;c__Gammaproteobacteria;o__Burkholderiales;f__Burkholderiaceae;g__Noviherbaspirillum;s__
OH_poultry_fortaleza_bin.124.fa	JAEZVN000000000	65.51	1.13	25.0	5955511	5332	1198	poultry	d__Bacteria;p__Actinobacteriota;c__Actinobacteria;o__Mycobacteriales;f__Micromonosporaceae;g__Catelliglobosispora;s__	d__Bacteria;p__Actinobacteriota;c__Actinobacteria;o__Mycobacteriales;f__Micromonosporaceae;g__Catelliglobosispora;s__
OH_poultry_fortaleza_bin.125.fa	JAEZVO000000000	96.11	0.79	0.0	2537780	46588	86	poultry	d__Bacteria;p__Actinobacteriota;c__Actinobacteria;o__Propionibacteriales;f__Propionibacteriaceae;g__Tessaracoccus_A;s__	d__Bacteria;p__Actinobacteriota;c__Actinobacteria;o__Propionibacteriales;f__Propionibacteriaceae;g__Tessaracoccus_A;s__
OH_poultry_fortaleza_bin.126.fa	JAEZVP000000000	92.46	2021-09-01	33.33	3614080	23161	252	poultry	d__Bacteria;p__Firmicutes_A;c__Clostridia;o__Lachnospirales;f__Lachnospiraceae;g__Hungatella;s__Hungatella sp000526575	d__Bacteria;p__Firmicutes_A;c__Clostridia;o__Lachnospirales;f__Lachnospiraceae;g__Hungatella;s__Hungatella sp000526575
OH_poultry_fortaleza_bin.129.fa	JAEZVQ000000000	80.74	2.57	2021-05-12	1308900	7024	203	poultry	d__Bacteria;p__Actinobacteriota;c__Actinobacteria;o__Actinomycetales;f__Actinomycetaceae;g__Gleimia;s__	d__Bacteria;p__Actinobacteriota;c__Actinobacteria;o__Actinomycetales;f__Actinomycetaceae;g__Gleimia;s__
OH_poultry_fortaleza_bin.131.fa	JAEZVR000000000	82.14	2.15	50.0	1234825	9158	166	poultry	d__Bacteria;p__Firmicutes_A;c__Clostridia;o__Saccharofermentanales;f__Mageeibacillaceae;g__;s__	d__Bacteria;p__Firmicutes_A;c__Clostridia;o__Saccharofermentanales;f__Mageeibacillaceae;g__;s__
OH_poultry_fortaleza_bin.133.fa	JAEZVS000000000	70.3	1.23	25.0	1424143	8840	181	poultry	d__Bacteria;p__Firmicutes_B;c__Peptococcia;o__Peptococcales;f__Peptococcaceae;g__Peptococcus;s__	d__Bacteria;p__Firmicutes_B;c__Peptococcia;o__Peptococcales;f__Peptococcaceae;g__Peptococcus;s__
OH_poultry_fortaleza_bin.134.fa	JAEZVT000000000	90.6	1.61	28.57	5147662	54558	151	poultry	d__Bacteria;p__Firmicutes_A;c__Clostridia;o__Acetivibrionales;f__Acetivibrionaceae;g__Ruminiclostridium_A;s__Ruminiclostridium_A cellobioparum	d__Bacteria;p__Firmicutes_A;c__Clostridia;o__Acetivibrionales;f__Acetivibrionaceae;g__Ruminiclostridium_A;s__Ruminiclostridium_A cellobioparum
OH_poultry_fortaleza_bin.135.fa	JAEZVU000000000	74.5	2021-09-01	100.0	2149975	11784	247	poultry	d__Bacteria;p__Bacteroidota;c__Bacteroidia;o__Bacteroidales;f__Dysgonomonadaceae;g__Petrimonas;s__	d__Bacteria;p__Bacteroidota;c__Bacteroidia;o__Bacteroidales;f__Dysgonomonadaceae;g__Petrimonas;s__
OH_poultry_fortaleza_bin.136.fa	JAEZVV000000000	96.91	0.82	0.0	3374571	25867	201	poultry	d__Bacteria;p__Proteobacteria;c__Gammaproteobacteria;o__Burkholderiales;f__Burkholderiaceae;g__;s__	d__Bacteria;p__Proteobacteria;c__Gammaproteobacteria;o__Burkholderiales;f__Burkholderiaceae;g__;s__
OH_poultry_fortaleza_bin.137.fa	JAEZVW000000000	83.56	2021-06-04	5.88	3078936	6570	529	poultry	d__Bacteria;p__Firmicutes;c__Bacilli;o__Lactobacillales;f__Enterococcaceae;g__Enterococcus_A;s__Enterococcus_A avium	d__Bacteria;p__Firmicutes;c__Bacilli;o__Lactobacillales;f__Enterococcaceae;g__Enterococcus_A;s__Enterococcus_A avium
OH_poultry_fortaleza_bin.138.fa	JAEZVX000000000	84.85	0.0	0.0	1501363	30948	71	poultry	d__Bacteria;p__Firmicutes_A;c__Clostridia;o__4C28d-15;f__CAG-314;g__;s__	d__Bacteria;p__Firmicutes_A;c__Clostridia;o__4C28d-15;f__CAG-314;g__;s__
OH_poultry_fortaleza_bin.139.fa	JAEZVY000000000	88.89	3.49	50.0	4712461	42296	182	poultry	d__Bacteria;p__Firmicutes_A;c__Clostridia;o__Acetivibrionales;f__Acetivibrionaceae;g__Ruminiclostridium_A;s__Ruminiclostridium_A papyrosolvens	d__Bacteria;p__Firmicutes_A;c__Clostridia;o__Acetivibrionales;f__Acetivibrionaceae;g__Ruminiclostridium_A;s__Ruminiclostridium_A papyrosolvens
OH_poultry_fortaleza_bin.14.fa	JAEZVZ000000000	64.85	2021-05-02	14.29	1817914	4624	405	poultry	d__Bacteria;p__Firmicutes_A;c__Clostridia;o__Christensenellales;f__CAG-74;g__;s__	d__Bacteria;p__Firmicutes_A;c__Clostridia;o__Christensenellales;f__CAG-74;g__;s__
OH_poultry_fortaleza_bin.140.fa	JAEZWA000000000	95.77	2.71	6.67	4244052	83447	80	poultry	d__Bacteria;p__Proteobacteria;c__Gammaproteobacteria;o__Pseudomonadales;f__Moraxellaceae;g__Acinetobacter;s__Acinetobacter bereziniae	d__Bacteria;p__Proteobacteria;c__Gammaproteobacteria;o__Pseudomonadales;f__Moraxellaceae;g__Acinetobacter;s__Acinetobacter bereziniae
OH_poultry_fortaleza_bin.141.fa	JAEZWB000000000	92.02	0.13	50.0	4530599	29628	225	poultry	d__Bacteria;p__Actinobacteriota;c__Actinobacteria;o__Propionibacteriales;f__Propionibacteriaceae;g__ES-041;s__ES-041 sp002563805	d__Bacteria;p__Actinobacteriota;c__Actinobacteria;o__Propionibacteriales;f__Propionibacteriaceae;g__ES-041;s__ES-041 sp002563805
OH_poultry_fortaleza_bin.142.fa	JAEZWC000000000	60.67	1.91	0.0	2410427	4839	517	poultry	d__Bacteria;p__Firmicutes_A;c__Clostridia;o__Acetivibrionales;f__Acetivibrionaceae;g__Ruminiclostridium_A;s__	d__Bacteria;p__Firmicutes_A;c__Clostridia;o__Acetivibrionales;f__Acetivibrionaceae;g__Ruminiclostridium_A;s__
OH_poultry_fortaleza_bin.143.fa	JAEZWD000000000	58.78	1.88	66.67	1536627	4984	321	poultry	d__Bacteria;p__Actinobacteriota;c__Coriobacteriia;o__Coriobacteriales;f__Eggerthellaceae;g__Gordonibacter;s__Gordonibacter urolithinfaciens	d__Bacteria;p__Actinobacteriota;c__Coriobacteriia;o__Coriobacteriales;f__Eggerthellaceae;g__Gordonibacter;s__Gordonibacter urolithinfaciens
OH_poultry_fortaleza_bin.144.fa	JAEZWE000000000	88.63	2.39	42.86	2076204	10490	246	poultry	d__Bacteria;p__Bacteroidota;c__Bacteroidia;o__Flavobacteriales;f__Weeksellaceae;g__Chryseobacterium_D;s__	d__Bacteria;p__Bacteroidota;c__Bacteroidia;o__Flavobacteriales;f__Weeksellaceae;g__Chryseobacterium_D;s__
OH_poultry_fortaleza_bin.145.fa	JAEZWF000000000	98.92	6.98	10.71	4170038	151437	60	poultry	d__Bacteria;p__Actinobacteriota;c__Actinobacteria;o__Actinomycetales;f__Dermatophilaceae;g__Pedococcus;s__	d__Bacteria;p__Actinobacteriota;c__Actinobacteria;o__Actinomycetales;f__Dermatophilaceae;g__Pedococcus;s__
OH_poultry_fortaleza_bin.150.fa	JAEZWG000000000	95.34	0.27	0.0	2899476	84952	62	poultry	d__Bacteria;p__Proteobacteria;c__Gammaproteobacteria;o__Pseudomonadales;f__Moraxellaceae;g__Acinetobacter;s__Acinetobacter sp002934695	d__Bacteria;p__Proteobacteria;c__Gammaproteobacteria;o__Pseudomonadales;f__Moraxellaceae;g__Acinetobacter;s__Acinetobacter sp002934695
OH_poultry_fortaleza_bin.151.fa	JAEZWH000000000	98.2	2021-03-01	2021-05-12	3800773	36204	152	poultry	d__Bacteria;p__Proteobacteria;c__Gammaproteobacteria;o__Pseudomonadales;f__Moraxellaceae;g__Acinetobacter;s__Acinetobacter seifertii	d__Bacteria;p__Proteobacteria;c__Gammaproteobacteria;o__Pseudomonadales;f__Moraxellaceae;g__Acinetobacter;s__Acinetobacter seifertii
OH_poultry_fortaleza_bin.153.fa	JAEZWI000000000	69.12	2021-07-02	50.0	3423753	5677	647	poultry	d__Bacteria;p__Proteobacteria;c__Gammaproteobacteria;o__Xanthomonadales;f__Xanthomonadaceae;g__Stenotrophomonas;s__Stenotrophomonas pavanii	d__Bacteria;p__Proteobacteria;c__Gammaproteobacteria;o__Xanthomonadales;f__Xanthomonadaceae;g__Stenotrophomonas;s__Stenotrophomonas pavanii
OH_poultry_fortaleza_bin.154.fa	JAEZWJ000000000	82.46	5.79	41.86	3436373	7695	540	poultry	d__Bacteria;p__Proteobacteria;c__Gammaproteobacteria;o__Pseudomonadales;f__Pseudomonadaceae;g__Pseudomonas_A;s__Pseudomonas_A stutzeri_AG	d__Bacteria;p__Proteobacteria;c__Gammaproteobacteria;o__Pseudomonadales;f__Pseudomonadaceae;g__Pseudomonas_A;s__Pseudomonas_A stutzeri_AG
OH_poultry_fortaleza_bin.157.fa	JAEZWK000000000	65.97	0.7	0.0	924751	48189	34	poultry	d__Bacteria;p__Firmicutes_A;c__Clostridia;o__Tissierellales;f__Ezakiellaceae;g__;s__	d__Bacteria;p__Firmicutes_A;c__Clostridia;o__Tissierellales;f__Ezakiellaceae;g__;s__
OH_poultry_fortaleza_bin.158.fa	JAEZWL000000000	64.37	1.72	0.0	1953596	9114	246	poultry	d__Bacteria;p__Firmicutes_A;c__Clostridia;o__Oscillospirales;f__Acutalibacteraceae;g__MS4;s__	d__Bacteria;p__Firmicutes_A;c__Clostridia;o__Oscillospirales;f__Acutalibacteraceae;g__MS4;s__
OH_poultry_fortaleza_bin.159.fa	JAEZWM000000000	94.43	2021-08-02	100.0	2159348	29021	117	poultry	d__Bacteria;p__Firmicutes_A;c__Clostridia;o__Tissierellales;f__Helcococcaceae;g__;s__	d__Bacteria;p__Firmicutes_A;c__Clostridia;o__Tissierellales;f__Helcococcaceae;g__;s__
OH_poultry_fortaleza_bin.16.fa	JAEZWN000000000	56.83	3.31	33.33	1720694	4338	401	poultry	d__Bacteria;p__Actinobacteriota;c__Actinobacteria;o__Actinomycetales;f__Micrococcaceae;g__;s__	d__Bacteria;p__Actinobacteriota;c__Actinobacteria;o__Actinomycetales;f__Micrococcaceae;g__;s__
OH_poultry_fortaleza_bin.160.fa	JAEZWO000000000	100.0	2.25	0.0	3400020	73981	103	poultry	d__Bacteria;p__Fusobacteriota;c__Fusobacteriia;o__Fusobacteriales;f__Fusobacteriaceae;g__Fusobacterium_A;s__Fusobacterium_A varium_B	d__Bacteria;p__Fusobacteriota;c__Fusobacteriia;o__Fusobacteriales;f__Fusobacteriaceae;g__Fusobacterium_A;s__Fusobacterium_A varium_B
OH_poultry_fortaleza_bin.162.fa	JAEZWP000000000	68.45	4.31	100.0	4353878	51074	136	poultry	d__Bacteria;p__Bacteroidota;c__Bacteroidia;o__Bacteroidales;f__Bacteroidaceae;g__Bacteroides;s__Bacteroides salyersiae	d__Bacteria;p__Bacteroidota;c__Bacteroidia;o__Bacteroidales;f__Bacteroidaceae;g__Bacteroides;s__Bacteroides salyersiae
OH_poultry_fortaleza_bin.163.fa	JAEZWQ000000000	79.62	2021-03-04	0.0	1479724	61330	60	poultry	d__Bacteria;p__Firmicutes_A;c__Clostridia;o__Lachnospirales;f__;g__;s__	d__Bacteria;p__Firmicutes_A;c__Clostridia;o__Lachnospirales;f__;g__;s__
OH_poultry_fortaleza_bin.166.fa	JAEZWR000000000	90.54	3.78	0.0	2092914	128488	75	poultry	d__Bacteria;p__Firmicutes_A;c__Clostridia;o__Saccharofermentanales;f__Fastidiosipilaceae;g__;s__	d__Bacteria;p__Firmicutes_A;c__Clostridia;o__Saccharofermentanales;f__Fastidiosipilaceae;g__;s__
OH_poultry_fortaleza_bin.167.fa	JAEZWS000000000	94.35	2021-12-02	0.0	3736367	92822	80	poultry	d__Bacteria;p__Firmicutes_G;c__UBA4882;o__UBA8346;f__UBA8346;g__;s__	d__Bacteria;p__Firmicutes_G;c__UBA4882;o__UBA8346;f__UBA8346;g__;s__
OH_poultry_fortaleza_bin.168.fa	JAEZWT000000000	55.29	0.81	33.33	870355	4873	179	poultry	d__Bacteria;p__Firmicutes;c__Bacilli;o__Lactobacillales;f__Streptococcaceae;g__Streptococcus;s__Streptococcus sp002300045	d__Bacteria;p__Firmicutes;c__Bacilli;o__Lactobacillales;f__Streptococcaceae;g__Streptococcus;s__Streptococcus sp002300045
OH_poultry_fortaleza_bin.170.fa	JAEZWU000000000	98.1	2021-01-04	0.0	4435700	158897	52	poultry	d__Bacteria;p__Firmicutes_C;c__Negativicutes;o__Sporomusales;f__Thermosinaceae_A;g__UBA1887;s__	d__Bacteria;p__Firmicutes_C;c__Negativicutes;o__Sporomusales;f__Thermosinaceae_A;g__UBA1887;s__
OH_poultry_fortaleza_bin.172.fa	JAEZWV000000000	76.89	0.82	50.0	1898779	9999	251	poultry	d__Bacteria;p__Firmicutes;c__Bacilli;o__Lactobacillales;f__Aerococcaceae;g__Globicatella;s__Globicatella sulfidifaciens	d__Bacteria;p__Firmicutes;c__Bacilli;o__Lactobacillales;f__Aerococcaceae;g__Globicatella;s__Globicatella sulfidifaciens
OH_poultry_fortaleza_bin.173.fa	JAEZWW000000000	93.97	2.66	41.18	4281211	65520	118	poultry	d__Bacteria;p__Proteobacteria;c__Gammaproteobacteria;o__Burkholderiales;f__Burkholderiaceae;g__Ottowia;s__	d__Bacteria;p__Proteobacteria;c__Gammaproteobacteria;o__Burkholderiales;f__Burkholderiaceae;g__Ottowia;s__
OH_poultry_fortaleza_bin.174.fa	JAEZWX000000000	57.76	5.17	100.0	1845786	11389	199	poultry	d__Bacteria;p__Firmicutes_A;c__Clostridia;o__Oscillospirales;f__Ruminococcaceae;g__Anaerotruncus;s__	d__Bacteria;p__Firmicutes_A;c__Clostridia;o__Oscillospirales;f__Ruminococcaceae;g__Anaerotruncus;s__
OH_poultry_fortaleza_bin.18.fa	JAEZWY000000000	87.24	3.52	75.0	2097487	11759	236	poultry	d__Bacteria;p__Firmicutes;c__Bacilli;o__Lactobacillales;f__Aerococcaceae;g__Aerococcus;s__	d__Bacteria;p__Firmicutes;c__Bacilli;o__Lactobacillales;f__Aerococcaceae;g__Aerococcus;s__
OH_poultry_fortaleza_bin.180.fa	JAEZWZ000000000	98.41	4.92	10.53	5079593	50403	163	poultry	d__Bacteria;p__Firmicutes_B;c__Desulfitobacteriia;o__Desulfitobacteriales;f__Desulfitobacteriaceae;g__Desulfitobacterium;s__Desulfitobacterium hafniense	d__Bacteria;p__Firmicutes_B;c__Desulfitobacteriia;o__Desulfitobacteriales;f__Desulfitobacteriaceae;g__Desulfitobacterium;s__Desulfitobacterium hafniense
OH_poultry_fortaleza_bin.181.fa	JAEZXA000000000	71.46	2.62	80.0	3047584	8456	410	poultry	d__Bacteria;p__Actinobacteriota;c__Actinobacteria;o__Actinomycetales;f__Brevibacteriaceae;g__Brevibacterium;s__	d__Bacteria;p__Actinobacteriota;c__Actinobacteria;o__Actinomycetales;f__Brevibacteriaceae;g__Brevibacterium;s__
OH_poultry_fortaleza_bin.183.fa	JAEZXB000000000	88.9	3.78	37.5	4089528	11892	443	poultry	d__Bacteria;p__Bacteroidota;c__Bacteroidia;o__Bacteroidales;f__Tannerellaceae;g__Parabacteroides;s__Parabacteroides johnsonii	d__Bacteria;p__Bacteroidota;c__Bacteroidia;o__Bacteroidales;f__Tannerellaceae;g__Parabacteroides;s__Parabacteroides johnsonii
OH_poultry_fortaleza_bin.184.fa	JAEZXC000000000	71.58	2.31	40.0	1491786	12985	158	poultry	d__Bacteria;p__Actinobacteriota;c__Actinobacteria;o__Actinomycetales;f__Demequinaceae;g__Demequina;s__	d__Bacteria;p__Actinobacteriota;c__Actinobacteria;o__Actinomycetales;f__Demequinaceae;g__Demequina;s__
OH_poultry_fortaleza_bin.187.fa	JAEZXD000000000	97.7	2.76	22.22	3501712	80853	89	poultry	d__Bacteria;p__Firmicutes_A;c__Clostridia;o__Lachnospirales;f__Lachnospiraceae;g__SZUA-378;s__	d__Bacteria;p__Firmicutes_A;c__Clostridia;o__Lachnospirales;f__Lachnospiraceae;g__SZUA-378;s__
OH_poultry_fortaleza_bin.19.fa	JAEZXE000000000	98.9	2.62	29.63	5863273	184205	133	poultry	d__Bacteria;p__Firmicutes_I;c__Bacilli_A;o__Paenibacillales;f__Paenibacillaceae;g__Paenibacillus_C;s__Paenibacillus_C oryzae	d__Bacteria;p__Firmicutes_I;c__Bacilli_A;o__Paenibacillales;f__Paenibacillaceae;g__Paenibacillus_C;s__Paenibacillus_C oryzae
OH_poultry_fortaleza_bin.191.fa	JAEZXF000000000	77.54	0.38	20.0	3359111	6594	574	poultry	d__Bacteria;p__Proteobacteria;c__Alphaproteobacteria;o__Rhizobiales;f__Rhizobiaceae;g__Aquamicrobium_A;s__	d__Bacteria;p__Proteobacteria;c__Alphaproteobacteria;o__Rhizobiales;f__Rhizobiaceae;g__Aquamicrobium_A;s__
OH_poultry_fortaleza_bin.192.fa	JAEZXG000000000	52.05	2.58	4.35	2323206	4022	577	poultry	d__Bacteria;p__Proteobacteria;c__Gammaproteobacteria;o__Xanthomonadales;f__Xanthomonadaceae;g__Luteimonas;s__	d__Bacteria;p__Proteobacteria;c__Gammaproteobacteria;o__Xanthomonadales;f__Xanthomonadaceae;g__Luteimonas;s__
OH_poultry_fortaleza_bin.194.fa	JAEZXH000000000	93.36	0.58	50.0	1516154	159487	25	poultry	d__Bacteria;p__Firmicutes_A;c__Clostridia;o__Tissierellales;f__Peptoniphilaceae;g__;s__	d__Bacteria;p__Firmicutes_A;c__Clostridia;o__Tissierellales;f__Peptoniphilaceae;g__;s__
OH_poultry_fortaleza_bin.195.fa	JAEZXI000000000	55.69	1.72	100.0	4153823	10071	502	poultry	d__Bacteria;p__Proteobacteria;c__Gammaproteobacteria;o__Enterobacterales;f__Enterobacteriaceae;g__Klebsiella_B;s__Klebsiella_B aerogenes	d__Bacteria;p__Proteobacteria;c__Gammaproteobacteria;o__Enterobacterales;f__Enterobacteriaceae;g__Klebsiella_B;s__Klebsiella_B aerogenes
OH_poultry_fortaleza_bin.198.fa	JAEZXJ000000000	92.36	0.07	100.0	2328175	37689	109	poultry	d__Bacteria;p__Actinobacteriota;c__Actinobacteria;o__Actinomycetales;f__Actinomycetaceae;g__Bowdeniella;s__Bowdeniella nasicola_A	d__Bacteria;p__Actinobacteriota;c__Actinobacteria;o__Actinomycetales;f__Actinomycetaceae;g__Bowdeniella;s__Bowdeniella nasicola_A
OH_poultry_fortaleza_bin.199.fa	JAEZXK000000000	77.42	6.63	36.0	5032707	217576	43	poultry	d__Bacteria;p__Bacteroidota;c__Bacteroidia;o__Bacteroidales;f__Bacteroidaceae;g__Bacteroides;s__	d__Bacteria;p__Bacteroidota;c__Bacteroidia;o__Bacteroidales;f__Bacteroidaceae;g__Bacteroides;s__
OH_poultry_fortaleza_bin.200.fa	JAEZXL000000000	99.45	2.19	0.0	3534181	236440	44	poultry	d__Bacteria;p__Bacteroidota;c__Bacteroidia;o__Bacteroidales;f__Dysgonomonadaceae;g__Petrimonas;s__Petrimonas sp002356435	d__Bacteria;p__Bacteroidota;c__Bacteroidia;o__Bacteroidales;f__Dysgonomonadaceae;g__Petrimonas;s__Petrimonas sp002356435
OH_poultry_fortaleza_bin.202.fa	JAEZXM000000000	84.84	2.15	0.0	4442431	8679	603	poultry	d__Bacteria;p__Myxococcota;c__Myxococcia;o__Myxococcales;f__Anaeromyxobacteraceae;g__Anaeromyxobacter;s__	d__Bacteria;p__Myxococcota;c__Myxococcia;o__Myxococcales;f__Anaeromyxobacteraceae;g__Anaeromyxobacter;s__
OH_poultry_fortaleza_bin.204.fa	JAEZXN000000000	96.32	2021-06-02	0.0	3728775	48109	149	poultry	d__Bacteria;p__Firmicutes_B;c__Desulfotomaculia;o__Desulfotomaculales;f__Desulfotomaculaceae;g__Desulfotomaculum_H;s__Desulfotomaculum_H ruminis	d__Bacteria;p__Firmicutes_B;c__Desulfotomaculia;o__Desulfotomaculales;f__Desulfotomaculaceae;g__Desulfotomaculum_H;s__Desulfotomaculum_H ruminis
OH_poultry_fortaleza_bin.205.fa	JAEZXO000000000	99.01	0.22	100.0	2305737	44723	75	poultry	d__Bacteria;p__Actinobacteriota;c__Actinobacteria;o__Mycobacteriales;f__Mycobacteriaceae;g__Corynebacterium;s__	d__Bacteria;p__Actinobacteriota;c__Actinobacteria;o__Mycobacteriales;f__Mycobacteriaceae;g__Corynebacterium;s__
OH_poultry_fortaleza_bin.206.fa	JAEZXP000000000	91.92	2.57	28.57	2929287	13220	274	poultry	d__Bacteria;p__Firmicutes_A;c__Clostridia;o__Lachnospirales;f__Lachnospiraceae;g__Herbinix;s__	d__Bacteria;p__Firmicutes_A;c__Clostridia;o__Lachnospirales;f__Lachnospiraceae;g__Herbinix;s__
OH_poultry_fortaleza_bin.207.fa	JAEZXQ000000000	52.76	0.0	0.0	2032285	7483	313	poultry	d__Bacteria;p__Bacteroidota;c__Bacteroidia;o__Bacteroidales;f__Bacteroidaceae;g__Bacteroides;s__Bacteroides uniformis	d__Bacteria;p__Bacteroidota;c__Bacteroidia;o__Bacteroidales;f__Bacteroidaceae;g__Bacteroides;s__Bacteroides uniformis
OH_poultry_fortaleza_bin.209.fa	JAEZXR000000000	98.66	9.51	0.0	6896238	105730	151	poultry	d__Bacteria;p__Firmicutes_A;c__Clostridia;o__Acetivibrionales;f__Acetivibrionaceae;g__;s__	d__Bacteria;p__Firmicutes_A;c__Clostridia;o__Acetivibrionales;f__Acetivibrionaceae;g__;s__
OH_poultry_fortaleza_bin.21.fa	JAEZXS000000000	93.92	2.26	60.0	5317658	17412	410	poultry	d__Bacteria;p__Desulfobacterota;c__Syntrophobacteria;o__Syntrophobacterales;f__Syntrophobacteraceae;g__UBA696;s__	d__Bacteria;p__Desulfobacterota;c__Syntrophobacteria;o__Syntrophobacterales;f__Syntrophobacteraceae;g__UBA696;s__
OH_poultry_fortaleza_bin.212.fa	JAEZXT000000000	92.08	0.0	0.0	1994992	15581	163	poultry	d__Bacteria;p__Actinobacteriota;c__Actinobacteria;o__Actinomycetales;f__Actinomycetaceae;g__Bowdeniella;s__	d__Bacteria;p__Actinobacteriota;c__Actinobacteria;o__Actinomycetales;f__Actinomycetaceae;g__Bowdeniella;s__
OH_poultry_fortaleza_bin.213.fa	JAEZXU000000000	86.01	1.97	50.0	2624713	8877	354	poultry	d__Bacteria;p__Actinobacteriota;c__Actinobacteria;o__Actinomycetales;f__Micrococcaceae;g__Kocuria;s__	d__Bacteria;p__Actinobacteriota;c__Actinobacteria;o__Actinomycetales;f__Micrococcaceae;g__Kocuria;s__
OH_poultry_fortaleza_bin.214.fa	JAEZXV000000000	61.45	0.12	100.0	2109296	5313	419	poultry	d__Bacteria;p__Actinobacteriota;c__Actinobacteria;o__Actinomycetales;f__Cellulomonadaceae;g__Cellulomonas;s__	d__Bacteria;p__Actinobacteriota;c__Actinobacteria;o__Actinomycetales;f__Cellulomonadaceae;g__Cellulomonas;s__
OH_poultry_fortaleza_bin.215.fa	JAEZXW000000000	88.15	0.0	0.0	1235357	16291	102	poultry	d__Bacteria;p__Actinobacteriota;c__Coriobacteriia;o__Coriobacteriales;f__;g__;s__	d__Bacteria;p__Actinobacteriota;c__Coriobacteriia;o__Coriobacteriales;f__;g__;s__
OH_poultry_fortaleza_bin.217.fa	JAEZXX000000000	93.26	6.61	44.74	3801275	52095	127	poultry	d__Bacteria;p__Proteobacteria;c__Alphaproteobacteria;o__Rhizobiales;f__Rhizobiaceae;g__Aureimonas;s__	d__Bacteria;p__Proteobacteria;c__Alphaproteobacteria;o__Rhizobiales;f__Rhizobiaceae;g__Aureimonas;s__
OH_poultry_fortaleza_bin.218.fa	JAEZXY000000000	98.66	2.68	100.0	2039181	40607	76	poultry	d__Bacteria;p__Firmicutes_A;c__Clostridia;o__Oscillospirales;f__Acutalibacteraceae;g__;s__	d__Bacteria;p__Firmicutes_A;c__Clostridia;o__Oscillospirales;f__Acutalibacteraceae;g__;s__
OH_poultry_fortaleza_bin.22.fa	JAEZXZ000000000	59.25	1.68	33.33	2565327	5175	525	poultry	d__Bacteria;p__Firmicutes_A;c__Clostridia;o__Oscillospirales;f__Acutalibacteraceae;g__Clostridium_E;s__Clostridium_E jeddahense	d__Bacteria;p__Firmicutes_A;c__Clostridia;o__Oscillospirales;f__Acutalibacteraceae;g__Clostridium_E;s__Clostridium_E jeddahense
OH_poultry_fortaleza_bin.220.fa	JAEZYA000000000	96.49	4.63	5.26	5134592	45099	181	poultry	d__Bacteria;p__Firmicutes_A;c__Clostridia;o__Lachnospirales;f__Lachnospiraceae;g__Herbinix;s__	d__Bacteria;p__Firmicutes_A;c__Clostridia;o__Lachnospirales;f__Lachnospiraceae;g__Herbinix;s__
OH_poultry_fortaleza_bin.221.fa	JAEZYB000000000	95.29	2021-03-04	0.0	3888308	25974	280	poultry	d__Bacteria;p__Actinobacteriota;c__Actinobacteria;o__Mycobacteriales;f__Mycobacteriaceae;g__Dietzia;s__	d__Bacteria;p__Actinobacteriota;c__Actinobacteria;o__Mycobacteriales;f__Mycobacteriaceae;g__Dietzia;s__
OH_poultry_fortaleza_bin.222.fa	JAEZYC000000000	87.3	1.0	50.0	947095	9883	117	poultry	d__Bacteria;p__Firmicutes;c__Bacilli;o__Erysipelotrichales;f__Erysipelotrichaceae;g__;s__	d__Bacteria;p__Firmicutes;c__Bacilli;o__Erysipelotrichales;f__Erysipelotrichaceae;g__;s__
OH_poultry_fortaleza_bin.223.fa	JAEZYD000000000	99.26	0.59	0.0	3525461	134347	67	poultry	d__Bacteria;p__Desulfobacterota_A;c__Desulfovibrionia;o__Desulfovibrionales;f__Desulfovibrionaceae;g__Desulfovibrio;s__	d__Bacteria;p__Desulfobacterota_A;c__Desulfovibrionia;o__Desulfovibrionales;f__Desulfovibrionaceae;g__Desulfovibrio;s__
OH_poultry_fortaleza_bin.224.fa	JAEZYE000000000	96.14	2.77	21.43	3403231	73867	65	poultry	d__Bacteria;p__Proteobacteria;c__Gammaproteobacteria;o__Xanthomonadales;f__Xanthomonadaceae;g__Pseudoxanthomonas_A;s__	d__Bacteria;p__Proteobacteria;c__Gammaproteobacteria;o__Xanthomonadales;f__Xanthomonadaceae;g__Pseudoxanthomonas_A;s__
OH_poultry_fortaleza_bin.228.fa	JAEZYF000000000	95.14	0.0	0.0	3767627	196747	35	poultry	d__Bacteria;p__Proteobacteria;c__Gammaproteobacteria;o__Enterobacterales;f__Enterobacteriaceae;g__Proteus;s__Proteus mirabilis	d__Bacteria;p__Proteobacteria;c__Gammaproteobacteria;o__Enterobacterales;f__Enterobacteriaceae;g__Proteus;s__Proteus mirabilis
OH_poultry_fortaleza_bin.23.fa	JAEZYG000000000	91.5	0.0	0.0	1653918	26447	93	poultry	d__Bacteria;p__Actinobacteriota;c__Actinobacteria;o__Propionibacteriales;f__Propionibacteriaceae;g__Propionimicrobium;s__	d__Bacteria;p__Actinobacteriota;c__Actinobacteria;o__Propionibacteriales;f__Propionibacteriaceae;g__Propionimicrobium;s__
OH_poultry_fortaleza_bin.230.fa	JAEZYH000000000	98.87	0.19	0.0	4859418	166927	53	poultry	d__Bacteria;p__Proteobacteria;c__Alphaproteobacteria;o__Rhizobiales;f__Rhizobiaceae;g__Agrobacterium;s__Agrobacterium tumefaciens_G	d__Bacteria;p__Proteobacteria;c__Alphaproteobacteria;o__Rhizobiales;f__Rhizobiaceae;g__Agrobacterium;s__Agrobacterium tumefaciens_G
OH_poultry_fortaleza_bin.231.fa	JAEZYI000000000	92.95	7.63	68.75	3485132	11009	415	poultry	d__Bacteria;p__Actinobacteriota;c__Actinobacteria;o__Actinomycetales;f__Cellulomonadaceae;g__Cellulomonas;s__Cellulomonas sp001462455	d__Bacteria;p__Actinobacteriota;c__Actinobacteria;o__Actinomycetales;f__Cellulomonadaceae;g__Cellulomonas;s__Cellulomonas sp001462455
OH_poultry_fortaleza_bin.232.fa	JAEZYJ000000000	96.73	0.38	0.0	2921365	57265	95	poultry	d__Bacteria;p__Firmicutes;c__Bacilli;o__Lactobacillales;f__Enterococcaceae;g__Enterococcus_D;s__Enterococcus_D gallinarum	d__Bacteria;p__Firmicutes;c__Bacilli;o__Lactobacillales;f__Enterococcaceae;g__Enterococcus_D;s__Enterococcus_D gallinarum
OH_poultry_fortaleza_bin.235.fa	JAEZYK000000000	88.61	2021-07-05	84.0	4092450	14027	411	poultry	d__Bacteria;p__Proteobacteria;c__Gammaproteobacteria;o__Enterobacterales;f__Enterobacteriaceae;g__Escherichia;s__Escherichia flexneri	d__Bacteria;p__Proteobacteria;c__Gammaproteobacteria;o__Enterobacterales;f__Enterobacteriaceae;g__Escherichia;s__Escherichia flexneri
OH_poultry_fortaleza_bin.236.fa	JAEZYL000000000	96.62	0.77	42.86	5087143	140026	89	poultry	d__Bacteria;p__Bacteroidota;c__Bacteroidia;o__Bacteroidales;f__Bacteroidaceae;g__Bacteroides_B;s__Bacteroides_B dorei	d__Bacteria;p__Bacteroidota;c__Bacteroidia;o__Bacteroidales;f__Bacteroidaceae;g__Bacteroides_B;s__Bacteroides_B dorei
OH_poultry_fortaleza_bin.237.fa	JAEZYM000000000	86.36	2.92	71.43	4014204	7844	596	poultry	d__Bacteria;p__Firmicutes_A;c__Clostridia;o__Clostridiales;f__Clostridiaceae;g__Clostridium_T;s__Clostridium_T intestinale	d__Bacteria;p__Firmicutes_A;c__Clostridia;o__Clostridiales;f__Clostridiaceae;g__Clostridium_T;s__Clostridium_T intestinale
OH_poultry_fortaleza_bin.240.fa	JAEZYN000000000	93.79	1.23	66.67	2413787	24388	145	poultry	d__Bacteria;p__Bacteroidota;c__Bacteroidia;o__Flavobacteriales;f__Weeksellaceae;g__Chryseobacterium_A;s__	d__Bacteria;p__Bacteroidota;c__Bacteroidia;o__Flavobacteriales;f__Weeksellaceae;g__Chryseobacterium_A;s__
OH_poultry_fortaleza_bin.241.fa	JAEZYO000000000	85.27	2021-07-05	10.0	8512975	9854	1073	poultry	d__Bacteria;p__Myxococcota;c__Polyangia;o__Polyangiales;f__Polyangiaceae;g__;s__	d__Bacteria;p__Myxococcota;c__Polyangia;o__Polyangiales;f__Polyangiaceae;g__;s__
OH_poultry_fortaleza_bin.242.fa	JAEZYP000000000	93.02	2021-02-01	2021-05-12	2634619	71285	71	poultry	d__Bacteria;p__Firmicutes_A;c__Clostridia;o__Oscillospirales;f__Acutalibacteraceae;g__MS4;s__	d__Bacteria;p__Firmicutes_A;c__Clostridia;o__Oscillospirales;f__Acutalibacteraceae;g__MS4;s__
OH_poultry_fortaleza_bin.244.fa	JAEZYQ000000000	75.28	2.77	71.43	1345562	6322	229	poultry	d__Bacteria;p__Firmicutes;c__Bacilli;o__Lactobacillales;f__Enterococcaceae;g__Enterococcus_E;s__Enterococcus_E cecorum	d__Bacteria;p__Firmicutes;c__Bacilli;o__Lactobacillales;f__Enterococcaceae;g__Enterococcus_E;s__Enterococcus_E cecorum
OH_poultry_fortaleza_bin.245.fa	JAEZYR000000000	88.0	0.0	0.0	1426128	11056	157	poultry	d__Bacteria;p__Firmicutes_A;c__Clostridia;o__Saccharofermentanales;f__;g__;s__	d__Bacteria;p__Firmicutes_A;c__Clostridia;o__Saccharofermentanales;f__;g__;s__
OH_poultry_fortaleza_bin.246.fa	JAEZYS000000000	97.99	0.67	0.0	2454163	169668	30	poultry	d__Bacteria;p__Firmicutes_A;c__Clostridia;o__Oscillospirales;f__Ruminococcaceae;g__UBA946;s__	d__Bacteria;p__Firmicutes_A;c__Clostridia;o__Oscillospirales;f__Ruminococcaceae;g__UBA946;s__
OH_poultry_fortaleza_bin.249.fa	JAEZYT000000000	51.72	0.0	0.0	2142359	5010	450	poultry	d__Bacteria;p__Proteobacteria;c__Gammaproteobacteria;o__Xanthomonadales;f__Xanthomonadaceae;g__Pseudoxanthomonas_A;s__	d__Bacteria;p__Proteobacteria;c__Gammaproteobacteria;o__Xanthomonadales;f__Xanthomonadaceae;g__Pseudoxanthomonas_A;s__
OH_poultry_fortaleza_bin.25.fa	JAEZYU000000000	94.74	7.81	0.0	4119061	99538	119	poultry	d__Bacteria;p__Firmicutes_A;c__Clostridia;o__Acetivibrionales;f__Acetivibrionaceae;g__;s__	d__Bacteria;p__Firmicutes_A;c__Clostridia;o__Acetivibrionales;f__Acetivibrionaceae;g__;s__
OH_poultry_fortaleza_bin.250.fa	JAEZYV000000000	51.63	1.36	50.0	2118593	4746	469	poultry	d__Bacteria;p__Actinobacteriota;c__Actinobacteria;o__Actinomycetales;f__Brevibacteriaceae;g__Brevibacterium;s__	d__Bacteria;p__Actinobacteriota;c__Actinobacteria;o__Actinomycetales;f__Brevibacteriaceae;g__Brevibacterium;s__
OH_poultry_fortaleza_bin.251.fa	JAEZYW000000000	84.73	1.22	66.67	1497624	6926	233	poultry	d__Bacteria;p__Firmicutes_A;c__Clostridia;o__Tissierellales;f__Peptoniphilaceae;g__Neofamilia;s__	d__Bacteria;p__Firmicutes_A;c__Clostridia;o__Tissierellales;f__Peptoniphilaceae;g__Neofamilia;s__
OH_poultry_fortaleza_bin.26.fa	JAEZYX000000000	96.28	1.62	25.0	2718836	16601	230	poultry	d__Bacteria;p__Firmicutes;c__Bacilli;o__Lactobacillales;f__Enterococcaceae;g__Enterococcus;s__Enterococcus faecalis	d__Bacteria;p__Firmicutes;c__Bacilli;o__Lactobacillales;f__Enterococcaceae;g__Enterococcus;s__Enterococcus faecalis
OH_poultry_fortaleza_bin.27.fa	JAEZYY000000000	59.48	0.0	0.0	1099799	5399	213	poultry	d__Bacteria;p__Firmicutes_A;c__Clostridia;o__Peptostreptococcales;f__Peptostreptococcaceae;g__Romboutsia;s__	d__Bacteria;p__Firmicutes_A;c__Clostridia;o__Peptostreptococcales;f__Peptostreptococcaceae;g__Romboutsia;s__
OH_poultry_fortaleza_bin.28.fa	JAEZYZ000000000	94.01	3.41	0.0	7197099	18453	520	poultry	d__Bacteria;p__Myxococcota;c__Polyangia;o__Polyangiales;f__Polyangiaceae;g__;s__	d__Bacteria;p__Myxococcota;c__Polyangia;o__Polyangiales;f__Polyangiaceae;g__;s__
OH_poultry_fortaleza_bin.31.fa	JAEZZA000000000	98.1	3.42	0.0	3717795	203652	34	poultry	d__Bacteria;p__Bacteroidota;c__Bacteroidia;o__Bacteroidales;f__UBA5072;g__UBA5072;s__	d__Bacteria;p__Bacteroidota;c__Bacteroidia;o__Bacteroidales;f__UBA5072;g__UBA5072;s__
OH_poultry_fortaleza_bin.35.fa	JAEZZB000000000	81.77	2.64	40.0	1183024	11827	138	poultry	d__Bacteria;p__Firmicutes_A;c__Clostridia;o__Tissierellales;f__Helcococcaceae;g__Helcococcus;s__	d__Bacteria;p__Firmicutes_A;c__Clostridia;o__Tissierellales;f__Helcococcaceae;g__Helcococcus;s__
OH_poultry_fortaleza_bin.36.fa	JAEZZC000000000	95.77	2.89	0.0	4090904	224654	53	poultry	d__Bacteria;p__Firmicutes_A;c__Clostridia;o__Eubacteriales;f__Eubacteriaceae;g__Eubacterium;s__Eubacterium limosum_A	d__Bacteria;p__Firmicutes_A;c__Clostridia;o__Eubacteriales;f__Eubacteriaceae;g__Eubacterium;s__Eubacterium limosum_A
OH_poultry_fortaleza_bin.37.fa	JAEZZD000000000	97.6	0.96	50.0	2340287	21885	149	poultry	d__Bacteria;p__Bacteroidota;c__Bacteroidia;o__Bacteroidales;f__Rikenellaceae;g__Alistipes;s__Alistipes sp900021155	d__Bacteria;p__Bacteroidota;c__Bacteroidia;o__Bacteroidales;f__Rikenellaceae;g__Alistipes;s__Alistipes sp900021155
OH_poultry_fortaleza_bin.39.fa	JAEZZE000000000	90.71	0.37	50.0	6188566	16735	483	poultry	d__Bacteria;p__Firmicutes_I;c__Bacilli_A;o__Paenibacillales;f__Paenibacillaceae;g__Cohnella;s__	d__Bacteria;p__Firmicutes_I;c__Bacilli_A;o__Paenibacillales;f__Paenibacillaceae;g__Cohnella;s__
OH_poultry_fortaleza_bin.40.fa	JAEZZF000000000	53.43	2.54	0.0	2840877	4293	665	poultry	d__Bacteria;p__Proteobacteria;c__Gammaproteobacteria;o__Steroidobacterales;f__Steroidobacteraceae;g__Steroidobacter;s__	d__Bacteria;p__Proteobacteria;c__Gammaproteobacteria;o__Steroidobacterales;f__Steroidobacteraceae;g__Steroidobacter;s__
OH_poultry_fortaleza_bin.42.fa	JAEZZG000000000	90.43	0.0	0.0	1892191	35213	80	poultry	d__Bacteria;p__Actinobacteriota;c__Actinobacteria;o__Propionibacteriales;f__Propionibacteriaceae;g__;s__	d__Bacteria;p__Actinobacteriota;c__Actinobacteria;o__Propionibacteriales;f__Propionibacteriaceae;g__;s__
OH_poultry_fortaleza_bin.43.fa	JAEZZH000000000	93.62	2.47	0.0	3117977	116876	45	poultry	d__Bacteria;p__Firmicutes_G;c__UBA4882;o__UBA10575;f__UBA10575;g__UBA11021;s__UBA11021 sp003511465	d__Bacteria;p__Firmicutes_G;c__UBA4882;o__UBA10575;f__UBA10575;g__UBA11021;s__UBA11021 sp003511465
OH_poultry_fortaleza_bin.44.fa	JAEZZI000000000	99.03	3.73	3.85	2864317	174575	34	poultry	d__Bacteria;p__Proteobacteria;c__Alphaproteobacteria;o__Sphingomonadales;f__Sphingomonadaceae;g__Sphingomonas;s__	d__Bacteria;p__Proteobacteria;c__Alphaproteobacteria;o__Sphingomonadales;f__Sphingomonadaceae;g__Sphingomonas;s__
OH_poultry_fortaleza_bin.46.fa	JAEZZJ000000000	68.63	2021-07-01	100.0	2780681	7688	417	poultry	d__Bacteria;p__Actinobacteriota;c__Actinobacteria;o__Actinomycetales;f__Brevibacteriaceae;g__Brevibacterium;s__	d__Bacteria;p__Actinobacteriota;c__Actinobacteria;o__Actinomycetales;f__Brevibacteriaceae;g__Brevibacterium;s__
OH_poultry_fortaleza_bin.47.fa	JAEZZK000000000	66.96	6.66	22.22	4388645	13714	438	poultry	d__Bacteria;p__Proteobacteria;c__Gammaproteobacteria;o__Enterobacterales;f__Enterobacteriaceae;g__Enterobacter;s__Enterobacter himalayensis	d__Bacteria;p__Proteobacteria;c__Gammaproteobacteria;o__Enterobacterales;f__Enterobacteriaceae;g__Enterobacter;s__Enterobacter himalayensis
OH_poultry_fortaleza_bin.5.fa	JAEZZL000000000	77.68	1.47	50.0	1715743	11152	200	poultry	d__Bacteria;p__Actinobacteriota;c__Actinobacteria;o__Mycobacteriales;f__Mycobacteriaceae;g__Corynebacterium;s__Corynebacterium amycolatum	d__Bacteria;p__Actinobacteriota;c__Actinobacteria;o__Mycobacteriales;f__Mycobacteriaceae;g__Corynebacterium;s__Corynebacterium amycolatum
OH_poultry_fortaleza_bin.50.fa	JAEZZM000000000	97.58	0.36	50.0	1638427	44090	50	poultry	d__Bacteria;p__Actinobacteriota;c__Coriobacteriia;o__Coriobacteriales;f__;g__;s__	d__Bacteria;p__Actinobacteriota;c__Coriobacteriia;o__Coriobacteriales;f__;g__;s__
OH_poultry_fortaleza_bin.51.fa	JAEZZN000000000	89.56	6.55	10.0	1667426	16983	146	poultry	d__Bacteria;p__Firmicutes_A;c__Clostridia;o__Tissierellales;f__Helcococcaceae;g__Helcococcus;s__	d__Bacteria;p__Firmicutes_A;c__Clostridia;o__Tissierellales;f__Helcococcaceae;g__Helcococcus;s__
OH_poultry_fortaleza_bin.52.fa	JAEZZO000000000	99.11	1.23	33.33	5626323	120410	86	poultry	d__Bacteria;p__Firmicutes_A;c__Clostridia;o__Lachnospirales;f__Lachnospiraceae;g__Herbinix;s__	d__Bacteria;p__Firmicutes_A;c__Clostridia;o__Lachnospirales;f__Lachnospiraceae;g__Herbinix;s__
OH_poultry_fortaleza_bin.53.fa	JAEZZP000000000	53.24	0.57	100.0	1108651	5008	238	poultry	d__Bacteria;p__Firmicutes_A;c__Clostridia;o__Oscillospirales;f__Oscillospiraceae;g__Oscillibacter;s__Oscillibacter ruminantium	d__Bacteria;p__Firmicutes_A;c__Clostridia;o__Oscillospirales;f__Oscillospiraceae;g__Oscillibacter;s__Oscillibacter ruminantium
OH_poultry_fortaleza_bin.55.fa	JAEZZQ000000000	96.84	1.44	0.0	4506173	325965	50	poultry	d__Bacteria;p__Firmicutes_A;c__Clostridia;o__Lachnospirales;f__Lachnospiraceae;g__Kineothrix;s__	d__Bacteria;p__Firmicutes_A;c__Clostridia;o__Lachnospirales;f__Lachnospiraceae;g__Kineothrix;s__
OH_poultry_fortaleza_bin.56.fa	JAEZZR000000000	98.81	0.6	0.0	2023398	221873	19	poultry	d__Bacteria;p__Actinobacteriota;c__Actinobacteria;o__Mycobacteriales;f__Mycobacteriaceae;g__Corynebacterium;s__	d__Bacteria;p__Actinobacteriota;c__Actinobacteria;o__Mycobacteriales;f__Mycobacteriaceae;g__Corynebacterium;s__
OH_poultry_fortaleza_bin.57.fa	JAEZZS000000000	66.45	2021-02-01	0.0	1239570	28276	59	poultry	d__Bacteria;p__Firmicutes_C;c__Negativicutes;o__Acidaminococcales;f__Acidaminococcaceae;g__Phascolarctobacterium;s__Phascolarctobacterium faecium	d__Bacteria;p__Firmicutes_C;c__Negativicutes;o__Acidaminococcales;f__Acidaminococcaceae;g__Phascolarctobacterium;s__Phascolarctobacterium faecium
OH_poultry_fortaleza_bin.58.fa	JAEZZT000000000	65.2	0.0	0.0	953881	7550	146	poultry	d__Bacteria;p__Firmicutes_C;c__Negativicutes;o__Veillonellales;f__Negativicoccaceae;g__;s__	d__Bacteria;p__Firmicutes_C;c__Negativicutes;o__Veillonellales;f__Negativicoccaceae;g__;s__
OH_poultry_fortaleza_bin.59.fa	JAEZZU000000000	77.18	3.67	31.82	2955504	9991	381	poultry	d__Bacteria;p__Proteobacteria;c__Gammaproteobacteria;o__Burkholderiales;f__Burkholderiaceae;g__Comamonas;s__	d__Bacteria;p__Proteobacteria;c__Gammaproteobacteria;o__Burkholderiales;f__Burkholderiaceae;g__Comamonas;s__
OH_poultry_fortaleza_bin.60.fa	JAEZZV000000000	90.66	0.0	0.0	3163287	10901	377	poultry	d__Bacteria;p__Actinobacteriota;c__Actinobacteria;o__Actinomycetales;f__Cellulomonadaceae;g__Actinotalea;s__	d__Bacteria;p__Actinobacteriota;c__Actinobacteria;o__Actinomycetales;f__Cellulomonadaceae;g__Actinotalea;s__
OH_poultry_fortaleza_bin.61.fa	JAEZZW000000000	96.27	0.75	57.14	6711961	17487	531	poultry	d__Bacteria;p__Actinobacteriota;c__Actinobacteria;o__Mycobacteriales;f__Mycobacteriaceae;g__Mycolicibacterium;s__Mycolicibacterium smegmatis	d__Bacteria;p__Actinobacteriota;c__Actinobacteria;o__Mycobacteriales;f__Mycobacteriaceae;g__Mycolicibacterium;s__Mycolicibacterium smegmatis
OH_poultry_fortaleza_bin.62.fa	JAEZZX000000000	76.03	0.0	0.0	3855799	41910	142	poultry	d__Bacteria;p__Bacteroidota;c__Bacteroidia;o__Bacteroidales;f__Bacteroidaceae;g__Bacteroides;s__Bacteroides fragilis	d__Bacteria;p__Bacteroidota;c__Bacteroidia;o__Bacteroidales;f__Bacteroidaceae;g__Bacteroides;s__Bacteroides fragilis
OH_poultry_fortaleza_bin.64.fa	JAEZZY000000000	99.26	2021-01-01	0.0	2954983	50161	85	poultry	d__Bacteria;p__Bacteroidota;c__Bacteroidia;o__Chitinophagales;f__Chitinophagaceae;g__;s__	d__Bacteria;p__Bacteroidota;c__Bacteroidia;o__Chitinophagales;f__Chitinophagaceae;g__;s__
OH_poultry_fortaleza_bin.65.fa	JAEZZZ000000000	97.27	0.55	0.0	2492176	20360	168	poultry	d__Bacteria;p__Bacteroidota;c__Bacteroidia;o__Bacteroidales;f__Dysgonomonadaceae;g__;s__	d__Bacteria;p__Bacteroidota;c__Bacteroidia;o__Bacteroidales;f__Dysgonomonadaceae;g__;s__
OH_poultry_fortaleza_bin.66.fa	JAFAAA000000000	55.11	1.13	33.33	1678507	4306	395	poultry	d__Bacteria;p__Actinobacteriota;c__Actinobacteria;o__Mycobacteriales;f__Mycobacteriaceae;g__Corynebacterium;s__Corynebacterium variabile	d__Bacteria;p__Actinobacteriota;c__Actinobacteria;o__Mycobacteriales;f__Mycobacteriaceae;g__Corynebacterium;s__Corynebacterium variabile
OH_poultry_fortaleza_bin.67.fa	JAFAAB000000000	91.23	3.76	41.18	4382000	10982	515	poultry	d__Bacteria;p__Proteobacteria;c__Alphaproteobacteria;o__Rhizobiales;f__Beijerinckiaceae;g__Bosea;s__Bosea thiooxidans	d__Bacteria;p__Proteobacteria;c__Alphaproteobacteria;o__Rhizobiales;f__Beijerinckiaceae;g__Bosea;s__Bosea thiooxidans
OH_poultry_fortaleza_bin.68.fa	JAFAAC000000000	95.1	1.75	66.67	2700231	18088	208	poultry	d__Bacteria;p__Firmicutes_A;c__Clostridia;o__Christensenellales;f__Christensenellaceae;g__Catabacter;s__Catabacter hongkongensis	d__Bacteria;p__Firmicutes_A;c__Clostridia;o__Christensenellales;f__Christensenellaceae;g__Catabacter;s__Catabacter hongkongensis
OH_poultry_fortaleza_bin.7.fa	JAFAAD000000000	98.53	2.61	0.0	2173990	31256	93	poultry	d__Bacteria;p__Actinobacteriota;c__Actinobacteria;o__Actinomycetales;f__Actinomycetaceae;g__Gleimia;s__	d__Bacteria;p__Actinobacteriota;c__Actinobacteria;o__Actinomycetales;f__Actinomycetaceae;g__Gleimia;s__
OH_poultry_fortaleza_bin.70.fa	JAFAAE000000000	98.13	2021-01-01	0.0	4154250	119541	63	poultry	d__Bacteria;p__Proteobacteria;c__Alphaproteobacteria;o__Rhizobiales;f__Rhizobiaceae;g__Aureimonas;s__	d__Bacteria;p__Proteobacteria;c__Alphaproteobacteria;o__Rhizobiales;f__Rhizobiaceae;g__Aureimonas;s__
OH_poultry_fortaleza_bin.72.fa	JAFAAF000000000	87.94	0.35	100.0	1495134	16217	125	poultry	d__Bacteria;p__Firmicutes_A;c__Clostridia;o__Saccharofermentanales;f__Mageeibacillaceae;g__;s__	d__Bacteria;p__Firmicutes_A;c__Clostridia;o__Saccharofermentanales;f__Mageeibacillaceae;g__;s__
OH_poultry_fortaleza_bin.73.fa	JAFAAG000000000	78.21	2.37	100.0	3026235	8856	399	poultry	d__Bacteria;p__Desulfobacterota_A;c__Desulfovibrionia;o__Desulfovibrionales;f__Desulfovibrionaceae;g__Bilophila;s__Bilophila wadsworthia	d__Bacteria;p__Desulfobacterota_A;c__Desulfovibrionia;o__Desulfovibrionales;f__Desulfovibrionaceae;g__Bilophila;s__Bilophila wadsworthia
OH_poultry_fortaleza_bin.74.fa	JAFAAH000000000	96.48	2021-06-07	54.41	6372583	96162	129	poultry	d__Bacteria;p__Bacteroidota;c__Bacteroidia;o__Bacteroidales;f__Bacteroidaceae;g__Bacteroides;s__Bacteroides ovatus	d__Bacteria;p__Bacteroidota;c__Bacteroidia;o__Bacteroidales;f__Bacteroidaceae;g__Bacteroides;s__Bacteroides ovatus
OH_poultry_fortaleza_bin.75.fa	JAFAAI000000000	70.86	2021-02-03	0.0	3577410	11662	430	poultry	d__Bacteria;p__Actinobacteriota;c__Actinobacteria;o__Actinomycetales;f__Brevibacteriaceae;g__Brevibacterium;s__	d__Bacteria;p__Actinobacteriota;c__Actinobacteria;o__Actinomycetales;f__Brevibacteriaceae;g__Brevibacterium;s__
OH_poultry_fortaleza_bin.76.fa	JAFAAJ000000000	91.72	1.32	60.0	2858868	10936	341	poultry	d__Bacteria;p__Bacteroidota;c__Bacteroidia;o__Flavobacteriales;f__Weeksellaceae;g__Chryseobacterium;s__	d__Bacteria;p__Bacteroidota;c__Bacteroidia;o__Flavobacteriales;f__Weeksellaceae;g__Chryseobacterium;s__
OH_poultry_fortaleza_bin.78.fa	JAFAAK000000000	62.41	0.0	0.0	5443652	29217	318	poultry	d__Bacteria;p__Bacteroidota;c__Bacteroidia;o__Bacteroidales;f__Bacteroidaceae;g__Bacteroides;s__Bacteroides thetaiotaomicron	d__Bacteria;p__Bacteroidota;c__Bacteroidia;o__Bacteroidales;f__Bacteroidaceae;g__Bacteroides;s__Bacteroides thetaiotaomicron
OH_poultry_fortaleza_bin.80.fa	JAFAAL000000000	91.7	0.0	0.0	1471615	43989	54	poultry	d__Bacteria;p__Firmicutes_A;c__Clostridia;o__Saccharofermentanales;f__DTU023;g__;s__	d__Bacteria;p__Firmicutes_A;c__Clostridia;o__Saccharofermentanales;f__DTU023;g__;s__
OH_poultry_fortaleza_bin.81.fa	JAFAAM000000000	67.31	0.19	100.0	2609980	5704	510	poultry	d__Bacteria;p__Actinobacteriota;c__Actinobacteria;o__Actinomycetales;f__Cellulomonadaceae;g__Cellulomonas;s__Cellulomonas sp002240455	d__Bacteria;p__Actinobacteriota;c__Actinobacteria;o__Actinomycetales;f__Cellulomonadaceae;g__Cellulomonas;s__Cellulomonas sp002240455
OH_poultry_fortaleza_bin.83.fa	JAFAAN000000000	98.05	3.25	16.67	7760393	76169	177	poultry	d__Bacteria;p__Myxococcota;c__Myxococcia;o__Myxococcales;f__Myxococcaceae;g__Myxococcus;s__	d__Bacteria;p__Myxococcota;c__Myxococcia;o__Myxococcales;f__Myxococcaceae;g__Myxococcus;s__
OH_poultry_fortaleza_bin.85.fa	JAFAAO000000000	88.74	2021-12-03	0.0	2309902	11599	255	poultry	d__Bacteria;p__Firmicutes_A;c__Clostridia;o__Christensenellales;f__SZUA-584;g__SZUA-584;s__	d__Bacteria;p__Firmicutes_A;c__Clostridia;o__Christensenellales;f__SZUA-584;g__SZUA-584;s__
OH_poultry_fortaleza_bin.89.fa	JAFAAP000000000	96.36	2021-01-01	60.0	5639673	25649	323	poultry	d__Bacteria;p__Proteobacteria;c__Alphaproteobacteria;o__Rhizobiales;f__Beijerinckiaceae;g__Microvirga;s__	d__Bacteria;p__Proteobacteria;c__Alphaproteobacteria;o__Rhizobiales;f__Beijerinckiaceae;g__Microvirga;s__
OH_poultry_fortaleza_bin.9.fa	JAFAAQ000000000	91.48	3.43	55.56	5570888	59880	186	poultry	d__Bacteria;p__Proteobacteria;c__Gammaproteobacteria;o__Burkholderiales;f__Burkholderiaceae;g__Achromobacter;s__Achromobacter mucicolens	d__Bacteria;p__Proteobacteria;c__Gammaproteobacteria;o__Burkholderiales;f__Burkholderiaceae;g__Achromobacter;s__Achromobacter mucicolens
OH_poultry_fortaleza_bin.90.fa	JAFAAR000000000	67.59	1.72	100.0	2713039	10797	320	poultry	d__Bacteria;p__Proteobacteria;c__Gammaproteobacteria;o__Burkholderiales;f__Burkholderiaceae;g__Comamonas;s__Comamonas kerstersii	d__Bacteria;p__Proteobacteria;c__Gammaproteobacteria;o__Burkholderiales;f__Burkholderiaceae;g__Comamonas;s__Comamonas kerstersii
OH_poultry_fortaleza_bin.91.fa	JAFAAS000000000	97.95	2021-05-02	0.0	5075500	43155	198	poultry	d__Bacteria;p__Verrucomicrobiota;c__Verrucomicrobiae;o__Opitutales;f__Opitutaceae;g__Opitutus;s__	d__Bacteria;p__Verrucomicrobiota;c__Verrucomicrobiae;o__Opitutales;f__Opitutaceae;g__Opitutus;s__
OH_poultry_fortaleza_bin.92.fa	JAFAAT000000000	81.16	0.99	33.33	3045650	11543	335	poultry	d__Bacteria;p__Bacteroidota;c__Bacteroidia;o__Chitinophagales;f__Chitinophagaceae;g__Taibaiella_B;s__	d__Bacteria;p__Bacteroidota;c__Bacteroidia;o__Chitinophagales;f__Chitinophagaceae;g__Taibaiella_B;s__
OH_poultry_fortaleza_bin.93.fa	JAFAAU000000000	86.4	1.69	66.67	4250559	16620	371	poultry	d__Bacteria;p__Firmicutes_A;c__Clostridia;o__Acetivibrionales;f__Acetivibrionaceae;g__Ruminiclostridium_A;s__	d__Bacteria;p__Firmicutes_A;c__Clostridia;o__Acetivibrionales;f__Acetivibrionaceae;g__Ruminiclostridium_A;s__
OH_poultry_fortaleza_bin.94.fa	JAFAAV000000000	90.57	1.32	50.0	2758456	37635	141	poultry	d__Bacteria;p__Actinobacteriota;c__Actinobacteria;o__Actinomycetales;f__Micrococcaceae;g__Kocuria;s__	d__Bacteria;p__Actinobacteriota;c__Actinobacteria;o__Actinomycetales;f__Micrococcaceae;g__Kocuria;s__
OH_poultry_fortaleza_bin.97.fa	JAFAAW000000000	96.91	1.22	40.0	3660698	33967	157	poultry	d__Bacteria;p__Proteobacteria;c__Alphaproteobacteria;o__Rhodospirillales_B;f__Magnetospirillaceae;g__;s__	d__Bacteria;p__Proteobacteria;c__Alphaproteobacteria;o__Rhodospirillales_B;f__Magnetospirillaceae;g__;s__
OH_human_belem_bin.100.fa	JAEXCE000000000	93.08	1.65	21.43	5882640	16910	477	human	d__Bacteria;p__Proteobacteria;c__Alphaproteobacteria;o__Rhizobiales;f__Rhizobiaceae;g__NS-104;s__	d__Bacteria;p__Proteobacteria;c__Alphaproteobacteria;o__Rhizobiales;f__Rhizobiaceae;g__NS-104;s__
OH_human_belem_bin.102.fa	JAEXCF000000000	69.09	0.0	0.0	1064236	8857	144	human	d__Bacteria;p__Firmicutes_A;c__Clostridia;o__Christensenellales;f__CAG-138;g__;s__	d__Bacteria;p__Firmicutes_A;c__Clostridia;o__Christensenellales;f__CAG-138;g__;s__
OH_human_belem_bin.103.fa	JAEXCG000000000	95.8	2.33	0.0	3944600	27650	217	human	d__Bacteria;p__Firmicutes_A;c__Clostridia;o__Christensenellales;f__CAG-74;g__OEMS01;s__	d__Bacteria;p__Firmicutes_A;c__Clostridia;o__Christensenellales;f__CAG-74;g__OEMS01;s__
OH_human_belem_bin.104.fa	JAEXCH000000000	95.16	0.0	0.0	1414716	151248	19	human	d__Archaea;p__Thermoplasmatota;c__Thermoplasmata;o__Methanomassiliicoccales;f__Methanomethylophilaceae;g__Methanoplasma;s__	d__Archaea;p__Thermoplasmatota;c__Thermoplasmata;o__Methanomassiliicoccales;f__Methanomethylophilaceae;g__Methanoplasma;s__
OH_human_belem_bin.105.fa	JAEXCI000000000	66.55	2.85	28.57	1671030	6363	289	human	d__Bacteria;p__Firmicutes_A;c__Clostridia;o__Oscillospirales;f__Oscillospiraceae;g__CAG-170;s__CAG-170 sp002404795	d__Bacteria;p__Firmicutes_A;c__Clostridia;o__Oscillospirales;f__Oscillospiraceae;g__CAG-170;s__CAG-170 sp002404795
OH_human_belem_bin.109.fa	JAEXCJ000000000	97.04	0.3	100.0	3440144	11656	386	human	d__Bacteria;p__Desulfobacterota_A;c__Desulfovibrionia;o__Desulfovibrionales;f__Desulfovibrionaceae;g__Bilophila;s__Bilophila wadsworthia	d__Bacteria;p__Desulfobacterota_A;c__Desulfovibrionia;o__Desulfovibrionales;f__Desulfovibrionaceae;g__Bilophila;s__Bilophila wadsworthia
OH_human_belem_bin.11.fa	JAEXCK000000000	72.28	1.17	22.22	3731137	5394	735	human	d__Bacteria;p__Actinobacteriota;c__Actinobacteria;o__Mycobacteriales;f__Mycobacteriaceae;g__Rhodococcus;s__Rhodococcus hoagii	d__Bacteria;p__Actinobacteriota;c__Actinobacteria;o__Mycobacteriales;f__Mycobacteriaceae;g__Rhodococcus;s__Rhodococcus hoagii
OH_human_belem_bin.111.fa	JAEXCL000000000	92.19	1.27	50.0	2085360	11630	239	human	d__Bacteria;p__Firmicutes_A;c__Clostridia;o__Lachnospirales;f__Lachnospiraceae;g__Fusicatenibacter;s__Fusicatenibacter saccharivorans	d__Bacteria;p__Firmicutes_A;c__Clostridia;o__Lachnospirales;f__Lachnospiraceae;g__Fusicatenibacter;s__Fusicatenibacter saccharivorans
OH_human_belem_bin.112.fa	JAEXCM000000000	72.37	8.62	100.0	4423605	16258	365	human	d__Bacteria;p__Proteobacteria;c__Gammaproteobacteria;o__Enterobacterales;f__Enterobacteriaceae;g__Escherichia;s__Escherichia flexneri	d__Bacteria;p__Proteobacteria;c__Gammaproteobacteria;o__Enterobacterales;f__Enterobacteriaceae;g__Escherichia;s__Escherichia flexneri
OH_human_belem_bin.116.fa	JAEXCN000000000	94.12	6.77	0.0	11062080	27474	581	human	d__Bacteria;p__Myxococcota;c__Polyangia;o__Polyangiales;f__Polyangiaceae;g__Labilithrix;s__	d__Bacteria;p__Myxococcota;c__Polyangia;o__Polyangiales;f__Polyangiaceae;g__Labilithrix;s__
OH_human_belem_bin.117.fa	JAEXCO000000000	94.69	2.45	100.0	2535725	18601	187	human	d__Bacteria;p__Bacteroidota;c__Bacteroidia;o__Bacteroidales;f__Rikenellaceae;g__Alistipes;s__Alistipes shahii	d__Bacteria;p__Bacteroidota;c__Bacteroidia;o__Bacteroidales;f__Rikenellaceae;g__Alistipes;s__Alistipes shahii
OH_human_belem_bin.118.fa	JAEXCP000000000	52.34	2021-02-01	83.33	1007113	5414	205	human	d__Bacteria;p__Proteobacteria;c__Gammaproteobacteria;o__Enterobacterales;f__Pasteurellaceae;g__Haemophilus_D;s__	d__Bacteria;p__Proteobacteria;c__Gammaproteobacteria;o__Enterobacterales;f__Pasteurellaceae;g__Haemophilus_D;s__
OH_human_belem_bin.12.fa	JAEXCQ000000000	73.28	3.45	100.0	5584121	35160	262	human	d__Bacteria;p__Proteobacteria;c__Gammaproteobacteria;o__Pseudomonadales;f__Pseudomonadaceae;g__Pseudomonas;s__Pseudomonas nitroreducens_B	d__Bacteria;p__Proteobacteria;c__Gammaproteobacteria;o__Pseudomonadales;f__Pseudomonadaceae;g__Pseudomonas;s__Pseudomonas nitroreducens_B
OH_human_belem_bin.121.fa	JAEXCR000000000	50.0	1.72	100.0	3990502	14660	398	human	d__Bacteria;p__Bacteroidota;c__Bacteroidia;o__Bacteroidales;f__Bacteroidaceae;g__Bacteroides;s__Bacteroides intestinalis_A	d__Bacteria;p__Bacteroidota;c__Bacteroidia;o__Bacteroidales;f__Bacteroidaceae;g__Bacteroides;s__Bacteroides intestinalis_A
OH_human_belem_bin.122.fa	JAEXCS000000000	94.97	2021-01-01	50.0	2785721	89483	49	human	d__Bacteria;p__Firmicutes_A;c__Clostridia;o__Oscillospirales;f__Oscillospiraceae;g__Oscillibacter;s__	d__Bacteria;p__Firmicutes_A;c__Clostridia;o__Oscillospirales;f__Oscillospiraceae;g__Oscillibacter;s__
OH_human_belem_bin.123.fa	JAEXCT000000000	92.61	4.48	34.78	1823587	14856	168	human	d__Bacteria;p__Actinobacteriota;c__Actinobacteria;o__Actinomycetales;f__Bifidobacteriaceae;g__Bifidobacterium;s__Bifidobacterium adolescentis	d__Bacteria;p__Actinobacteriota;c__Actinobacteria;o__Actinomycetales;f__Bifidobacteriaceae;g__Bifidobacterium;s__Bifidobacterium adolescentis
OH_human_belem_bin.125.fa	JAEXCU000000000	84.62	0.1	100.0	965793	74225	18	human	d__Bacteria;p__Proteobacteria;c__Alphaproteobacteria;o__Rs-D84;f__Rs-D84;g__Rs-D84;s__	d__Bacteria;p__Proteobacteria;c__Alphaproteobacteria;o__Rs-D84;f__Rs-D84;g__Rs-D84;s__
OH_human_belem_bin.127.fa	JAEXCV000000000	93.38	5.17	66.67	2915615	18375	218	human	d__Bacteria;p__Synergistota;c__Synergistia;o__Synergistales;f__Synergistaceae;g__Cloacibacillus;s__Cloacibacillus evryensis	d__Bacteria;p__Synergistota;c__Synergistia;o__Synergistales;f__Synergistaceae;g__Cloacibacillus;s__Cloacibacillus evryensis
OH_human_belem_bin.13.fa	JAEXCW000000000	99.3	0.0	0.0	4864559	75197	103	human	d__Bacteria;p__Proteobacteria;c__Gammaproteobacteria;o__Burkholderiales;f__Burkholderiaceae;g__Bordetella;s__Bordetella hinzii	d__Bacteria;p__Proteobacteria;c__Gammaproteobacteria;o__Burkholderiales;f__Burkholderiaceae;g__Bordetella;s__Bordetella hinzii
OH_human_belem_bin.130.fa	JAEXCX000000000	89.48	1.78	0.0	8087117	10459	982	human	d__Bacteria;p__Actinobacteriota;c__Actinobacteria;o__Streptosporangiales;f__Streptosporangiaceae;g__Spirillospora;s__	d__Bacteria;p__Actinobacteriota;c__Actinobacteria;o__Streptosporangiales;f__Streptosporangiaceae;g__Spirillospora;s__
OH_human_belem_bin.132.fa	JAEXCY000000000	90.85	6.22	57.14	4685904	11762	529	human	d__Bacteria;p__Verrucomicrobiota;c__Lentisphaeria;o__Victivallales;f__UBA1829;g__UBA11452;s__UBA11452 sp003526375	d__Bacteria;p__Verrucomicrobiota;c__Lentisphaeria;o__Victivallales;f__UBA1829;g__UBA11452;s__UBA11452 sp003526375
OH_human_belem_bin.133.fa	JAEXCZ000000000	83.52	3.58	57.14	1898059	6953	313	human	d__Bacteria;p__Firmicutes_A;c__Clostridia;o__Oscillospirales;f__Oscillospiraceae;g__CAG-110;s__CAG-110 sp000434635	d__Bacteria;p__Firmicutes_A;c__Clostridia;o__Oscillospirales;f__Oscillospiraceae;g__CAG-110;s__CAG-110 sp000434635
OH_human_belem_bin.134.fa	JAEXDA000000000	96.61	1.98	0.0	6083806	108831	81	human	d__Bacteria;p__Firmicutes_G;c__UBA4882;o__UBA8346;f__UBA8346;g__UBA8346;s__	d__Bacteria;p__Firmicutes_G;c__UBA4882;o__UBA8346;f__UBA8346;g__UBA8346;s__
OH_human_belem_bin.135.fa	JAEXDB000000000	98.72	0.0	0.0	4171619	108517	89	human	d__Bacteria;p__Proteobacteria;c__Gammaproteobacteria;o__Burkholderiales;f__Aquaspirillaceae;g__Microvirgula;s__Microvirgula aerodenitrificans	d__Bacteria;p__Proteobacteria;c__Gammaproteobacteria;o__Burkholderiales;f__Aquaspirillaceae;g__Microvirgula;s__Microvirgula aerodenitrificans
OH_human_belem_bin.137.fa	JAEXDC000000000	67.76	2021-11-01	50.0	3987735	5199	828	human	d__Bacteria;p__Actinobacteriota;c__Actinobacteria;o__Mycobacteriales;f__Mycobacteriaceae;g__Mycolicibacterium;s__Mycolicibacterium sp002946335	d__Bacteria;p__Actinobacteriota;c__Actinobacteria;o__Mycobacteriales;f__Mycobacteriaceae;g__Mycolicibacterium;s__Mycolicibacterium sp002946335
OH_human_belem_bin.138.fa	JAEXDD000000000	66.77	0.11	100.0	1677117	4535	384	human	d__Bacteria;p__Bacteroidota;c__Bacteroidia;o__Bacteroidales;f__Marinifilaceae;g__Gabonibacter;s__Gabonibacter massiliensis	d__Bacteria;p__Bacteroidota;c__Bacteroidia;o__Bacteroidales;f__Marinifilaceae;g__Gabonibacter;s__Gabonibacter massiliensis
OH_human_belem_bin.14.fa	JAEXDE000000000	87.16	6.96	55.88	3120070	15880	273	human	d__Bacteria;p__Bacteroidota;c__Bacteroidia;o__Bacteroidales;f__Bacteroidaceae;g__Bacteroides;s__Bacteroides uniformis	d__Bacteria;p__Bacteroidota;c__Bacteroidia;o__Bacteroidales;f__Bacteroidaceae;g__Bacteroides;s__Bacteroides uniformis
OH_human_belem_bin.140.fa	JAEXDF000000000	72.41	3.45	50.0	2701008	13976	248	human	d__Bacteria;p__Bacteroidota;c__Bacteroidia;o__Bacteroidales;f__Rikenellaceae;g__Alistipes;s__Alistipes onderdonkii	d__Bacteria;p__Bacteroidota;c__Bacteroidia;o__Bacteroidales;f__Rikenellaceae;g__Alistipes;s__Alistipes onderdonkii
OH_human_belem_bin.142.fa	JAEXDG000000000	99.89	2021-08-01	50.0	4133356	258092	47	human	d__Bacteria;p__Bacteroidota;c__Bacteroidia;o__Bacteroidales;f__Marinifilaceae;g__Odoribacter;s__Odoribacter massiliensis	d__Bacteria;p__Bacteroidota;c__Bacteroidia;o__Bacteroidales;f__Marinifilaceae;g__Odoribacter;s__Odoribacter massiliensis
OH_human_belem_bin.144.fa	JAEXDH000000000	71.29	2021-08-03	0.0	3074470	6318	542	human	d__Bacteria;p__Verrucomicrobiota;c__Lentisphaeria;o__Victivallales;f__Victivallaceae;g__Victivallis;s__Victivallis sp002998355	d__Bacteria;p__Verrucomicrobiota;c__Lentisphaeria;o__Victivallales;f__Victivallaceae;g__Victivallis;s__Victivallis sp002998355
OH_human_belem_bin.148.fa	JAEXDI000000000	78.18	6.25	100.0	2765642	20135	217	human	d__Bacteria;p__Firmicutes_A;c__Clostridia;o__Oscillospirales;f__Ruminococcaceae;g__Faecalibacterium;s__Faecalibacterium prausnitzii_F	d__Bacteria;p__Firmicutes_A;c__Clostridia;o__Oscillospirales;f__Ruminococcaceae;g__Faecalibacterium;s__Faecalibacterium prausnitzii_F
OH_human_belem_bin.149.fa	JAEXDJ000000000	97.11	1.36	50.0	2975336	27467	168	human	d__Bacteria;p__Firmicutes_A;c__Clostridia;o__Oscillospirales;f__Ruminococcaceae;g__Ruthenibacterium;s__Ruthenibacterium lactatiformans	d__Bacteria;p__Firmicutes_A;c__Clostridia;o__Oscillospirales;f__Ruminococcaceae;g__Ruthenibacterium;s__Ruthenibacterium lactatiformans
OH_human_belem_bin.157.fa	JAEXDK000000000	86.96	8.34	41.84	6327741	49474	197	human	d__Bacteria;p__Proteobacteria;c__Gammaproteobacteria;o__Pseudomonadales;f__Pseudomonadaceae;g__Pseudomonas;s__Pseudomonas citronellolis	d__Bacteria;p__Proteobacteria;c__Gammaproteobacteria;o__Pseudomonadales;f__Pseudomonadaceae;g__Pseudomonas;s__Pseudomonas citronellolis
OH_human_belem_bin.158.fa	JAEXDL000000000	93.75	0.48	0.0	2857232	40804	103	human	d__Bacteria;p__Bacteroidota;c__Bacteroidia;o__Bacteroidales;f__UBA932;g__RC9;s__RC9 sp000432515	d__Bacteria;p__Bacteroidota;c__Bacteroidia;o__Bacteroidales;f__UBA932;g__RC9;s__RC9 sp000432515
OH_human_belem_bin.159.fa	JAEXDM000000000	66.41	0.73	0.0	2285742	5744	421	human	d__Bacteria;p__Firmicutes_A;c__Clostridia;o__Oscillospirales;f__Ruminococcaceae;g__Anaerotruncus;s__Anaerotruncus rubiinfantis	d__Bacteria;p__Firmicutes_A;c__Clostridia;o__Oscillospirales;f__Ruminococcaceae;g__Anaerotruncus;s__Anaerotruncus rubiinfantis
OH_human_belem_bin.160.fa	JAEXDN000000000	97.99	0.0	0.0	2113639	56230	75	human	d__Bacteria;p__Firmicutes_A;c__Clostridia;o__Oscillospirales;f__Acutalibacteraceae;g__Ruminococcus_E;s__Ruminococcus_E sp900314705	d__Bacteria;p__Firmicutes_A;c__Clostridia;o__Oscillospirales;f__Acutalibacteraceae;g__Ruminococcus_E;s__Ruminococcus_E sp900314705
OH_human_belem_bin.161.fa	JAEXDO000000000	50.0	0.0	0.0	1426510	6967	231	human	d__Bacteria;p__Bacteroidota;c__Bacteroidia;o__Bacteroidales;f__Muribaculaceae;g__CAG-279;s__CAG-279 sp000437795	d__Bacteria;p__Bacteroidota;c__Bacteroidia;o__Bacteroidales;f__Muribaculaceae;g__CAG-279;s__CAG-279 sp000437795
OH_human_belem_bin.162.fa	JAEXDP000000000	95.96	2.93	33.33	2074245	10484	235	human	d__Archaea;p__Euryarchaeota;c__Methanobacteria;o__Methanobacteriales;f__Methanobacteriaceae;g__Methanobrevibacter_A;s__Methanobrevibacter_A smithii_A	d__Archaea;p__Euryarchaeota;c__Methanobacteria;o__Methanobacteriales;f__Methanobacteriaceae;g__Methanobrevibacter_A;s__Methanobrevibacter_A smithii_A
OH_human_belem_bin.164.fa	JAEXDQ000000000	98.85	0.0	0.0	3436607	97760	57	human	d__Bacteria;p__Spirochaetota;c__Spirochaetia;o__Sphaerochaetales;f__Sphaerochaetaceae;g__Spiro-02;s__	d__Bacteria;p__Spirochaetota;c__Spirochaetia;o__Sphaerochaetales;f__Sphaerochaetaceae;g__Spiro-02;s__
OH_human_belem_bin.169.fa	JAEXDR000000000	90.42	2.68	0.0	3098284	13287	331	human	d__Bacteria;p__Firmicutes_A;c__Clostridia;o__Lachnospirales;f__Cellulosilyticaceae;g__Cellulosilyticum;s__Cellulosilyticum lentocellum	d__Bacteria;p__Firmicutes_A;c__Clostridia;o__Lachnospirales;f__Cellulosilyticaceae;g__Cellulosilyticum;s__Cellulosilyticum lentocellum
OH_human_belem_bin.170.fa	JAEXDS000000000	90.31	2.39	63.64	5774536	32951	295	human	d__Bacteria;p__Proteobacteria;c__Gammaproteobacteria;o__Pseudomonadales;f__Pseudomonadaceae;g__Pseudomonas;s__Pseudomonas aeruginosa	d__Bacteria;p__Proteobacteria;c__Gammaproteobacteria;o__Pseudomonadales;f__Pseudomonadaceae;g__Pseudomonas;s__Pseudomonas aeruginosa
OH_human_belem_bin.172.fa	JAEXDT000000000	92.13	0.0	0.0	1391113	43504	47	human	d__Bacteria;p__Elusimicrobiota;c__Elusimicrobia;o__Elusimicrobiales;f__Elusimicrobiaceae;g__;s__	d__Bacteria;p__Elusimicrobiota;c__Elusimicrobia;o__Elusimicrobiales;f__Elusimicrobiaceae;g__;s__
OH_human_belem_bin.173.fa	JAEXDU000000000	95.86	2.28	71.43	3271486	17762	257	human	d__Bacteria;p__Firmicutes_A;c__Clostridia;o__Oscillospirales;f__Acutalibacteraceae;g__Clostridium_E;s__	d__Bacteria;p__Firmicutes_A;c__Clostridia;o__Oscillospirales;f__Acutalibacteraceae;g__Clostridium_E;s__
OH_human_belem_bin.177.fa	JAEXDV000000000	96.04	1.67	41.67	4632776	42014	188	human	d__Bacteria;p__Bacteroidota;c__Bacteroidia;o__Bacteroidales;f__Bacteroidaceae;g__Bacteroides;s__Bacteroides caccae	d__Bacteria;p__Bacteroidota;c__Bacteroidia;o__Bacteroidales;f__Bacteroidaceae;g__Bacteroides;s__Bacteroides caccae
OH_human_belem_bin.178.fa	JAEXDW000000000	57.18	2.59	50.0	1100845	5358	217	human	d__Bacteria;p__Firmicutes_A;c__Clostridia;o__Oscillospirales;f__Oscillospiraceae;g__CAG-83;s__CAG-83 sp000435555	d__Bacteria;p__Firmicutes_A;c__Clostridia;o__Oscillospirales;f__Oscillospiraceae;g__CAG-83;s__CAG-83 sp000435555
OH_human_belem_bin.179.fa	JAEXDX000000000	50.85	0.81	50.0	1427621	4139	341	human	d__Bacteria;p__Actinobacteriota;c__Coriobacteriia;o__Coriobacteriales;f__Eggerthellaceae;g__Raoultibacter;s__Raoultibacter massiliensis	d__Bacteria;p__Actinobacteriota;c__Coriobacteriia;o__Coriobacteriales;f__Eggerthellaceae;g__Raoultibacter;s__Raoultibacter massiliensis
OH_human_belem_bin.18.fa	JAEXDY000000000	99.33	1.34	0.0	2375884	55543	82	human	d__Bacteria;p__Firmicutes_A;c__Clostridia;o__Lachnospirales;f__Lachnospiraceae;g__Butyrivibrio_A;s__Butyrivibrio_A crossotus	d__Bacteria;p__Firmicutes_A;c__Clostridia;o__Lachnospirales;f__Lachnospiraceae;g__Butyrivibrio_A;s__Butyrivibrio_A crossotus
OH_human_belem_bin.180.fa	JAEXDZ000000000	67.8	1.69	100.0	1592350	5782	302	human	d__Bacteria;p__Synergistota;c__Synergistia;o__Synergistales;f__Dethiosulfovibrionaceae;g__Pyramidobacter;s__Pyramidobacter piscolens	d__Bacteria;p__Synergistota;c__Synergistia;o__Synergistales;f__Dethiosulfovibrionaceae;g__Pyramidobacter;s__Pyramidobacter piscolens
OH_human_belem_bin.183.fa	JAEXEA000000000	98.24	0.88	75.0	2306651	47884	84	human	d__Bacteria;p__Proteobacteria;c__Gammaproteobacteria;o__Enterobacterales;f__Succinivibrionaceae;g__Succinivibrio;s__Succinivibrio sp000431835	d__Bacteria;p__Proteobacteria;c__Gammaproteobacteria;o__Enterobacterales;f__Succinivibrionaceae;g__Succinivibrio;s__Succinivibrio sp000431835
OH_human_belem_bin.184.fa	JAEXEB000000000	83.48	0.63	100.0	1992725	7293	320	human	d__Bacteria;p__Firmicutes;c__Bacilli;o__Lactobacillales;f__Streptococcaceae;g__Lactococcus;s__Lactococcus lactis	d__Bacteria;p__Firmicutes;c__Bacilli;o__Lactobacillales;f__Streptococcaceae;g__Lactococcus;s__Lactococcus lactis
OH_human_belem_bin.185.fa	JAEXEC000000000	89.52	1.27	33.33	1412760	9395	186	human	d__Archaea;p__Thermoplasmatota;c__Thermoplasmata;o__Methanomassiliicoccales;f__Methanomethylophilaceae;g__Methanomethylophilus;s__Methanomethylophilus alvus	d__Archaea;p__Thermoplasmatota;c__Thermoplasmata;o__Methanomassiliicoccales;f__Methanomethylophilaceae;g__Methanomethylophilus;s__Methanomethylophilus alvus
OH_human_belem_bin.188.fa	JAEXED000000000	84.32	3.45	100.0	2748046	10452	328	human	d__Bacteria;p__Synergistota;c__Synergistia;o__Synergistales;f__Synergistaceae;g__Cloacibacillus;s__Cloacibacillus porcorum	d__Bacteria;p__Synergistota;c__Synergistia;o__Synergistales;f__Synergistaceae;g__Cloacibacillus;s__Cloacibacillus porcorum
OH_human_belem_bin.190.fa	JAEXEE000000000	86.96	0.0	0.0	1472408	9569	192	human	d__Bacteria;p__Firmicutes_A;c__Clostridia;o__Christensenellales;f__CAG-138;g__;s__	d__Bacteria;p__Firmicutes_A;c__Clostridia;o__Christensenellales;f__CAG-138;g__;s__
OH_human_belem_bin.191.fa	JAEXEF000000000	81.98	2.23	6.67	1034514	13964	99	human	d__Bacteria;p__Firmicutes_A;c__Clostridia;o__TANB77;f__CAG-508;g__;s__	d__Bacteria;p__Firmicutes_A;c__Clostridia;o__TANB77;f__CAG-508;g__;s__
OH_human_belem_bin.192.fa	JAEXEG000000000	56.24	2021-12-03	50.0	1536122	5427	297	human	d__Bacteria;p__Firmicutes_A;c__Clostridia;o__Lachnospirales;f__Lachnospiraceae;g__Dorea;s__Dorea longicatena	d__Bacteria;p__Firmicutes_A;c__Clostridia;o__Lachnospirales;f__Lachnospiraceae;g__Dorea;s__Dorea longicatena
OH_human_belem_bin.194.fa	JAEXEH000000000	95.14	3.21	33.33	2497199	37126	115	human	d__Bacteria;p__Firmicutes_A;c__Clostridia;o__Clostridiales;f__Clostridiaceae;g__Clostridium;s__	d__Bacteria;p__Firmicutes_A;c__Clostridia;o__Clostridiales;f__Clostridiaceae;g__Clostridium;s__
OH_human_belem_bin.197.fa	JAEXEI000000000	57.53	5.26	33.33	3163259	16691	287	human	d__Bacteria;p__Firmicutes_A;c__Clostridia;o__Lachnospirales;f__Lachnospiraceae;g__Hungatella;s__Hungatella celerecrescens_B	d__Bacteria;p__Firmicutes_A;c__Clostridia;o__Lachnospirales;f__Lachnospiraceae;g__Hungatella;s__Hungatella celerecrescens_B
OH_human_belem_bin.20.fa	JAEXEJ000000000	90.56	0.7	0.0	2159409	101451	30	human	d__Bacteria;p__Spirochaetota;c__Spirochaetia;o__Treponematales;f__Treponemataceae;g__Treponema_D;s__Treponema_D porcinum	d__Bacteria;p__Spirochaetota;c__Spirochaetia;o__Treponematales;f__Treponemataceae;g__Treponema_D;s__Treponema_D porcinum
OH_human_belem_bin.200.fa	JAEXEK000000000	99.33	0.67	0.0	2050092	64658	68	human	d__Bacteria;p__Firmicutes_A;c__Clostridia;o__Oscillospirales;f__Acutalibacteraceae;g__Ruminococcus_E;s__Ruminococcus_E bromii_B	d__Bacteria;p__Firmicutes_A;c__Clostridia;o__Oscillospirales;f__Acutalibacteraceae;g__Ruminococcus_E;s__Ruminococcus_E bromii_B
OH_human_belem_bin.201.fa	JAEXEL000000000	60.67	1.0	0.0	2448738	4693	533	human	d__Bacteria;p__Actinobacteriota;c__Thermoleophilia;o__Solirubrobacterales;f__Solirubrobacteraceae;g__Conexibacter;s__	d__Bacteria;p__Actinobacteriota;c__Thermoleophilia;o__Solirubrobacterales;f__Solirubrobacteraceae;g__Conexibacter;s__
OH_human_belem_bin.202.fa	JAEXEM000000000	73.8	0.05	100.0	2734796	6629	478	human	d__Bacteria;p__Actinobacteriota;c__Actinobacteria;o__Actinomycetales;f__Cellulomonadaceae;g__Cellulomonas;s__	d__Bacteria;p__Actinobacteriota;c__Actinobacteria;o__Actinomycetales;f__Cellulomonadaceae;g__Cellulomonas;s__
OH_human_belem_bin.203.fa	JAEXEN000000000	99.19	1.21	0.0	3073419	106720	40	human	d__Bacteria;p__Firmicutes_A;c__Clostridia;o__Christensenellales;f__CAG-138;g__UBA7707;s__	d__Bacteria;p__Firmicutes_A;c__Clostridia;o__Christensenellales;f__CAG-138;g__UBA7707;s__
OH_human_belem_bin.204.fa	JAEXEO000000000	84.34	6.72	0.0	1877275	107361	102	human	d__Bacteria;p__Firmicutes_A;c__Clostridia;o__4C28d-15;f__CAG-917;g__CAG-1138;s__CAG-1138 sp000434675	d__Bacteria;p__Firmicutes_A;c__Clostridia;o__4C28d-15;f__CAG-917;g__CAG-1138;s__CAG-1138 sp000434675
OH_human_belem_bin.207.fa	JAEXEP000000000	97.95	4.99	28.0	4684717	114610	83	human	d__Bacteria;p__Proteobacteria;c__Gammaproteobacteria;o__Pseudomonadales;f__Pseudomonadaceae;g__Pseudomonas_A;s__Pseudomonas_A stutzeri	d__Bacteria;p__Proteobacteria;c__Gammaproteobacteria;o__Pseudomonadales;f__Pseudomonadaceae;g__Pseudomonas_A;s__Pseudomonas_A stutzeri
OH_human_belem_bin.208.fa	JAEXEQ000000000	93.23	5.33	81.82	2036796	38644	77	human	d__Bacteria;p__Firmicutes_A;c__Clostridia;o__Oscillospirales;f__Ruminococcaceae;g__Faecalibacterium;s__Faecalibacterium prausnitzii_G	d__Bacteria;p__Firmicutes_A;c__Clostridia;o__Oscillospirales;f__Ruminococcaceae;g__Faecalibacterium;s__Faecalibacterium prausnitzii_G
OH_human_belem_bin.211.fa	JAEXER000000000	97.46	2.68	0.0	2471630	15359	226	human	d__Bacteria;p__Firmicutes_A;c__Clostridia;o__Lachnospirales;f__Lachnospiraceae;g__Butyrivibrio_A;s__Butyrivibrio_A sp000431815	d__Bacteria;p__Firmicutes_A;c__Clostridia;o__Lachnospirales;f__Lachnospiraceae;g__Butyrivibrio_A;s__Butyrivibrio_A sp000431815
OH_human_belem_bin.212.fa	JAEXES000000000	71.85	0.0	0.0	1048990	6672	176	human	d__Bacteria;p__Firmicutes;c__Bacilli;o__RF39;f__CAG-1000;g__CAG-605;s__CAG-605 sp000433255	d__Bacteria;p__Firmicutes;c__Bacilli;o__RF39;f__CAG-1000;g__CAG-605;s__CAG-605 sp000433255
OH_human_belem_bin.214.fa	JAEXET000000000	94.71	2.39	0.0	2425450	17027	205	human	d__Bacteria;p__Firmicutes_C;c__Negativicutes;o__Veillonellales;f__Dialisteraceae;g__Dialister;s__Dialister sp000434475	d__Bacteria;p__Firmicutes_C;c__Negativicutes;o__Veillonellales;f__Dialisteraceae;g__Dialister;s__Dialister sp000434475
OH_human_belem_bin.215.fa	JAEXEU000000000	72.85	1.21	0.0	1826521	5127	374	human	d__Bacteria;p__Firmicutes_A;c__Clostridia;o__Christensenellales;f__UBA1750;g__UBA7102;s__	d__Bacteria;p__Firmicutes_A;c__Clostridia;o__Christensenellales;f__UBA1750;g__UBA7102;s__
OH_human_belem_bin.216.fa	JAEXEV000000000	94.33	7.38	0.0	5552573	11548	616	human	d__Bacteria;p__Firmicutes_A;c__Clostridia;o__Lachnospirales;f__Lachnospiraceae;g__Anaerocolumna;s__Anaerocolumna sp000702945	d__Bacteria;p__Firmicutes_A;c__Clostridia;o__Lachnospirales;f__Lachnospiraceae;g__Anaerocolumna;s__Anaerocolumna sp000702945
OH_human_belem_bin.218.fa	JAEXEW000000000	95.42	0.0	0.0	2640477	18021	217	human	d__Bacteria;p__Firmicutes_A;c__Clostridia;o__Peptostreptococcales;f__Peptostreptococcaceae;g__Romboutsia;s__Romboutsia timonensis	d__Bacteria;p__Firmicutes_A;c__Clostridia;o__Peptostreptococcales;f__Peptostreptococcaceae;g__Romboutsia;s__Romboutsia timonensis
OH_human_belem_bin.224.fa	JAEXEX000000000	96.53	0.67	0.0	3217901	45588	111	human	d__Bacteria;p__Proteobacteria;c__Gammaproteobacteria;o__Burkholderiales;f__Burkholderiaceae;g__Comamonas;s__Comamonas kerstersii	d__Bacteria;p__Proteobacteria;c__Gammaproteobacteria;o__Burkholderiales;f__Burkholderiaceae;g__Comamonas;s__Comamonas kerstersii
OH_human_belem_bin.225.fa	JAEXEY000000000	97.1	2021-12-02	16.67	6250641	18407	454	human	d__Bacteria;p__Firmicutes_A;c__Clostridia;o__Clostridiales;f__Clostridiaceae;g__Clostridium;s__	d__Bacteria;p__Firmicutes_A;c__Clostridia;o__Clostridiales;f__Clostridiaceae;g__Clostridium;s__
OH_human_belem_bin.227.fa	JAEXEZ000000000	62.54	1.71	40.0	1701886	5191	346	human	d__Bacteria;p__Firmicutes_A;c__Clostridia;o__Oscillospirales;f__Oscillospiraceae;g__Oscillibacter;s__Oscillibacter sp900115635	d__Bacteria;p__Firmicutes_A;c__Clostridia;o__Oscillospirales;f__Oscillospiraceae;g__Oscillibacter;s__Oscillibacter sp900115635
OH_human_belem_bin.230.fa	JAEXFA000000000	94.63	1.38	25.0	2095242	39059	93	human	d__Bacteria;p__Firmicutes_A;c__Clostridia;o__Oscillospirales;f__Oscillospiraceae;g__CAG-110;s__	d__Bacteria;p__Firmicutes_A;c__Clostridia;o__Oscillospirales;f__Oscillospiraceae;g__CAG-110;s__
OH_human_belem_bin.232.fa	JAEXFB000000000	74.0	2.67	50.0	1139776	28125	64	human	d__Bacteria;p__Firmicutes;c__Bacilli;o__RF39;f__CAG-302;g__CAG-302;s__CAG-302 sp001916775	d__Bacteria;p__Firmicutes;c__Bacilli;o__RF39;f__CAG-302;g__CAG-302;s__CAG-302 sp001916775
OH_human_belem_bin.234.fa	JAEXFC000000000	64.1	5.78	0.0	2356428	3744	617	human	d__Bacteria;p__Proteobacteria;c__Gammaproteobacteria;o__Xanthomonadales;f__Xanthomonadaceae;g__Lysobacter_B;s__	d__Bacteria;p__Proteobacteria;c__Gammaproteobacteria;o__Xanthomonadales;f__Xanthomonadaceae;g__Lysobacter_B;s__
OH_human_belem_bin.235.fa	JAEXFD000000000	99.66	2021-07-02	13.33	4056315	132101	64	human	d__Bacteria;p__Proteobacteria;c__Alphaproteobacteria;o__Sphingomonadales;f__Sphingomonadaceae;g__Sphingomonas;s__	d__Bacteria;p__Proteobacteria;c__Alphaproteobacteria;o__Sphingomonadales;f__Sphingomonadaceae;g__Sphingomonas;s__
OH_human_belem_bin.236.fa	JAEXFE000000000	97.53	2021-01-04	42.86	2706872	31158	143	human	d__Bacteria;p__Firmicutes_A;c__Clostridia;o__Christensenellales;f__CAG-74;g__;s__	d__Bacteria;p__Firmicutes_A;c__Clostridia;o__Christensenellales;f__CAG-74;g__;s__
OH_human_belem_bin.237.fa	JAEXFF000000000	88.14	1.72	40.0	3230411	9516	427	human	d__Bacteria;p__Bacteroidota;c__Bacteroidia;o__Bacteroidales;f__Marinifilaceae;g__Odoribacter;s__	d__Bacteria;p__Bacteroidota;c__Bacteroidia;o__Bacteroidales;f__Marinifilaceae;g__Odoribacter;s__
OH_human_belem_bin.238.fa	JAEXFG000000000	63.58	5.37	69.23	1324985	9844	173	human	d__Bacteria;p__Firmicutes_A;c__Clostridia;o__Oscillospirales;f__Ruminococcaceae;g__Angelakisella;s__	d__Bacteria;p__Firmicutes_A;c__Clostridia;o__Oscillospirales;f__Ruminococcaceae;g__Angelakisella;s__
OH_human_belem_bin.239.fa	JAEXFH000000000	79.16	2021-02-03	57.14	2533626	10542	295	human	d__Bacteria;p__Bacteroidota;c__Bacteroidia;o__Bacteroidales;f__UBA932;g__RC9;s__RC9 sp000433355	d__Bacteria;p__Bacteroidota;c__Bacteroidia;o__Bacteroidales;f__UBA932;g__RC9;s__RC9 sp000433355
OH_human_belem_bin.241.fa	JAEXFI000000000	97.32	1.34	0.0	5358520	144827	56	human	d__Bacteria;p__Firmicutes_A;c__Clostridia;o__Acetivibrionales;f__Acetivibrionaceae;g__Ruminiclostridium_A;s__	d__Bacteria;p__Firmicutes_A;c__Clostridia;o__Acetivibrionales;f__Acetivibrionaceae;g__Ruminiclostridium_A;s__
OH_human_belem_bin.242.fa	JAEXFJ000000000	98.88	0.22	0.0	3136972	106380	55	human	d__Bacteria;p__Proteobacteria;c__Alphaproteobacteria;o__Caulobacterales;f__Caulobacteraceae;g__Brevundimonas;s__Brevundimonas diminuta	d__Bacteria;p__Proteobacteria;c__Alphaproteobacteria;o__Caulobacterales;f__Caulobacteraceae;g__Brevundimonas;s__Brevundimonas diminuta
OH_human_belem_bin.246.fa	JAEXFK000000000	97.06	0.12	100.0	3349539	29408	156	human	d__Bacteria;p__Desulfobacterota_A;c__Desulfovibrionia;o__Desulfovibrionales;f__Desulfovibrionaceae;g__Desulfovibrio;s__	d__Bacteria;p__Desulfobacterota_A;c__Desulfovibrionia;o__Desulfovibrionales;f__Desulfovibrionaceae;g__Desulfovibrio;s__
OH_human_belem_bin.247.fa	JAEXFL000000000	94.76	2021-08-03	26.67	2635316	12924	271	human	d__Bacteria;p__Firmicutes_A;c__Clostridia;o__Christensenellales;f__CAG-74;g__UBA11524;s__UBA11524 sp000437595	d__Bacteria;p__Firmicutes_A;c__Clostridia;o__Christensenellales;f__CAG-74;g__UBA11524;s__UBA11524 sp000437595
OH_human_belem_bin.249.fa	JAEXFM000000000	98.08	1.65	42.86	2115974	67939	47	human	d__Bacteria;p__Bacteroidota;c__Bacteroidia;o__Bacteroidales;f__Rikenellaceae;g__Alistipes;s__Alistipes putredinis	d__Bacteria;p__Bacteroidota;c__Bacteroidia;o__Bacteroidales;f__Rikenellaceae;g__Alistipes;s__Alistipes putredinis
OH_human_belem_bin.250.fa	JAEXFN000000000	88.56	3.67	0.0	5905085	137153	66	human	d__Bacteria;p__Firmicutes_G;c__UBA4882;o__UBA8346;f__UBA8346;g__;s__	d__Bacteria;p__Firmicutes_G;c__UBA4882;o__UBA8346;f__UBA8346;g__;s__
OH_human_belem_bin.251.fa	JAEXFO000000000	89.14	5.78	2021-05-12	1359303	47150	47	human	d__Bacteria;p__Firmicutes;c__Bacilli;o__RF39;f__CAG-1000;g__CAG-605;s__	d__Bacteria;p__Firmicutes;c__Bacilli;o__RF39;f__CAG-1000;g__CAG-605;s__
OH_human_belem_bin.253.fa	JAEXFP000000000	63.37	0.16	83.33	1620377	11145	175	human	d__Bacteria;p__Firmicutes_A;c__Clostridia;o__Christensenellales;f__Christensenellaceae;g__Christensenella;s__Christensenella massiliensis	d__Bacteria;p__Firmicutes_A;c__Clostridia;o__Christensenellales;f__Christensenellaceae;g__Christensenella;s__Christensenella massiliensis
OH_human_belem_bin.254.fa	JAEXFQ000000000	58.5	0.16	37.5	1523149	4934	310	human	d__Bacteria;p__Firmicutes_A;c__Clostridia;o__Lachnospirales;f__Lachnospiraceae;g__Blautia_A;s__Blautia_A wexlerae	d__Bacteria;p__Firmicutes_A;c__Clostridia;o__Lachnospirales;f__Lachnospiraceae;g__Blautia_A;s__Blautia_A wexlerae
OH_human_belem_bin.255.fa	JAEXFR000000000	93.89	0.76	100.0	3688914	15884	321	human	d__Bacteria;p__Bacteroidota;c__Bacteroidia;o__Bacteroidales;f__Bacteroidaceae;g__Bacteroides_B;s__Bacteroides_B vulgatus	d__Bacteria;p__Bacteroidota;c__Bacteroidia;o__Bacteroidales;f__Bacteroidaceae;g__Bacteroides_B;s__Bacteroides_B vulgatus
OH_human_belem_bin.257.fa	JAEXFS000000000	79.71	4.72	80.0	2082842	5849	391	human	d__Bacteria;p__Firmicutes;c__Bacilli;o__Erysipelotrichales;f__Erysipelatoclostridiaceae;g__Catenibacterium;s__Catenibacterium mitsuokai	d__Bacteria;p__Firmicutes;c__Bacilli;o__Erysipelotrichales;f__Erysipelatoclostridiaceae;g__Catenibacterium;s__Catenibacterium mitsuokai
OH_human_belem_bin.26.fa	JAEXFT000000000	72.64	1.34	0.0	1172342	19451	81	human	d__Bacteria;p__Firmicutes_A;c__Clostridia;o__TANB77;f__CAG-508;g__CAG-269;s__CAG-269 sp000431335	d__Bacteria;p__Firmicutes_A;c__Clostridia;o__TANB77;f__CAG-508;g__CAG-269;s__CAG-269 sp000431335
OH_human_belem_bin.260.fa	JAEXFU000000000	51.77	2021-01-01	100.0	1855166	5004	387	human	d__Bacteria;p__Verrucomicrobiota;c__Lentisphaeria;o__Victivallales;f__Victivallaceae;g__Victivallis;s__	d__Bacteria;p__Verrucomicrobiota;c__Lentisphaeria;o__Victivallales;f__Victivallaceae;g__Victivallis;s__
OH_human_belem_bin.28.fa	JAEXFV000000000	98.25	1.86	50.0	2423359	19111	196	human	d__Bacteria;p__Firmicutes_A;c__Clostridia;o__Christensenellales;f__CAG-138;g__;s__	d__Bacteria;p__Firmicutes_A;c__Clostridia;o__Christensenellales;f__CAG-138;g__;s__
OH_human_belem_bin.33.fa	JAEXFW000000000	99.53	0.7	0.0	6489907	229541	41	human	d__Bacteria;p__Proteobacteria;c__Gammaproteobacteria;o__Burkholderiales;f__Burkholderiaceae;g__Achromobacter;s__Achromobacter insolitus	d__Bacteria;p__Proteobacteria;c__Gammaproteobacteria;o__Burkholderiales;f__Burkholderiaceae;g__Achromobacter;s__Achromobacter insolitus
OH_human_belem_bin.34.fa	JAEXFX000000000	97.47	0.92	37.5	5049516	20312	342	human	d__Bacteria;p__Proteobacteria;c__Gammaproteobacteria;o__Burkholderiales;f__Burkholderiaceae;g__Pandoraea;s__Pandoraea apista	d__Bacteria;p__Proteobacteria;c__Gammaproteobacteria;o__Burkholderiales;f__Burkholderiaceae;g__Pandoraea;s__Pandoraea apista
OH_human_belem_bin.35.fa	JAEXFY000000000	97.39	1.25	40.0	2546899	19236	192	human	d__Bacteria;p__Firmicutes_A;c__Clostridia;o__Lachnospirales;f__Lachnospiraceae;g__Agathobacter;s__Agathobacter rectale	d__Bacteria;p__Firmicutes_A;c__Clostridia;o__Lachnospirales;f__Lachnospiraceae;g__Agathobacter;s__Agathobacter rectale
OH_human_belem_bin.39.fa	JAEXFZ000000000	91.94	0.7	0.0	1486376	286983	9	human	d__Bacteria;p__Firmicutes_A;c__Clostridia;o__4C28d-15;f__CAG-917;g__CAG-349;s__CAG-349 sp003539515	d__Bacteria;p__Firmicutes_A;c__Clostridia;o__4C28d-15;f__CAG-917;g__CAG-349;s__CAG-349 sp003539515
OH_human_belem_bin.4.fa	JAEXGA000000000	70.67	2021-07-01	40.0	1843794	6378	325	human	d__Bacteria;p__Bacteroidota;c__Bacteroidia;o__Bacteroidales;f__UBA932;g__RC9;s__RC9 sp000435075	d__Bacteria;p__Bacteroidota;c__Bacteroidia;o__Bacteroidales;f__UBA932;g__RC9;s__RC9 sp000435075
OH_human_belem_bin.42.fa	JAEXGB000000000	92.92	5.37	8.33	2274202	35085	116	human	d__Bacteria;p__Firmicutes_A;c__Clostridia;o__Oscillospirales;f__Oscillospiraceae;g__CAG-170;s__	d__Bacteria;p__Firmicutes_A;c__Clostridia;o__Oscillospirales;f__Oscillospiraceae;g__CAG-170;s__
OH_human_belem_bin.44.fa	JAEXGC000000000	84.95	0.4	0.0	2389250	11294	266	human	d__Bacteria;p__Bacteroidota;c__Bacteroidia;o__Bacteroidales;f__Rikenellaceae;g__Alistipes;s__Alistipes finegoldii	d__Bacteria;p__Bacteroidota;c__Bacteroidia;o__Bacteroidales;f__Rikenellaceae;g__Alistipes;s__Alistipes finegoldii
OH_human_belem_bin.46.fa	JAEXGD000000000	86.14	4.67	19.23	4511557	151816	42	human	d__Bacteria;p__Proteobacteria;c__Gammaproteobacteria;o__Pseudomonadales;f__Pseudomonadaceae;g__Pseudomonas_E;s__Pseudomonas_E sp002439135	d__Bacteria;p__Proteobacteria;c__Gammaproteobacteria;o__Pseudomonadales;f__Pseudomonadaceae;g__Pseudomonas_E;s__Pseudomonas_E sp002439135
OH_human_belem_bin.48.fa	JAEXGE000000000	85.33	2021-01-02	25.0	1672831	6863	263	human	d__Bacteria;p__Firmicutes_A;c__Clostridia;o__Christensenellales;f__QALW01;g__;s__	d__Bacteria;p__Firmicutes_A;c__Clostridia;o__Christensenellales;f__QALW01;g__;s__
OH_human_belem_bin.49.fa	JAEXGF000000000	90.42	1.27	40.0	2181665	12238	239	human	d__Bacteria;p__Proteobacteria;c__Gammaproteobacteria;o__Burkholderiales;f__Burkholderiaceae;g__Oxalobacter;s__Oxalobacter formigenes_A	d__Bacteria;p__Proteobacteria;c__Gammaproteobacteria;o__Burkholderiales;f__Burkholderiaceae;g__Oxalobacter;s__Oxalobacter formigenes_A
OH_human_belem_bin.53.fa	JAEXGG000000000	62.66	1.63	83.33	2366330	6227	424	human	d__Bacteria;p__Bacteroidota;c__Bacteroidia;o__Bacteroidales;f__Tannerellaceae;g__Parabacteroides;s__Parabacteroides distasonis	d__Bacteria;p__Bacteroidota;c__Bacteroidia;o__Bacteroidales;f__Tannerellaceae;g__Parabacteroides;s__Parabacteroides distasonis
OH_human_belem_bin.6.fa	JAEXGH000000000	91.22	2021-01-01	0.0	2022178	115979	33	human	d__Bacteria;p__Verrucomicrobiota;c__Verrucomicrobiae;o__Opitutales;f__CAG-312;g__CAG-312;s__	d__Bacteria;p__Verrucomicrobiota;c__Verrucomicrobiae;o__Opitutales;f__CAG-312;g__CAG-312;s__
OH_human_belem_bin.62.fa	JAEXGI000000000	94.62	0.27	100.0	3746581	40242	128	human	d__Bacteria;p__Bacteroidota;c__Bacteroidia;o__Bacteroidales;f__Marinifilaceae;g__Odoribacter;s__Odoribacter splanchnicus	d__Bacteria;p__Bacteroidota;c__Bacteroidia;o__Bacteroidales;f__Marinifilaceae;g__Odoribacter;s__Odoribacter splanchnicus
OH_human_belem_bin.63.fa	JAEXGJ000000000	87.61	2021-05-02	57.14	2924253	8431	410	human	d__Bacteria;p__Bacteroidota;c__Bacteroidia;o__Bacteroidales;f__Tannerellaceae;g__Parabacteroides;s__Parabacteroides merdae	d__Bacteria;p__Bacteroidota;c__Bacteroidia;o__Bacteroidales;f__Tannerellaceae;g__Parabacteroides;s__Parabacteroides merdae
OH_human_belem_bin.64.fa	JAEXGK000000000	96.3	1.69	0.0	1444710	43107	52	human	d__Bacteria;p__Firmicutes;c__Bacilli;o__RFN20;f__CAG-288;g__CAG-568;s__CAG-568 sp000434395	d__Bacteria;p__Firmicutes;c__Bacilli;o__RFN20;f__CAG-288;g__CAG-568;s__CAG-568 sp000434395
OH_human_belem_bin.65.fa	JAEXGL000000000	96.49	8.13	4.76	6362122	391267	52	human	d__Bacteria;p__Firmicutes_A;c__Clostridia;o__Lachnospirales;f__Lachnospiraceae;g__Herbinix;s__	d__Bacteria;p__Firmicutes_A;c__Clostridia;o__Lachnospirales;f__Lachnospiraceae;g__Herbinix;s__
OH_human_belem_bin.66.fa	JAEXGM000000000	93.06	2021-08-03	0.0	5312603	30204	290	human	d__Bacteria;p__Firmicutes_A;c__Clostridia;o__Lachnospirales;f__Lachnospiraceae;g__Anaerocolumna;s__	d__Bacteria;p__Firmicutes_A;c__Clostridia;o__Lachnospirales;f__Lachnospiraceae;g__Anaerocolumna;s__
OH_human_belem_bin.67.fa	JAEXGN000000000	94.9	0.0	0.0	1864376	17795	156	human	d__Bacteria;p__Proteobacteria;c__Gammaproteobacteria;o__Burkholderiales;f__Burkholderiaceae;g__Duodenibacillus;s__Duodenibacillus massiliensis	d__Bacteria;p__Proteobacteria;c__Gammaproteobacteria;o__Burkholderiales;f__Burkholderiaceae;g__Duodenibacillus;s__Duodenibacillus massiliensis
OH_human_belem_bin.68.fa	JAEXGO000000000	88.91	0.69	50.0	2496929	23362	163	human	d__Bacteria;p__Firmicutes_A;c__Clostridia;o__Oscillospirales;f__Oscillospiraceae;g__CAG-110;s__	d__Bacteria;p__Firmicutes_A;c__Clostridia;o__Oscillospirales;f__Oscillospiraceae;g__CAG-110;s__
OH_human_belem_bin.70.fa	JAEXGP000000000	94.02	2.14	0.0	4123236	12427	434	human	d__Bacteria;p__Actinobacteriota;c__Acidimicrobiia;o__Microtrichales;f__Microtrichaceae;g__IMCC26207;s__	d__Bacteria;p__Actinobacteriota;c__Acidimicrobiia;o__Microtrichales;f__Microtrichaceae;g__IMCC26207;s__
OH_human_belem_bin.73.fa	JAEXGQ000000000	95.43	0.34	50.0	3097881	15364	294	human	d__Bacteria;p__Actinobacteriota;c__Coriobacteriia;o__Coriobacteriales;f__Eggerthellaceae;g__Gordonibacter;s__Gordonibacter urolithinfaciens	d__Bacteria;p__Actinobacteriota;c__Coriobacteriia;o__Coriobacteriales;f__Eggerthellaceae;g__Gordonibacter;s__Gordonibacter urolithinfaciens
OH_human_belem_bin.76.fa	JAEXGR000000000	97.4	1.69	100.0	3161768	53689	85	human	d__Bacteria;p__Synergistota;c__Synergistia;o__Synergistales;f__Synergistaceae;g__Cloacibacillus;s__	d__Bacteria;p__Synergistota;c__Synergistia;o__Synergistales;f__Synergistaceae;g__Cloacibacillus;s__
OH_human_belem_bin.78.fa	JAEXGS000000000	97.96	0.68	0.0	2768706	134941	36	human	d__Bacteria;p__Verrucomicrobiota;c__Verrucomicrobiae;o__Verrucomicrobiales;f__Akkermansiaceae;g__Akkermansia;s__Akkermansia muciniphila	d__Bacteria;p__Verrucomicrobiota;c__Verrucomicrobiae;o__Verrucomicrobiales;f__Akkermansiaceae;g__Akkermansia;s__Akkermansia muciniphila
OH_human_belem_bin.79.fa	JAEXGT000000000	96.68	2.66	2021-09-09	4078639	58834	107	human	d__Bacteria;p__Proteobacteria;c__Alphaproteobacteria;o__Rhizobiales;f__Beijerinckiaceae;g__Microvirga;s__	d__Bacteria;p__Proteobacteria;c__Alphaproteobacteria;o__Rhizobiales;f__Beijerinckiaceae;g__Microvirga;s__
OH_human_belem_bin.80.fa	JAEXGU000000000	93.55	0.67	100.0	2416803	22183	170	human	d__Bacteria;p__Firmicutes_A;c__Clostridia;o__Oscillospirales;f__Ruminococcaceae;g__Ruminiclostridium_E;s__Ruminiclostridium_E siraeum	d__Bacteria;p__Firmicutes_A;c__Clostridia;o__Oscillospirales;f__Ruminococcaceae;g__Ruminiclostridium_E;s__Ruminiclostridium_E siraeum
OH_human_belem_bin.82.fa	JAEXGV000000000	93.55	0.0	0.0	1990327	48919	61	human	d__Bacteria;p__Firmicutes_A;c__Clostridia;o__Christensenellales;f__CAG-138;g__Phil1;s__Phil1 sp001940855	d__Bacteria;p__Firmicutes_A;c__Clostridia;o__Christensenellales;f__CAG-138;g__Phil1;s__Phil1 sp001940855
OH_human_belem_bin.85.fa	JAEXGW000000000	88.23	1.27	33.33	2029891	20542	144	human	d__Bacteria;p__Firmicutes_A;c__Clostridia;o__Lachnospirales;f__Lachnospiraceae;g__Faecalicatena;s__Faecalicatena lactaris	d__Bacteria;p__Firmicutes_A;c__Clostridia;o__Lachnospirales;f__Lachnospiraceae;g__Faecalicatena;s__Faecalicatena lactaris
OH_human_belem_bin.87.fa	JAEXGX000000000	85.75	0.52	33.33	3439274	9147	462	human	d__Bacteria;p__Desulfobacterota_A;c__Desulfovibrionia;o__Desulfovibrionales;f__Desulfovibrionaceae;g__Mailhella;s__	d__Bacteria;p__Desulfobacterota_A;c__Desulfovibrionia;o__Desulfovibrionales;f__Desulfovibrionaceae;g__Mailhella;s__
OH_human_belem_bin.89.fa	JAEXGY000000000	87.77	2.84	0.0	2877779	10630	359	human	d__Bacteria;p__Actinobacteriota;c__Actinobacteria;o__Actinomycetales;f__Actinomycetaceae;g__Pauljensenia;s__	d__Bacteria;p__Actinobacteriota;c__Actinobacteria;o__Actinomycetales;f__Actinomycetaceae;g__Pauljensenia;s__
OH_human_belem_bin.90.fa	JAEXGZ000000000	55.17	0.0	0.0	1678345	6958	271	human	d__Bacteria;p__Firmicutes_B;c__Peptococcia;o__Peptococcales;f__Peptococcaceae;g__;s__	d__Bacteria;p__Firmicutes_B;c__Peptococcia;o__Peptococcales;f__Peptococcaceae;g__;s__
OH_human_belem_bin.92.fa	JAEXHA000000000	94.37	0.76	0.0	3019836	23490	184	human	d__Bacteria;p__Actinobacteriota;c__Actinobacteria;o__Actinomycetales;f__Microbacteriaceae;g__Microbacterium;s__	d__Bacteria;p__Actinobacteriota;c__Actinobacteria;o__Actinomycetales;f__Microbacteriaceae;g__Microbacterium;s__
OH_human_belem_bin.94.fa	JAEXHB000000000	96.43	2.35	25.0	2227098	16016	201	human	d__Bacteria;p__Firmicutes_A;c__Clostridia;o__Oscillospirales;f__Acutalibacteraceae;g__Ruminococcus_E;s__Ruminococcus_E sp003526955	d__Bacteria;p__Firmicutes_A;c__Clostridia;o__Oscillospirales;f__Acutalibacteraceae;g__Ruminococcus_E;s__Ruminococcus_E sp003526955
OH_human_belem_bin.95.fa	JAEXHC000000000	88.14	0.67	0.0	2374917	110285	36	human	d__Bacteria;p__Firmicutes_A;c__Clostridia;o__Oscillospirales;f__CAG-272;g__CAG-390;s__	d__Bacteria;p__Firmicutes_A;c__Clostridia;o__Oscillospirales;f__CAG-272;g__CAG-390;s__
OH_human_belem_bin.96.fa	JAEXHD000000000	62.57	3.51	100.0	4378317	5110	895	human	d__Bacteria;p__Firmicutes_A;c__Clostridia;o__Lachnospirales;f__Lachnospiraceae;g__Hungatella;s__Hungatella effluvii	d__Bacteria;p__Firmicutes_A;c__Clostridia;o__Lachnospirales;f__Lachnospiraceae;g__Hungatella;s__Hungatella effluvii
OH_human_belem_bin.99.fa	JAEXHE000000000	63.34	8.47	17.65	2079236	5172	429	human	d__Bacteria;p__Firmicutes_A;c__Clostridia;o__Lachnospirales;f__Lachnospiraceae;g__Blautia_A;s__Blautia_A massiliensis	d__Bacteria;p__Firmicutes_A;c__Clostridia;o__Lachnospirales;f__Lachnospiraceae;g__Blautia_A;s__Blautia_A massiliensis
OH_human_blumenau_bin.100.fa	JAEXHF000000000	57.05	0.0	0.0	1815135	10626	214	human	d__Bacteria;p__Bacteroidota;c__Bacteroidia;o__Bacteroidales;f__Bacteroidaceae;g__Prevotella;s__Prevotella copri	d__Bacteria;p__Bacteroidota;c__Bacteroidia;o__Bacteroidales;f__Bacteroidaceae;g__Prevotella;s__Prevotella copri
OH_human_blumenau_bin.101.fa	JAEXHG000000000	56.99	1.75	41.67	3410042	4307	800	human	d__Bacteria;p__Actinobacteriota;c__Actinobacteria;o__Mycobacteriales;f__Mycobacteriaceae;g__Gordonia;s__	d__Bacteria;p__Actinobacteriota;c__Actinobacteria;o__Mycobacteriales;f__Mycobacteriaceae;g__Gordonia;s__
OH_human_blumenau_bin.102.fa	JAEXHH000000000	66.82	2.18	18.18	1426937	5850	263	human	d__Bacteria;p__Firmicutes_A;c__Clostridia;o__Oscillospirales;f__Oscillospiraceae;g__UBA738;s__UBA738 sp003522945	d__Bacteria;p__Firmicutes_A;c__Clostridia;o__Oscillospirales;f__Oscillospiraceae;g__UBA738;s__UBA738 sp003522945
OH_human_blumenau_bin.106.fa	JAEXHI000000000	97.45	0.48	0.0	5694487	306551	38	human	d__Bacteria;p__Bacteroidota;c__Bacteroidia;o__Sphingobacteriales;f__Sphingobacteriaceae;g__Pedobacter;s__	d__Bacteria;p__Bacteroidota;c__Bacteroidia;o__Sphingobacteriales;f__Sphingobacteriaceae;g__Pedobacter;s__
OH_human_blumenau_bin.107.fa	JAEXHJ000000000	82.97	1.48	75.0	2115355	8728	292	human	d__Bacteria;p__Firmicutes_A;c__Clostridia;o__Lachnospirales;f__Lachnospiraceae;g__Blautia_A;s__Blautia_A wexlerae	d__Bacteria;p__Firmicutes_A;c__Clostridia;o__Lachnospirales;f__Lachnospiraceae;g__Blautia_A;s__Blautia_A wexlerae
OH_human_blumenau_bin.108.fa	JAEXHK000000000	64.26	0.0	0.0	1373236	6761	236	human	d__Bacteria;p__Firmicutes_C;c__Negativicutes;o__Selenomonadales;f__Selenomonadaceae;g__Mitsuokella;s__Mitsuokella jalaludinii	d__Bacteria;p__Firmicutes_C;c__Negativicutes;o__Selenomonadales;f__Selenomonadaceae;g__Mitsuokella;s__Mitsuokella jalaludinii
OH_human_blumenau_bin.109.fa	JAEXHL000000000	94.49	0.73	33.33	1890494	16084	175	human	d__Bacteria;p__Firmicutes_A;c__Clostridia;o__Oscillospirales;f__Acutalibacteraceae;g__Ruminococcus_E;s__Ruminococcus_E sp003526955	d__Bacteria;p__Firmicutes_A;c__Clostridia;o__Oscillospirales;f__Acutalibacteraceae;g__Ruminococcus_E;s__Ruminococcus_E sp003526955
OH_human_blumenau_bin.11.fa	JAEXHM000000000	60.09	0.34	100.0	1344231	4718	291	human	d__Bacteria;p__Firmicutes_A;c__Clostridia;o__Oscillospirales;f__Oscillospiraceae;g__Lawsonibacter;s__Lawsonibacter asaccharolyticus	d__Bacteria;p__Firmicutes_A;c__Clostridia;o__Oscillospirales;f__Oscillospiraceae;g__Lawsonibacter;s__Lawsonibacter asaccharolyticus
OH_human_blumenau_bin.110.fa	JAEXHN000000000	88.88	1.76	77.78	2540340	10423	294	human	d__Bacteria;p__Actinobacteriota;c__Actinobacteria;o__Actinomycetales;f__Microbacteriaceae;g__Microbacterium;s__	d__Bacteria;p__Actinobacteriota;c__Actinobacteria;o__Actinomycetales;f__Microbacteriaceae;g__Microbacterium;s__
OH_human_blumenau_bin.113.fa	JAEXHO000000000	70.54	6.25	100.0	1812019	10515	220	human	d__Bacteria;p__Firmicutes_A;c__Clostridia;o__Oscillospirales;f__Ruminococcaceae;g__Faecalibacterium;s__Faecalibacterium prausnitzii_D	d__Bacteria;p__Firmicutes_A;c__Clostridia;o__Oscillospirales;f__Ruminococcaceae;g__Faecalibacterium;s__Faecalibacterium prausnitzii_D
OH_human_blumenau_bin.114.fa	JAEXHP000000000	91.74	0.0	0.0	2027475	27885	118	human	d__Bacteria;p__Firmicutes_C;c__Negativicutes;o__Veillonellales;f__Dialisteraceae;g__Dialister;s__Dialister succinatiphilus	d__Bacteria;p__Firmicutes_C;c__Negativicutes;o__Veillonellales;f__Dialisteraceae;g__Dialister;s__Dialister succinatiphilus
OH_human_blumenau_bin.116.fa	JAEXHQ000000000	72.01	1.27	50.0	1415563	5800	261	human	d__Bacteria;p__Proteobacteria;c__Gammaproteobacteria;o__Burkholderiales;f__Burkholderiaceae;g__Parasutterella;s__Parasutterella excrementihominis	d__Bacteria;p__Proteobacteria;c__Gammaproteobacteria;o__Burkholderiales;f__Burkholderiaceae;g__Parasutterella;s__Parasutterella excrementihominis
OH_human_blumenau_bin.117.fa	JAEXHR000000000	95.05	3.59	0.0	6620795	26149	397	human	d__Bacteria;p__Proteobacteria;c__Alphaproteobacteria;o__Rhizobiales;f__Xanthobacteraceae;g__Tardiphaga;s__	d__Bacteria;p__Proteobacteria;c__Alphaproteobacteria;o__Rhizobiales;f__Xanthobacteraceae;g__Tardiphaga;s__
OH_human_blumenau_bin.119.fa	JAEXHS000000000	73.92	0.79	100.0	2247680	6617	383	human	d__Bacteria;p__Firmicutes_A;c__Clostridia;o__Lachnospirales;f__Lachnospiraceae;g__Blautia_A;s__Blautia_A sp900066165	d__Bacteria;p__Firmicutes_A;c__Clostridia;o__Lachnospirales;f__Lachnospiraceae;g__Blautia_A;s__Blautia_A sp900066165
OH_human_blumenau_bin.12.fa	JAEXHT000000000	81.29	2021-04-02	83.33	3241197	8984	439	human	d__Bacteria;p__Desulfobacterota_A;c__Desulfovibrionia;o__Desulfovibrionales;f__Desulfovibrionaceae;g__Bilophila;s__Bilophila wadsworthia	d__Bacteria;p__Desulfobacterota_A;c__Desulfovibrionia;o__Desulfovibrionales;f__Desulfovibrionaceae;g__Bilophila;s__Bilophila wadsworthia
OH_human_blumenau_bin.121.fa	JAEXHU000000000	92.53	2021-06-01	33.33	2561095	28258	134	human	d__Bacteria;p__Bacteroidota;c__Bacteroidia;o__Bacteroidales;f__Rikenellaceae;g__Alistipes;s__Alistipes shahii	d__Bacteria;p__Bacteroidota;c__Bacteroidia;o__Bacteroidales;f__Rikenellaceae;g__Alistipes;s__Alistipes shahii
OH_human_blumenau_bin.122.fa	JAEXHV000000000	67.13	0.89	100.0	1720026	10116	224	human	d__Bacteria;p__Firmicutes_A;c__Clostridia;o__Oscillospirales;f__Ruminococcaceae;g__Faecalibacterium;s__Faecalibacterium prausnitzii_C	d__Bacteria;p__Firmicutes_A;c__Clostridia;o__Oscillospirales;f__Ruminococcaceae;g__Faecalibacterium;s__Faecalibacterium prausnitzii_C
OH_human_blumenau_bin.123.fa	JAEXHW000000000	88.42	1.69	60.0	2367880	29768	132	human	d__Bacteria;p__Firmicutes;c__Bacilli;o__Lactobacillales;f__Enterococcaceae;g__Enterococcus_B;s__Enterococcus_B faecium	d__Bacteria;p__Firmicutes;c__Bacilli;o__Lactobacillales;f__Enterococcaceae;g__Enterococcus_B;s__Enterococcus_B faecium
OH_human_blumenau_bin.124.fa	JAEXHX000000000	100.0	0.0	0.0	1686107	15703	141	human	d__Archaea;p__Euryarchaeota;c__Methanobacteria;o__Methanobacteriales;f__Methanobacteriaceae;g__Methanobrevibacter_A;s__Methanobrevibacter_A smithii	d__Archaea;p__Euryarchaeota;c__Methanobacteria;o__Methanobacteriales;f__Methanobacteriaceae;g__Methanobrevibacter_A;s__Methanobrevibacter_A smithii
OH_human_blumenau_bin.125.fa	JAEXHY000000000	95.09	1.19	16.67	5974544	16217	517	human	d__Bacteria;p__Proteobacteria;c__Gammaproteobacteria;o__Burkholderiales;f__Burkholderiaceae;g__Delftia;s__Delftia tsuruhatensis	d__Bacteria;p__Proteobacteria;c__Gammaproteobacteria;o__Burkholderiales;f__Burkholderiaceae;g__Delftia;s__Delftia tsuruhatensis
OH_human_blumenau_bin.126.fa	JAEXHZ000000000	57.61	1.68	0.0	2834084	4048	699	human	d__Bacteria;p__Firmicutes_A;c__Clostridia;o__Lachnospirales;f__Lachnospiraceae;g__Anaerocolumna;s__	d__Bacteria;p__Firmicutes_A;c__Clostridia;o__Lachnospirales;f__Lachnospiraceae;g__Anaerocolumna;s__
OH_human_blumenau_bin.129.fa	JAEXIA000000000	63.28	3.45	100.0	2907979	12197	304	human	d__Bacteria;p__Bacteroidota;c__Bacteroidia;o__Bacteroidales;f__Bacteroidaceae;g__Bacteroides;s__Bacteroides uniformis	d__Bacteria;p__Bacteroidota;c__Bacteroidia;o__Bacteroidales;f__Bacteroidaceae;g__Bacteroides;s__Bacteroides uniformis
OH_human_blumenau_bin.13.fa	JAEXIB000000000	60.34	4.94	20.0	1425203	5264	292	human	d__Bacteria;p__Firmicutes_A;c__Clostridia;o__Oscillospirales;f__Butyricicoccaceae;g__Agathobaculum;s__Agathobaculum butyriciproducens	d__Bacteria;p__Firmicutes_A;c__Clostridia;o__Oscillospirales;f__Butyricicoccaceae;g__Agathobaculum;s__Agathobaculum butyriciproducens
OH_human_blumenau_bin.130.fa	JAEXIC000000000	53.86	0.0	0.0	1174953	7158	194	human	d__Bacteria;p__Firmicutes;c__Bacilli;o__Erysipelotrichales;f__Erysipelatoclostridiaceae;g__Catenibacterium;s__Catenibacterium mitsuokai	d__Bacteria;p__Firmicutes;c__Bacilli;o__Erysipelotrichales;f__Erysipelatoclostridiaceae;g__Catenibacterium;s__Catenibacterium mitsuokai
OH_human_blumenau_bin.131.fa	JAEXID000000000	95.62	1.91	75.0	3257044	35396	148	human	d__Bacteria;p__Proteobacteria;c__Gammaproteobacteria;o__Pseudomonadales;f__Moraxellaceae;g__Acinetobacter;s__Acinetobacter ursingii	d__Bacteria;p__Proteobacteria;c__Gammaproteobacteria;o__Pseudomonadales;f__Moraxellaceae;g__Acinetobacter;s__Acinetobacter ursingii
OH_human_blumenau_bin.132.fa	JAEXIE000000000	90.9	0.99	57.14	3848999	18197	307	human	d__Bacteria;p__Firmicutes_A;c__Clostridia;o__Lachnospirales;f__Lachnospiraceae;g__Faecalicatena;s__Faecalicatena sp000509105	d__Bacteria;p__Firmicutes_A;c__Clostridia;o__Lachnospirales;f__Lachnospiraceae;g__Faecalicatena;s__Faecalicatena sp000509105
OH_human_blumenau_bin.134.fa	JAEXIF000000000	97.44	1.51	50.0	2223694	17709	169	human	d__Bacteria;p__Firmicutes;c__Bacilli;o__Erysipelotrichales;f__Erysipelotrichaceae;g__Holdemanella;s__Holdemanella sp002299315	d__Bacteria;p__Firmicutes;c__Bacilli;o__Erysipelotrichales;f__Erysipelotrichaceae;g__Holdemanella;s__Holdemanella sp002299315
OH_human_blumenau_bin.138.fa	JAEXIG000000000	90.86	2.27	20.0	2879332	9249	379	human	d__Bacteria;p__Desulfobacterota_A;c__Desulfovibrionia;o__Desulfovibrionales;f__Desulfovibrionaceae;g__Desulfovibrio;s__Desulfovibrio desulfuricans	d__Bacteria;p__Desulfobacterota_A;c__Desulfovibrionia;o__Desulfovibrionales;f__Desulfovibrionaceae;g__Desulfovibrio;s__Desulfovibrio desulfuricans
OH_human_blumenau_bin.14.fa	JAEXIH000000000	98.32	4.57	41.67	2633780	35182	104	human	d__Bacteria;p__Bacteroidota;c__Bacteroidia;o__Bacteroidales;f__Rikenellaceae;g__Alistipes;s__Alistipes obesi	d__Bacteria;p__Bacteroidota;c__Bacteroidia;o__Bacteroidales;f__Rikenellaceae;g__Alistipes;s__Alistipes obesi
OH_human_blumenau_bin.140.fa	JAEXII000000000	90.21	5.46	20.0	2289359	13154	235	human	d__Bacteria;p__Firmicutes_A;c__Clostridia;o__Lachnospirales;f__Lachnospiraceae;g__Agathobacter;s__Agathobacter faecis	d__Bacteria;p__Firmicutes_A;c__Clostridia;o__Lachnospirales;f__Lachnospiraceae;g__Agathobacter;s__Agathobacter faecis
OH_human_blumenau_bin.141.fa	JAEXIJ000000000	93.81	1.17	37.5	6721555	29023	379	human	d__Bacteria;p__Proteobacteria;c__Gammaproteobacteria;o__Burkholderiales;f__Burkholderiaceae;g__Achromobacter;s__Achromobacter bronchiseptica	d__Bacteria;p__Proteobacteria;c__Gammaproteobacteria;o__Burkholderiales;f__Burkholderiaceae;g__Achromobacter;s__Achromobacter bronchiseptica
OH_human_blumenau_bin.142.fa	JAEXIK000000000	97.94	0.05	100.0	3601130	43466	135	human	d__Bacteria;p__Proteobacteria;c__Gammaproteobacteria;o__Pseudomonadales;f__Moraxellaceae;g__Acinetobacter;s__Acinetobacter baumannii	d__Bacteria;p__Proteobacteria;c__Gammaproteobacteria;o__Pseudomonadales;f__Moraxellaceae;g__Acinetobacter;s__Acinetobacter baumannii
OH_human_blumenau_bin.143.fa	JAEXIL000000000	81.15	1.61	33.33	3921442	20143	288	human	d__Bacteria;p__Bacteroidota;c__Bacteroidia;o__Bacteroidales;f__Marinifilaceae;g__Butyricimonas;s__Butyricimonas sp900258545	d__Bacteria;p__Bacteroidota;c__Bacteroidia;o__Bacteroidales;f__Marinifilaceae;g__Butyricimonas;s__Butyricimonas sp900258545
OH_human_blumenau_bin.144.fa	JAEXIM000000000	51.72	0.0	0.0	646633	34852	31	human	d__Bacteria;p__Firmicutes_C;c__Negativicutes;o__Veillonellales;f__Dialisteraceae;g__Dialister;s__Dialister sp900343095	d__Bacteria;p__Firmicutes_C;c__Negativicutes;o__Veillonellales;f__Dialisteraceae;g__Dialister;s__Dialister sp900343095
OH_human_blumenau_bin.147.fa	JAEXIN000000000	98.66	8.39	5.88	2729876	31820	201	human	d__Bacteria;p__Firmicutes_A;c__Clostridia;o__Oscillospirales;f__Ruminococcaceae;g__UBA3818;s__	d__Bacteria;p__Firmicutes_A;c__Clostridia;o__Oscillospirales;f__Ruminococcaceae;g__UBA3818;s__
OH_human_blumenau_bin.148.fa	JAEXIO000000000	87.27	0.15	100.0	4547009	12872	473	human	d__Bacteria;p__Firmicutes_A;c__Clostridia;o__Lachnospirales;f__Lachnospiraceae;g__Faecalicatena;s__Faecalicatena fissicatena	d__Bacteria;p__Firmicutes_A;c__Clostridia;o__Lachnospirales;f__Lachnospiraceae;g__Faecalicatena;s__Faecalicatena fissicatena
OH_human_blumenau_bin.150.fa	JAEXIP000000000	90.27	0.84	2021-11-11	2150291	27626	121	human	d__Bacteria;p__Firmicutes_A;c__Clostridia;o__Oscillospirales;f__Oscillospiraceae;g__CAG-110;s__CAG-110 sp003525905	d__Bacteria;p__Firmicutes_A;c__Clostridia;o__Oscillospirales;f__Oscillospiraceae;g__CAG-110;s__CAG-110 sp003525905
OH_human_blumenau_bin.154.fa	JAEXIQ000000000	51.54	7.14	60.0	1607557	7402	268	human	d__Bacteria;p__Firmicutes_A;c__Clostridia;o__Oscillospirales;f__Ruminococcaceae;g__Faecalibacterium;s__Faecalibacterium prausnitzii_K	d__Bacteria;p__Firmicutes_A;c__Clostridia;o__Oscillospirales;f__Ruminococcaceae;g__Faecalibacterium;s__Faecalibacterium prausnitzii_K
OH_human_blumenau_bin.155.fa	JAEXIR000000000	94.85	2021-05-02	37.5	1933064	27662	121	human	d__Bacteria;p__Actinobacteriota;c__Actinobacteria;o__Actinomycetales;f__Bifidobacteriaceae;g__Bifidobacterium;s__Bifidobacterium adolescentis	d__Bacteria;p__Actinobacteriota;c__Actinobacteria;o__Actinomycetales;f__Bifidobacteriaceae;g__Bifidobacterium;s__Bifidobacterium adolescentis
OH_human_blumenau_bin.156.fa	JAEXIS000000000	93.71	2021-12-01	100.0	2466909	19147	185	human	d__Bacteria;p__Bacteroidota;c__Bacteroidia;o__Bacteroidales;f__Rikenellaceae;g__Alistipes;s__Alistipes finegoldii	d__Bacteria;p__Bacteroidota;c__Bacteroidia;o__Bacteroidales;f__Rikenellaceae;g__Alistipes;s__Alistipes finegoldii
OH_human_blumenau_bin.157.fa	JAEXIT000000000	99.47	0.35	0.0	3838090	269397	21	human	d__Bacteria;p__Bacteroidota;c__Bacteroidia;o__Flavobacteriales;f__Flavobacteriaceae;g__Flavobacterium;s__	d__Bacteria;p__Bacteroidota;c__Bacteroidia;o__Flavobacteriales;f__Flavobacteriaceae;g__Flavobacterium;s__
OH_human_blumenau_bin.160.fa	JAEXIU000000000	70.69	0.0	0.0	4000600	12365	438	human	d__Bacteria;p__Bacteroidota;c__Bacteroidia;o__Bacteroidales;f__Bacteroidaceae;g__Bacteroides;s__Bacteroides thetaiotaomicron	d__Bacteria;p__Bacteroidota;c__Bacteroidia;o__Bacteroidales;f__Bacteroidaceae;g__Bacteroides;s__Bacteroides thetaiotaomicron
OH_human_blumenau_bin.162.fa	JAEXIV000000000	81.52	2021-04-03	68.18	1562303	15293	150	human	d__Bacteria;p__Firmicutes_A;c__Clostridia;o__Oscillospirales;f__Oscillospiraceae;g__CAG-83;s__CAG-83 sp000435555	d__Bacteria;p__Firmicutes_A;c__Clostridia;o__Oscillospirales;f__Oscillospiraceae;g__CAG-83;s__CAG-83 sp000435555
OH_human_blumenau_bin.164.fa	JAEXIW000000000	67.5	0.12	0.0	1798035	6570	309	human	d__Bacteria;p__Firmicutes_A;c__Clostridia;o__Oscillospirales;f__Ruminococcaceae;g__Gemmiger;s__Gemmiger formicilis	d__Bacteria;p__Firmicutes_A;c__Clostridia;o__Oscillospirales;f__Ruminococcaceae;g__Gemmiger;s__Gemmiger formicilis
OH_human_blumenau_bin.167.fa	JAEXIX000000000	85.48	0.92	66.67	2970561	19366	224	human	d__Bacteria;p__Desulfobacterota_A;c__Desulfovibrionia;o__Desulfovibrionales;f__Desulfovibrionaceae;g__Bilophila;s__	d__Bacteria;p__Desulfobacterota_A;c__Desulfovibrionia;o__Desulfovibrionales;f__Desulfovibrionaceae;g__Bilophila;s__
OH_human_blumenau_bin.168.fa	JAEXIY000000000	95.64	0.0	0.0	2252124	97122	64	human	d__Bacteria;p__Firmicutes_A;c__Clostridia;o__Oscillospirales;f__Ruminococcaceae;g__Ruminococcus_C;s__Ruminococcus_C sp000433635	d__Bacteria;p__Firmicutes_A;c__Clostridia;o__Oscillospirales;f__Ruminococcaceae;g__Ruminococcus_C;s__Ruminococcus_C sp000433635
OH_human_blumenau_bin.17.fa	JAEXIZ000000000	60.69	1.72	100.0	3980064	11972	432	human	d__Bacteria;p__Bacteroidota;c__Bacteroidia;o__Bacteroidales;f__Bacteroidaceae;g__Bacteroides;s__Bacteroides ovatus	d__Bacteria;p__Bacteroidota;c__Bacteroidia;o__Bacteroidales;f__Bacteroidaceae;g__Bacteroides;s__Bacteroides ovatus
OH_human_blumenau_bin.170.fa	JAEXJA000000000	97.6	2021-05-01	0.0	2236797	76442	49	human	d__Bacteria;p__Firmicutes_C;c__Negativicutes;o__Acidaminococcales;f__Acidaminococcaceae;g__Phascolarctobacterium;s__Phascolarctobacterium faecium	d__Bacteria;p__Firmicutes_C;c__Negativicutes;o__Acidaminococcales;f__Acidaminococcaceae;g__Phascolarctobacterium;s__Phascolarctobacterium faecium
OH_human_blumenau_bin.174.fa	JAEXJB000000000	70.29	2.63	15.0	3110377	131007	49	human	d__Bacteria;p__Proteobacteria;c__Gammaproteobacteria;o__Pseudomonadales;f__Pseudomonadaceae;g__Pseudomonas_A;s__Pseudomonas_A stutzeri	d__Bacteria;p__Proteobacteria;c__Gammaproteobacteria;o__Pseudomonadales;f__Pseudomonadaceae;g__Pseudomonas_A;s__Pseudomonas_A stutzeri
OH_human_blumenau_bin.175.fa	JAEXJC000000000	82.16	0.72	37.5	2046874	7543	300	human	d__Bacteria;p__Firmicutes_A;c__Clostridia;o__Lachnospirales;f__Lachnospiraceae;g__Blautia_A;s__Blautia_A massiliensis	d__Bacteria;p__Firmicutes_A;c__Clostridia;o__Lachnospirales;f__Lachnospiraceae;g__Blautia_A;s__Blautia_A massiliensis
OH_human_blumenau_bin.176.fa	JAEXJD000000000	71.86	2021-06-03	0.0	1740140	6166	301	human	d__Bacteria;p__Firmicutes_A;c__Clostridia;o__Monoglobales;f__UBA1381;g__CAG-41;s__CAG-41 sp900066215	d__Bacteria;p__Firmicutes_A;c__Clostridia;o__Monoglobales;f__UBA1381;g__CAG-41;s__CAG-41 sp900066215
OH_human_blumenau_bin.177.fa	JAEXJE000000000	79.66	1.72	100.0	3669454	28319	185	human	d__Bacteria;p__Bacteroidota;c__Bacteroidia;o__Bacteroidales;f__Bacteroidaceae;g__Bacteroides;s__Bacteroides caccae	d__Bacteria;p__Bacteroidota;c__Bacteroidia;o__Bacteroidales;f__Bacteroidaceae;g__Bacteroides;s__Bacteroides caccae
OH_human_blumenau_bin.18.fa	JAEXJF000000000	85.81	4.98	20.0	3769423	8343	556	human	d__Bacteria;p__Verrucomicrobiota;c__Lentisphaeria;o__Victivallales;f__Victivallaceae;g__Victivallis;s__Victivallis sp002998355	d__Bacteria;p__Verrucomicrobiota;c__Lentisphaeria;o__Victivallales;f__Victivallaceae;g__Victivallis;s__Victivallis sp002998355
OH_human_blumenau_bin.181.fa	JAEXJG000000000	66.82	1.64	0.0	1999968	5711	375	human	d__Bacteria;p__Firmicutes_A;c__Clostridia;o__Lachnospirales;f__Lachnospiraceae;g__Ruminococcus_A;s__Ruminococcus_A sp003011855	d__Bacteria;p__Firmicutes_A;c__Clostridia;o__Lachnospirales;f__Lachnospiraceae;g__Ruminococcus_A;s__Ruminococcus_A sp003011855
OH_human_blumenau_bin.182.fa	JAEXJH000000000	83.49	0.93	2021-08-23	4389588	6646	719	human	d__Bacteria;p__Proteobacteria;c__Alphaproteobacteria;o__Caulobacterales;f__Caulobacteraceae;g__Caulobacter;s__	d__Bacteria;p__Proteobacteria;c__Alphaproteobacteria;o__Caulobacterales;f__Caulobacteraceae;g__Caulobacter;s__
OH_human_blumenau_bin.183.fa	JAEXJI000000000	85.68	0.39	50.0	1884146	9010	253	human	d__Bacteria;p__Firmicutes_A;c__Clostridia;o__Lachnospirales;f__Lachnospiraceae;g__Faecalicatena;s__Faecalicatena faecis	d__Bacteria;p__Firmicutes_A;c__Clostridia;o__Lachnospirales;f__Lachnospiraceae;g__Faecalicatena;s__Faecalicatena faecis
OH_human_blumenau_bin.184.fa	JAEXJJ000000000	84.68	0.97	37.5	3009686	10299	375	human	d__Bacteria;p__Bacteroidota;c__Bacteroidia;o__Bacteroidales;f__Tannerellaceae;g__Parabacteroides;s__Parabacteroides distasonis	d__Bacteria;p__Bacteroidota;c__Bacteroidia;o__Bacteroidales;f__Tannerellaceae;g__Parabacteroides;s__Parabacteroides distasonis
OH_human_blumenau_bin.185.fa	JAEXJK000000000	59.23	0.45	0.0	1289544	11316	146	human	d__Bacteria;p__Firmicutes_A;c__Clostridia;o__TANB77;f__CAG-508;g__CAG-245;s__	d__Bacteria;p__Firmicutes_A;c__Clostridia;o__TANB77;f__CAG-508;g__CAG-245;s__
OH_human_blumenau_bin.186.fa	JAEXJL000000000	66.02	3.57	100.0	1885933	10637	217	human	d__Bacteria;p__Firmicutes_A;c__Clostridia;o__Oscillospirales;f__Ruminococcaceae;g__Faecalibacterium;s__Faecalibacterium prausnitzii_G	d__Bacteria;p__Firmicutes_A;c__Clostridia;o__Oscillospirales;f__Ruminococcaceae;g__Faecalibacterium;s__Faecalibacterium prausnitzii_G
OH_human_blumenau_bin.19.fa	JAEXJM000000000	91.72	0.64	66.67	1926093	38297	71	human	d__Bacteria;p__Proteobacteria;c__Gammaproteobacteria;o__Burkholderiales;f__Burkholderiaceae;g__Oxalobacter;s__	d__Bacteria;p__Proteobacteria;c__Gammaproteobacteria;o__Burkholderiales;f__Burkholderiaceae;g__Oxalobacter;s__
OH_human_blumenau_bin.190.fa	JAEXJN000000000	63.5	0.0	0.0	1232329	5228	239	human	d__Archaea;p__Euryarchaeota;c__Methanobacteria;o__Methanobacteriales;f__Methanobacteriaceae;g__Methanosphaera;s__Methanosphaera stadtmanae	d__Archaea;p__Euryarchaeota;c__Methanobacteria;o__Methanobacteriales;f__Methanobacteriaceae;g__Methanosphaera;s__Methanosphaera stadtmanae
OH_human_blumenau_bin.192.fa	JAEXJO000000000	90.87	0.96	100.0	2422759	149655	32	human	d__Bacteria;p__Bacteroidota;c__Bacteroidia;o__Bacteroidales;f__Rikenellaceae;g__Alistipes_A;s__Alistipes_A indistinctus	d__Bacteria;p__Bacteroidota;c__Bacteroidia;o__Bacteroidales;f__Rikenellaceae;g__Alistipes_A;s__Alistipes_A indistinctus
OH_human_blumenau_bin.194.fa	JAEXJP000000000	75.46	1.69	71.43	2284011	5884	422	human	d__Bacteria;p__Firmicutes;c__Bacilli;o__Lactobacillales;f__Enterococcaceae;g__Enterococcus_D;s__Enterococcus_D gallinarum	d__Bacteria;p__Firmicutes;c__Bacilli;o__Lactobacillales;f__Enterococcaceae;g__Enterococcus_D;s__Enterococcus_D gallinarum
OH_human_blumenau_bin.195.fa	JAEXJQ000000000	94.96	1.73	57.14	3294506	24308	214	human	d__Bacteria;p__Bacteroidota;c__Bacteroidia;o__Bacteroidales;f__Bacteroidaceae;g__Bacteroides;s__Bacteroides stercoris	d__Bacteria;p__Bacteroidota;c__Bacteroidia;o__Bacteroidales;f__Bacteroidaceae;g__Bacteroides;s__Bacteroides stercoris
OH_human_blumenau_bin.196.fa	JAEXJR000000000	68.22	1.57	100.0	1154005	5332	225	human	d__Bacteria;p__Firmicutes_A;c__Clostridia;o__Oscillospirales;f__Oscillospiraceae;g__ER4;s__ER4 sp900317525	d__Bacteria;p__Firmicutes_A;c__Clostridia;o__Oscillospirales;f__Oscillospiraceae;g__ER4;s__ER4 sp900317525
OH_human_blumenau_bin.197.fa	JAEXJS000000000	93.76	3.38	36.36	2540804	16139	238	human	d__Bacteria;p__Firmicutes_A;c__Clostridia;o__Lachnospirales;f__Lachnospiraceae;g__Fusicatenibacter;s__Fusicatenibacter saccharivorans	d__Bacteria;p__Firmicutes_A;c__Clostridia;o__Lachnospirales;f__Lachnospiraceae;g__Fusicatenibacter;s__Fusicatenibacter saccharivorans
OH_human_blumenau_bin.199.fa	JAEXJT000000000	97.94	0.06	100.0	2827221	28658	147	human	d__Bacteria;p__Firmicutes_A;c__Clostridia;o__Oscillospirales;f__Ruminococcaceae;g__Ruthenibacterium;s__Ruthenibacterium lactatiformans	d__Bacteria;p__Firmicutes_A;c__Clostridia;o__Oscillospirales;f__Ruminococcaceae;g__Ruthenibacterium;s__Ruthenibacterium lactatiformans
OH_human_blumenau_bin.20.fa	JAEXJU000000000	92.65	1.63	20.0	2888699	9631	378	human	d__Bacteria;p__Bacteroidota;c__Bacteroidia;o__Flavobacteriales;f__Weeksellaceae;g__Chryseobacterium_B;s__	d__Bacteria;p__Bacteroidota;c__Bacteroidia;o__Flavobacteriales;f__Weeksellaceae;g__Chryseobacterium_B;s__
OH_human_blumenau_bin.205.fa	JAEXJV000000000	88.78	2021-01-01	100.0	2079665	13905	203	human	d__Bacteria;p__Firmicutes_A;c__Clostridia;o__Oscillospirales;f__Ruminococcaceae;g__Ruminiclostridium_E;s__Ruminiclostridium_E siraeum	d__Bacteria;p__Firmicutes_A;c__Clostridia;o__Oscillospirales;f__Ruminococcaceae;g__Ruminiclostridium_E;s__Ruminiclostridium_E siraeum
OH_human_blumenau_bin.208.fa	JAEXJW000000000	94.78	0.68	0.0	2889817	107750	40	human	d__Bacteria;p__Verrucomicrobiota;c__Verrucomicrobiae;o__Verrucomicrobiales;f__Akkermansiaceae;g__Akkermansia;s__Akkermansia sp001580195	d__Bacteria;p__Verrucomicrobiota;c__Verrucomicrobiae;o__Verrucomicrobiales;f__Akkermansiaceae;g__Akkermansia;s__Akkermansia sp001580195
OH_human_blumenau_bin.210.fa	JAEXJX000000000	74.9	0.67	0.0	2148649	9177	286	human	d__Bacteria;p__Firmicutes_A;c__Clostridia;o__Lachnospirales;f__CAG-274;g__CAG-274;s__CAG-274 sp000432155	d__Bacteria;p__Firmicutes_A;c__Clostridia;o__Lachnospirales;f__CAG-274;g__CAG-274;s__CAG-274 sp000432155
OH_human_blumenau_bin.211.fa	JAEXJY000000000	65.5	0.0	0.0	1279186	8468	183	human	d__Bacteria;p__Firmicutes_A;c__Clostridia;o__Oscillospirales;f__Ruminococcaceae;g__Angelakisella;s__	d__Bacteria;p__Firmicutes_A;c__Clostridia;o__Oscillospirales;f__Ruminococcaceae;g__Angelakisella;s__
OH_human_blumenau_bin.213.fa	JAEXJZ000000000	93.07	2021-01-02	33.33	2560109	11668	272	human	d__Bacteria;p__Firmicutes_A;c__Clostridia;o__Oscillospirales;f__Oscillospiraceae;g__Flavonifractor;s__	d__Bacteria;p__Firmicutes_A;c__Clostridia;o__Oscillospirales;f__Oscillospiraceae;g__Flavonifractor;s__
OH_human_blumenau_bin.216.fa	JAEXKA000000000	89.78	0.54	80.0	3372080	44726	115	human	d__Bacteria;p__Bacteroidota;c__Bacteroidia;o__Bacteroidales;f__Rikenellaceae;g__Alistipes;s__Alistipes sp900083545	d__Bacteria;p__Bacteroidota;c__Bacteroidia;o__Bacteroidales;f__Rikenellaceae;g__Alistipes;s__Alistipes sp900083545
OH_human_blumenau_bin.217.fa	JAEXKB000000000	94.52	1.93	50.0	2370353	12743	258	human	d__Bacteria;p__Firmicutes_A;c__Clostridia;o__Oscillospirales;f__Ruminococcaceae;g__Gemmiger;s__Gemmiger sp003476825	d__Bacteria;p__Firmicutes_A;c__Clostridia;o__Oscillospirales;f__Ruminococcaceae;g__Gemmiger;s__Gemmiger sp003476825
OH_human_blumenau_bin.218.fa	JAEXKC000000000	77.85	5.87	16.67	1901223	11756	213	human	d__Bacteria;p__Firmicutes_A;c__Clostridia;o__Oscillospirales;f__Oscillospiraceae;g__ER4;s__ER4 sp000765235	d__Bacteria;p__Firmicutes_A;c__Clostridia;o__Oscillospirales;f__Oscillospiraceae;g__ER4;s__ER4 sp000765235
OH_human_blumenau_bin.226.fa	JAEXKD000000000	72.54	4.87	7.14	1908316	12945	227	human	d__Bacteria;p__Firmicutes_A;c__Clostridia;o__TANB77;f__CAG-508;g__CAG-269;s__	d__Bacteria;p__Firmicutes_A;c__Clostridia;o__TANB77;f__CAG-508;g__CAG-269;s__
OH_human_blumenau_bin.227.fa	JAEXKE000000000	85.39	5.62	0.0	1148733	19441	85	human	d__Bacteria;p__Firmicutes;c__Bacilli;o__RF39;f__CAG-1000;g__CAG-460;s__	d__Bacteria;p__Firmicutes;c__Bacilli;o__RF39;f__CAG-1000;g__CAG-460;s__
OH_human_blumenau_bin.228.fa	JAEXKF000000000	93.4	0.67	100.0	2032335	19143	137	human	d__Bacteria;p__Firmicutes_A;c__Clostridia;o__Oscillospirales;f__Acutalibacteraceae;g__CAG-177;s__CAG-177 sp003538135	d__Bacteria;p__Firmicutes_A;c__Clostridia;o__Oscillospirales;f__Acutalibacteraceae;g__CAG-177;s__CAG-177 sp003538135
OH_human_blumenau_bin.23.fa	JAEXKG000000000	99.37	0.49	0.0	2542071	39267	100	human	d__Bacteria;p__Bacteroidota;c__Bacteroidia;o__Flavobacteriales;f__Weeksellaceae;g__Chryseobacterium_D;s__	d__Bacteria;p__Bacteroidota;c__Bacteroidia;o__Flavobacteriales;f__Weeksellaceae;g__Chryseobacterium_D;s__
OH_human_blumenau_bin.230.fa	JAEXKH000000000	83.41	0.85	100.0	2006932	14499	193	human	d__Bacteria;p__Firmicutes_A;c__Clostridia;o__Oscillospirales;f__Ruminococcaceae;g__Faecalibacterium;s__	d__Bacteria;p__Firmicutes_A;c__Clostridia;o__Oscillospirales;f__Ruminococcaceae;g__Faecalibacterium;s__
OH_human_blumenau_bin.231.fa	JAEXKI000000000	80.75	6.26	58.33	1735973	15298	149	human	d__Bacteria;p__Firmicutes_A;c__Clostridia;o__Oscillospirales;f__Oscillospiraceae;g__CAG-83;s__	d__Bacteria;p__Firmicutes_A;c__Clostridia;o__Oscillospirales;f__Oscillospiraceae;g__CAG-83;s__
OH_human_blumenau_bin.232.fa	JAEXKJ000000000	82.46	0.0	0.0	2627388	15264	256	human	d__Bacteria;p__Firmicutes_A;c__Clostridia;o__Lachnospirales;f__Lachnospiraceae;g__KLE1615;s__KLE1615 sp900066985	d__Bacteria;p__Firmicutes_A;c__Clostridia;o__Lachnospirales;f__Lachnospiraceae;g__KLE1615;s__KLE1615 sp900066985
OH_human_blumenau_bin.234.fa	JAEXKK000000000	55.86	0.37	0.0	1466752	64196	29	human	d__Bacteria;p__Bacteroidota;c__Bacteroidia;o__Bacteroidales;f__Bacteroidaceae;g__UBA6398;s__	d__Bacteria;p__Bacteroidota;c__Bacteroidia;o__Bacteroidales;f__Bacteroidaceae;g__UBA6398;s__
OH_human_blumenau_bin.235.fa	JAEXKL000000000	95.58	4.39	50.0	2128499	20359	167	human	d__Bacteria;p__Firmicutes_A;c__Clostridia;o__Lachnospirales;f__Lachnospiraceae;g__Faecalicatena;s__Faecalicatena lactaris	d__Bacteria;p__Firmicutes_A;c__Clostridia;o__Lachnospirales;f__Lachnospiraceae;g__Faecalicatena;s__Faecalicatena lactaris
OH_human_blumenau_bin.238.fa	JAEXKM000000000	94.32	4.21	2021-05-19	4429837	12261	477	human	d__Bacteria;p__Proteobacteria;c__Alphaproteobacteria;o__Caulobacterales;f__Caulobacteraceae;g__Phenylobacterium;s__	d__Bacteria;p__Proteobacteria;c__Alphaproteobacteria;o__Caulobacterales;f__Caulobacteraceae;g__Phenylobacterium;s__
OH_human_blumenau_bin.24.fa	JAEXKN000000000	94.15	0.58	100.0	2465208	15712	214	human	d__Bacteria;p__Firmicutes_A;c__Clostridia;o__Lachnospirales;f__Lachnospiraceae;g__Coprococcus_B;s__Coprococcus_B comes	d__Bacteria;p__Firmicutes_A;c__Clostridia;o__Lachnospirales;f__Lachnospiraceae;g__Coprococcus_B;s__Coprococcus_B comes
OH_human_blumenau_bin.240.fa	JAEXKO000000000	99.33	0.32	0.0	2905858	37606	123	human	d__Bacteria;p__Firmicutes_A;c__Clostridia;o__Oscillospirales;f__Acutalibacteraceae;g__Clostridium_A;s__Clostridium_A leptum	d__Bacteria;p__Firmicutes_A;c__Clostridia;o__Oscillospirales;f__Acutalibacteraceae;g__Clostridium_A;s__Clostridium_A leptum
OH_human_blumenau_bin.241.fa	JAEXKP000000000	95.05	1.23	66.67	2380041	24812	147	human	d__Bacteria;p__Firmicutes_A;c__Clostridia;o__Oscillospirales;f__Oscillospiraceae;g__Oscillibacter;s__Oscillibacter sp900066435	d__Bacteria;p__Firmicutes_A;c__Clostridia;o__Oscillospirales;f__Oscillospiraceae;g__Oscillibacter;s__Oscillibacter sp900066435
OH_human_blumenau_bin.242.fa	JAEXKQ000000000	86.29	0.38	0.0	2000730	51083	63	human	d__Bacteria;p__Bacteroidota;c__Bacteroidia;o__Bacteroidales;f__Muribaculaceae;g__Paramuribaculum;s__Paramuribaculum sp000431155	d__Bacteria;p__Bacteroidota;c__Bacteroidia;o__Bacteroidales;f__Muribaculaceae;g__Paramuribaculum;s__Paramuribaculum sp000431155
OH_human_blumenau_bin.245.fa	JAEXKR000000000	87.58	1.61	50.0	1177119	11063	135	human	d__Bacteria;p__Firmicutes_A;c__Clostridia;o__4C28d-15;f__CAG-314;g__CAG-314;s__CAG-314 sp000437915	d__Bacteria;p__Firmicutes_A;c__Clostridia;o__4C28d-15;f__CAG-314;g__CAG-314;s__CAG-314 sp000437915
OH_human_blumenau_bin.248.fa	JAEXKS000000000	50.0	1.72	0.0	2165012	4607	494	human	d__Bacteria;p__Bacteroidota;c__Bacteroidia;o__Bacteroidales;f__Marinifilaceae;g__Odoribacter;s__	d__Bacteria;p__Bacteroidota;c__Bacteroidia;o__Bacteroidales;f__Marinifilaceae;g__Odoribacter;s__
OH_human_blumenau_bin.249.fa	JAEXKT000000000	99.34	0.35	50.0	4513635	80503	84	human	d__Bacteria;p__Firmicutes;c__Bacilli;o__Bacillales_A;f__Planococcaceae;g__Lysinibacillus;s__Lysinibacillus sphaericus_A	d__Bacteria;p__Firmicutes;c__Bacilli;o__Bacillales_A;f__Planococcaceae;g__Lysinibacillus;s__Lysinibacillus sphaericus_A
OH_human_blumenau_bin.251.fa	JAEXKU000000000	98.95	5.23	0.0	4698949	311276	71	human	d__Bacteria;p__Proteobacteria;c__Gammaproteobacteria;o__Enterobacterales;f__Enterobacteriaceae;g__Providencia;s__Providencia rettgeri_C	d__Bacteria;p__Proteobacteria;c__Gammaproteobacteria;o__Enterobacterales;f__Enterobacteriaceae;g__Providencia;s__Providencia rettgeri_C
OH_human_blumenau_bin.253.fa	JAEXKV000000000	92.62	2021-01-02	100.0	1849410	10624	226	human	d__Bacteria;p__Firmicutes_A;c__Clostridia;o__Oscillospirales;f__Acutalibacteraceae;g__UBA1417;s__UBA1417 sp003531055	d__Bacteria;p__Firmicutes_A;c__Clostridia;o__Oscillospirales;f__Acutalibacteraceae;g__UBA1417;s__UBA1417 sp003531055
OH_human_blumenau_bin.254.fa	JAEXKW000000000	95.21	0.0	0.0	2087624	49971	61	human	d__Bacteria;p__Firmicutes_C;c__Negativicutes;o__Acidaminococcales;f__Acidaminococcaceae;g__Acidaminococcus;s__Acidaminococcus intestini	d__Bacteria;p__Firmicutes_C;c__Negativicutes;o__Acidaminococcales;f__Acidaminococcaceae;g__Acidaminococcus;s__Acidaminococcus intestini
OH_human_blumenau_bin.255.fa	JAEXKX000000000	94.19	1.24	0.0	3746980	16770	329	human	d__Bacteria;p__Proteobacteria;c__Gammaproteobacteria;o__Burkholderiales;f__Rhodocyclaceae;g__Methyloversatilis;s__Methyloversatilis universalis	d__Bacteria;p__Proteobacteria;c__Gammaproteobacteria;o__Burkholderiales;f__Rhodocyclaceae;g__Methyloversatilis;s__Methyloversatilis universalis
OH_human_blumenau_bin.257.fa	JAEXKY000000000	97.86	2.79	44.44	2426493	25078	149	human	d__Bacteria;p__Firmicutes_A;c__Clostridia;o__Lachnospirales;f__Lachnospiraceae;g__Dorea;s__Dorea longicatena	d__Bacteria;p__Firmicutes_A;c__Clostridia;o__Lachnospirales;f__Lachnospiraceae;g__Dorea;s__Dorea longicatena
OH_human_blumenau_bin.26.fa	JAEXKZ000000000	62.85	0.0	0.0	1762348	5408	344	human	d__Bacteria;p__Synergistota;c__Synergistia;o__Synergistales;f__Synergistaceae;g__Cloacibacillus;s__Cloacibacillus evryensis	d__Bacteria;p__Synergistota;c__Synergistia;o__Synergistales;f__Synergistaceae;g__Cloacibacillus;s__Cloacibacillus evryensis
OH_human_blumenau_bin.260.fa	JAEXLA000000000	71.44	0.17	100.0	1639661	5754	318	human	d__Bacteria;p__Firmicutes_A;c__Clostridia;o__Lachnospirales;f__Lachnospiraceae;g__Lachnospira;s__Lachnospira eligens_B	d__Bacteria;p__Firmicutes_A;c__Clostridia;o__Lachnospirales;f__Lachnospiraceae;g__Lachnospira;s__Lachnospira eligens_B
OH_human_blumenau_bin.261.fa	JAEXLB000000000	84.72	2021-01-02	33.33	1676250	10684	199	human	d__Bacteria;p__Firmicutes_A;c__Clostridia;o__Christensenellales;f__CAG-138;g__PeH17;s__PeH17 sp000435055	d__Bacteria;p__Firmicutes_A;c__Clostridia;o__Christensenellales;f__CAG-138;g__PeH17;s__PeH17 sp000435055
OH_human_blumenau_bin.262.fa	JAEXLC000000000	96.08	2021-04-02	0.0	4823809	19717	349	human	d__Bacteria;p__Proteobacteria;c__Alphaproteobacteria;o__Sphingomonadales;f__Sphingomonadaceae;g__Sphingomonas;s__	d__Bacteria;p__Proteobacteria;c__Alphaproteobacteria;o__Sphingomonadales;f__Sphingomonadaceae;g__Sphingomonas;s__
OH_human_blumenau_bin.263.fa	JAEXLD000000000	99.15	3.41	14.29	3827781	68903	132	human	d__Bacteria;p__Firmicutes_A;c__Clostridia;o__Clostridiales;f__Clostridiaceae;g__Clostridium;s__	d__Bacteria;p__Firmicutes_A;c__Clostridia;o__Clostridiales;f__Clostridiaceae;g__Clostridium;s__
OH_human_blumenau_bin.264.fa	JAEXLE000000000	56.7	2.39	26.32	941231	5417	189	human	d__Bacteria;p__Firmicutes;c__Bacilli;o__Lactobacillales;f__Streptococcaceae;g__Streptococcus;s__Streptococcus thermophilus	d__Bacteria;p__Firmicutes;c__Bacilli;o__Lactobacillales;f__Streptococcaceae;g__Streptococcus;s__Streptococcus thermophilus
OH_human_blumenau_bin.265.fa	JAEXLF000000000	79.43	3.36	80.0	1555355	13158	153	human	d__Bacteria;p__Firmicutes_A;c__Clostridia;o__Oscillospirales;f__Oscillospiraceae;g__CAG-83;s__CAG-83 sp000435975	d__Bacteria;p__Firmicutes_A;c__Clostridia;o__Oscillospirales;f__Oscillospiraceae;g__CAG-83;s__CAG-83 sp000435975
OH_human_blumenau_bin.266.fa	JAEXLG000000000	95.17	1.34	66.67	1586404	10848	186	human	d__Bacteria;p__Firmicutes_A;c__Clostridia;o__Oscillospirales;f__Acutalibacteraceae;g__Ruminococcus_E;s__Ruminococcus_E bromii_B	d__Bacteria;p__Firmicutes_A;c__Clostridia;o__Oscillospirales;f__Acutalibacteraceae;g__Ruminococcus_E;s__Ruminococcus_E bromii_B
OH_human_blumenau_bin.268.fa	JAEXLH000000000	93.96	0.0	0.0	2313969	60655	57	human	d__Bacteria;p__Bacteroidota;c__Bacteroidia;o__Bacteroidales;f__Muribaculaceae;g__CAG-873;s__CAG-873 sp001701165	d__Bacteria;p__Bacteroidota;c__Bacteroidia;o__Bacteroidales;f__Muribaculaceae;g__CAG-873;s__CAG-873 sp001701165
OH_human_blumenau_bin.269.fa	JAEXLI000000000	89.98	4.74	53.33	2479680	8170	371	human	d__Bacteria;p__Firmicutes_A;c__Clostridia;o__Lachnospirales;f__Lachnospiraceae;g__Blautia_A;s__Blautia_A obeum	d__Bacteria;p__Firmicutes_A;c__Clostridia;o__Lachnospirales;f__Lachnospiraceae;g__Blautia_A;s__Blautia_A obeum
OH_human_blumenau_bin.27.fa	JAEXLJ000000000	96.39	2.58	64.0	5746128	44695	213	human	d__Bacteria;p__Proteobacteria;c__Alphaproteobacteria;o__Rhizobiales;f__Rhizobiaceae;g__Agrobacterium;s__Agrobacterium sp900013535	d__Bacteria;p__Proteobacteria;c__Alphaproteobacteria;o__Rhizobiales;f__Rhizobiaceae;g__Agrobacterium;s__Agrobacterium sp900013535
OH_human_blumenau_bin.270.fa	JAEXLK000000000	70.29	2.28	28.57	1433359	30393	85	human	d__Bacteria;p__Firmicutes_A;c__Clostridia;o__TANB77;f__CAG-508;g__CAG-269;s__CAG-269 sp003525075	d__Bacteria;p__Firmicutes_A;c__Clostridia;o__TANB77;f__CAG-508;g__CAG-269;s__CAG-269 sp003525075
OH_human_blumenau_bin.271.fa	JAEXLL000000000	91.26	0.0	0.0	3276146	49273	97	human	d__Bacteria;p__Synergistota;c__Synergistia;o__Synergistales;f__Synergistaceae;g__Cloacibacillus;s__Cloacibacillus porcorum	d__Bacteria;p__Synergistota;c__Synergistia;o__Synergistales;f__Synergistaceae;g__Cloacibacillus;s__Cloacibacillus porcorum
OH_human_blumenau_bin.272.fa	JAEXLM000000000	68.45	1.72	100.0	4093925	8149	597	human	d__Bacteria;p__Bacteroidota;c__Bacteroidia;o__Bacteroidales;f__Bacteroidaceae;g__Bacteroides;s__Bacteroides nordii	d__Bacteria;p__Bacteroidota;c__Bacteroidia;o__Bacteroidales;f__Bacteroidaceae;g__Bacteroides;s__Bacteroides nordii
OH_human_blumenau_bin.273.fa	JAEXLN000000000	100.0	2021-08-01	50.0	2185082	90492	42	human	d__Bacteria;p__Actinobacteriota;c__Coriobacteriia;o__Coriobacteriales;f__Atopobiaceae;g__Olsenella_E;s__Olsenella_E sp003150175	d__Bacteria;p__Actinobacteriota;c__Coriobacteriia;o__Coriobacteriales;f__Atopobiaceae;g__Olsenella_E;s__Olsenella_E sp003150175
OH_human_blumenau_bin.275.fa	JAEXLO000000000	61.14	4.31	40.0	1524925	10897	167	human	d__Bacteria;p__Firmicutes_A;c__Clostridia;o__Oscillospirales;f__Oscillospiraceae;g__ER4;s__	d__Bacteria;p__Firmicutes_A;c__Clostridia;o__Oscillospirales;f__Oscillospiraceae;g__ER4;s__
OH_human_blumenau_bin.276.fa	JAEXLP000000000	62.29	0.32	0.0	4341180	4947	922	human	d__Bacteria;p__Firmicutes_I;c__Bacilli_A;o__Paenibacillales;f__Paenibacillaceae;g__Paenibacillus;s__Paenibacillus lautus	d__Bacteria;p__Firmicutes_I;c__Bacilli_A;o__Paenibacillales;f__Paenibacillaceae;g__Paenibacillus;s__Paenibacillus lautus
OH_human_blumenau_bin.278.fa	JAEXLQ000000000	99.33	2021-12-01	33.33	2499131	65583	94	human	d__Bacteria;p__Firmicutes_A;c__Clostridia;o__Oscillospirales;f__Ruminococcaceae;g__UBA1394;s__	d__Bacteria;p__Firmicutes_A;c__Clostridia;o__Oscillospirales;f__Ruminococcaceae;g__UBA1394;s__
OH_human_blumenau_bin.28.fa	JAEXLR000000000	95.85	3.19	50.0	4400314	12840	460	human	d__Bacteria;p__Firmicutes_A;c__Clostridia;o__Lachnospirales;f__Cellulosilyticaceae;g__Cellulosilyticum;s__Cellulosilyticum lentocellum	d__Bacteria;p__Firmicutes_A;c__Clostridia;o__Lachnospirales;f__Cellulosilyticaceae;g__Cellulosilyticum;s__Cellulosilyticum lentocellum
OH_human_blumenau_bin.280.fa	JAEXLS000000000	80.85	1.89	0.0	2575076	7148	428	human	d__Bacteria;p__Firmicutes;c__Bacilli;o__Erysipelotrichales;f__Erysipelatoclostridiaceae;g__Erysipelatoclostridium;s__Erysipelatoclostridium sp000752095	d__Bacteria;p__Firmicutes;c__Bacilli;o__Erysipelotrichales;f__Erysipelatoclostridiaceae;g__Erysipelatoclostridium;s__Erysipelatoclostridium sp000752095
OH_human_blumenau_bin.281.fa	JAEXLT000000000	55.88	0.0	0.0	1195223	4789	261	human	d__Bacteria;p__Firmicutes_A;c__Clostridia;o__Oscillospirales;f__Ruminococcaceae;g__Ruminococcus_C;s__Ruminococcus_C callidus	d__Bacteria;p__Firmicutes_A;c__Clostridia;o__Oscillospirales;f__Ruminococcaceae;g__Ruminococcus_C;s__Ruminococcus_C callidus
OH_human_blumenau_bin.287.fa	JAEXLU000000000	99.33	0.67	0.0	2757612	118885	94	human	d__Bacteria;p__Firmicutes_A;c__Clostridia;o__Lachnospirales;f__Lachnospiraceae;g__Butyrivibrio_A;s__Butyrivibrio_A crossotus	d__Bacteria;p__Firmicutes_A;c__Clostridia;o__Lachnospirales;f__Lachnospiraceae;g__Butyrivibrio_A;s__Butyrivibrio_A crossotus
OH_human_blumenau_bin.290.fa	JAEXLV000000000	73.92	3.88	38.46	2099966	6159	379	human	d__Bacteria;p__Firmicutes_A;c__Clostridia;o__Oscillospirales;f__Oscillospiraceae;g__Flavonifractor;s__Flavonifractor plautii	d__Bacteria;p__Firmicutes_A;c__Clostridia;o__Oscillospirales;f__Oscillospiraceae;g__Flavonifractor;s__Flavonifractor plautii
OH_human_blumenau_bin.291.fa	JAEXLW000000000	97.01	0.0	0.0	2495463	25262	149	human	d__Bacteria;p__Firmicutes_A;c__Clostridia;o__Lachnospirales;f__Lachnospiraceae;g__Lachnospira;s__Lachnospira rogosae	d__Bacteria;p__Firmicutes_A;c__Clostridia;o__Lachnospirales;f__Lachnospiraceae;g__Lachnospira;s__Lachnospira rogosae
OH_human_blumenau_bin.292.fa	JAEXLX000000000	97.57	0.54	20.0	5772695	38055	225	human	d__Bacteria;p__Proteobacteria;c__Gammaproteobacteria;o__Burkholderiales;f__Burkholderiaceae;g__Pandoraea;s__	d__Bacteria;p__Proteobacteria;c__Gammaproteobacteria;o__Burkholderiales;f__Burkholderiaceae;g__Pandoraea;s__
OH_human_blumenau_bin.3.fa	JAEXLY000000000	91.98	2021-08-01	14.29	3451642	13493	344	human	d__Bacteria;p__Proteobacteria;c__Gammaproteobacteria;o__Xanthomonadales;f__Xanthomonadaceae;g__Luteimonas;s__	d__Bacteria;p__Proteobacteria;c__Gammaproteobacteria;o__Xanthomonadales;f__Xanthomonadaceae;g__Luteimonas;s__
OH_human_blumenau_bin.30.fa	JAEXLZ000000000	77.87	1.85	0.0	1987337	5992	358	human	d__Bacteria;p__Firmicutes_A;c__Clostridia;o__Monoglobales;f__Monoglobaceae;g__Monoglobus;s__Monoglobus pectinilyticus	d__Bacteria;p__Firmicutes_A;c__Clostridia;o__Monoglobales;f__Monoglobaceae;g__Monoglobus;s__Monoglobus pectinilyticus
OH_human_blumenau_bin.31.fa	JAEXMA000000000	82.69	2.22	50.0	1948781	9153	253	human	d__Bacteria;p__Firmicutes_A;c__Clostridia;o__Lachnospirales;f__Lachnospiraceae;g__Clostridium_Q;s__Clostridium_Q sp003024715	d__Bacteria;p__Firmicutes_A;c__Clostridia;o__Lachnospirales;f__Lachnospiraceae;g__Clostridium_Q;s__Clostridium_Q sp003024715
OH_human_blumenau_bin.32.fa	JAEXMB000000000	87.05	1.74	20.0	2109507	29287	107	human	d__Bacteria;p__Proteobacteria;c__Alphaproteobacteria;o__Micavibrionales;f__UBA2020;g__;s__	d__Bacteria;p__Proteobacteria;c__Alphaproteobacteria;o__Micavibrionales;f__UBA2020;g__;s__
OH_human_blumenau_bin.34.fa	JAEXMC000000000	69.4	2021-08-01	50.0	2553691	5972	466	human	d__Bacteria;p__Bacteroidota;c__Bacteroidia;o__Bacteroidales;f__Marinifilaceae;g__Odoribacter;s__Odoribacter splanchnicus	d__Bacteria;p__Bacteroidota;c__Bacteroidia;o__Bacteroidales;f__Marinifilaceae;g__Odoribacter;s__Odoribacter splanchnicus
OH_human_blumenau_bin.35.fa	JAEXMD000000000	72.23	8.62	100.0	6548676	21799	463	human	d__Bacteria;p__Proteobacteria;c__Alphaproteobacteria;o__Rhizobiales;f__Rhizobiaceae;g__Agrobacterium;s__	d__Bacteria;p__Proteobacteria;c__Alphaproteobacteria;o__Rhizobiales;f__Rhizobiaceae;g__Agrobacterium;s__
OH_human_blumenau_bin.37.fa	JAEXME000000000	64.66	0.0	0.0	2631305	7426	398	human	d__Bacteria;p__Bacteroidota;c__Bacteroidia;o__Bacteroidales;f__Bacteroidaceae;g__Paraprevotella;s__Paraprevotella clara	d__Bacteria;p__Bacteroidota;c__Bacteroidia;o__Bacteroidales;f__Bacteroidaceae;g__Paraprevotella;s__Paraprevotella clara
OH_human_blumenau_bin.4.fa	JAEXMF000000000	86.73	2.88	44.44	2409988	10868	280	human	d__Bacteria;p__Bacteroidota;c__Bacteroidia;o__Bacteroidales;f__Rikenellaceae;g__Alistipes;s__Alistipes onderdonkii	d__Bacteria;p__Bacteroidota;c__Bacteroidia;o__Bacteroidales;f__Rikenellaceae;g__Alistipes;s__Alistipes onderdonkii
OH_human_blumenau_bin.43.fa	JAEXMG000000000	61.35	0.34	100.0	1638455	5152	334	human	d__Bacteria;p__Firmicutes_A;c__Clostridia;o__Oscillospirales;f__Ruminococcaceae;g__Angelakisella;s__	d__Bacteria;p__Firmicutes_A;c__Clostridia;o__Oscillospirales;f__Ruminococcaceae;g__Angelakisella;s__
OH_human_blumenau_bin.44.fa	JAEXMH000000000	93.71	1.17	0.0	2965916	25666	166	human	d__Bacteria;p__Firmicutes_A;c__Clostridia;o__Christensenellales;f__CAG-74;g__UBA11524;s__UBA11524 sp000437595	d__Bacteria;p__Firmicutes_A;c__Clostridia;o__Christensenellales;f__CAG-74;g__UBA11524;s__UBA11524 sp000437595
OH_human_blumenau_bin.5.fa	JAEXMI000000000	96.25	1.57	0.0	2116396	49067	83	human	d__Bacteria;p__Firmicutes_A;c__Clostridia;o__Oscillospirales;f__Ruminococcaceae;g__Negativibacillus;s__Negativibacillus sp000435195	d__Bacteria;p__Firmicutes_A;c__Clostridia;o__Oscillospirales;f__Ruminococcaceae;g__Negativibacillus;s__Negativibacillus sp000435195
OH_human_blumenau_bin.50.fa	JAEXMJ000000000	92.5	0.66	66.67	5071436	11008	589	human	d__Bacteria;p__Proteobacteria;c__Alphaproteobacteria;o__Rhizobiales;f__Xanthobacteraceae;g__Azorhizobium;s__Azorhizobium caulinodans	d__Bacteria;p__Proteobacteria;c__Alphaproteobacteria;o__Rhizobiales;f__Xanthobacteraceae;g__Azorhizobium;s__Azorhizobium caulinodans
OH_human_blumenau_bin.51.fa	JAEXMK000000000	88.0	2021-08-04	75.0	4213604	22334	261	human	d__Bacteria;p__Proteobacteria;c__Alphaproteobacteria;o__Rhizobiales;f__Rhizobiaceae;g__Agrobacterium;s__	d__Bacteria;p__Proteobacteria;c__Alphaproteobacteria;o__Rhizobiales;f__Rhizobiaceae;g__Agrobacterium;s__
OH_human_blumenau_bin.52.fa	JAEXML000000000	99.19	0.0	0.0	2498710	34885	100	human	d__Bacteria;p__Firmicutes_A;c__Clostridia;o__Christensenellales;f__Christensenellaceae;g__Christensenella;s__Christensenella minuta	d__Bacteria;p__Firmicutes_A;c__Clostridia;o__Christensenellales;f__Christensenellaceae;g__Christensenella;s__Christensenella minuta
OH_human_blumenau_bin.53.fa	JAEXMM000000000	74.95	5.38	7.69	4223381	5126	863	human	d__Bacteria;p__Firmicutes_A;c__Clostridia;o__Lachnospirales;f__Lachnospiraceae;g__Hungatella;s__Hungatella xylanolyticus	d__Bacteria;p__Firmicutes_A;c__Clostridia;o__Lachnospirales;f__Lachnospiraceae;g__Hungatella;s__Hungatella xylanolyticus
OH_human_blumenau_bin.54.fa	JAEXMN000000000	72.22	2021-03-01	60.0	1361594	6093	236	human	d__Bacteria;p__Actinobacteriota;c__Actinobacteria;o__Actinomycetales;f__Bifidobacteriaceae;g__Bifidobacterium;s__Bifidobacterium longum	d__Bacteria;p__Actinobacteriota;c__Actinobacteria;o__Actinomycetales;f__Bifidobacteriaceae;g__Bifidobacterium;s__Bifidobacterium longum
OH_human_blumenau_bin.55.fa	JAEXMO000000000	92.29	2021-09-02	5.56	3178378	118776	44	human	d__Bacteria;p__Proteobacteria;c__Gammaproteobacteria;o__Burkholderiales;f__Burkholderiaceae;g__Comamonas;s__Comamonas kerstersii	d__Bacteria;p__Proteobacteria;c__Gammaproteobacteria;o__Burkholderiales;f__Burkholderiaceae;g__Comamonas;s__Comamonas kerstersii
OH_human_blumenau_bin.56.fa	JAEXMP000000000	95.69	2021-06-06	5.56	2374259	10366	291	human	d__Bacteria;p__Firmicutes_A;c__Clostridia;o__Lachnospirales;f__Lachnospiraceae;g__Anaerostipes;s__Anaerostipes hadrus	d__Bacteria;p__Firmicutes_A;c__Clostridia;o__Lachnospirales;f__Lachnospiraceae;g__Anaerostipes;s__Anaerostipes hadrus
OH_human_blumenau_bin.57.fa	JAEXMQ000000000	99.41	0.0	0.0	3354667	58900	87	human	d__Bacteria;p__Desulfobacterota_A;c__Desulfovibrionia;o__Desulfovibrionales;f__Desulfovibrionaceae;g__Desulfovibrio;s__Desulfovibrio fairfieldensis	d__Bacteria;p__Desulfobacterota_A;c__Desulfovibrionia;o__Desulfovibrionales;f__Desulfovibrionaceae;g__Desulfovibrio;s__Desulfovibrio fairfieldensis
OH_human_blumenau_bin.59.fa	JAEXMR000000000	91.29	3.98	0.0	1362795	32231	61	human	d__Bacteria;p__Firmicutes;c__Bacilli;o__RF39;f__CAG-1000;g__CAG-460;s__CAG-460 sp000437315	d__Bacteria;p__Firmicutes;c__Bacilli;o__RF39;f__CAG-1000;g__CAG-460;s__CAG-460 sp000437315
OH_human_blumenau_bin.6.fa	JAEXMS000000000	98.22	0.79	0.0	3184717	46498	105	human	d__Bacteria;p__Desulfobacterota_A;c__Desulfovibrionia;o__Desulfovibrionales;f__Desulfovibrionaceae;g__Mailhella;s__Mailhella sp003150275	d__Bacteria;p__Desulfobacterota_A;c__Desulfovibrionia;o__Desulfovibrionales;f__Desulfovibrionaceae;g__Mailhella;s__Mailhella sp003150275
OH_human_blumenau_bin.60.fa	JAEXMT000000000	91.31	1.26	7.14	5449829	23297	344	human	d__Bacteria;p__Proteobacteria;c__Gammaproteobacteria;o__Pseudomonadales;f__Pseudomonadaceae;g__Pseudomonas;s__Pseudomonas aeruginosa	d__Bacteria;p__Proteobacteria;c__Gammaproteobacteria;o__Pseudomonadales;f__Pseudomonadaceae;g__Pseudomonas;s__Pseudomonas aeruginosa
OH_human_blumenau_bin.64.fa	JAEXMU000000000	94.78	1.19	50.0	4376520	20250	298	human	d__Bacteria;p__Proteobacteria;c__Alphaproteobacteria;o__Sphingomonadales;f__Sphingomonadaceae;g__Sphingobium;s__Sphingobium yanoikuyae	d__Bacteria;p__Proteobacteria;c__Alphaproteobacteria;o__Sphingomonadales;f__Sphingomonadaceae;g__Sphingobium;s__Sphingobium yanoikuyae
OH_human_blumenau_bin.66.fa	JAEXMV000000000	95.21	2021-03-01	0.0	2469176	112376	42	human	d__Bacteria;p__Firmicutes_A;c__Clostridia;o__Oscillospirales;f__Ruminococcaceae;g__Ruminococcus_D;s__Ruminococcus_D bicirculans	d__Bacteria;p__Firmicutes_A;c__Clostridia;o__Oscillospirales;f__Ruminococcaceae;g__Ruminococcus_D;s__Ruminococcus_D bicirculans
OH_human_blumenau_bin.67.fa	JAEXMW000000000	93.59	0.96	0.0	1987052	27911	104	human	d__Bacteria;p__Bacteroidota;c__Bacteroidia;o__Bacteroidales;f__Rikenellaceae;g__Alistipes;s__Alistipes putredinis	d__Bacteria;p__Bacteroidota;c__Bacteroidia;o__Bacteroidales;f__Rikenellaceae;g__Alistipes;s__Alistipes putredinis
OH_human_blumenau_bin.69.fa	JAEXMX000000000	75.71	5.15	8.33	1585151	22218	106	human	d__Bacteria;p__Firmicutes_A;c__Clostridia;o__TANB77;f__CAG-508;g__CAG-245;s__CAG-245 sp000435175	d__Bacteria;p__Firmicutes_A;c__Clostridia;o__TANB77;f__CAG-508;g__CAG-245;s__CAG-245 sp000435175
OH_human_blumenau_bin.7.fa	JAEXMY000000000	91.07	2.68	14.29	2530695	21477	207	human	d__Bacteria;p__Firmicutes_A;c__Clostridia;o__Oscillospirales;f__Ruminococcaceae;g__Ruminiclostridium_E;s__Ruminiclostridium_E sp003512525	d__Bacteria;p__Firmicutes_A;c__Clostridia;o__Oscillospirales;f__Ruminococcaceae;g__Ruminiclostridium_E;s__Ruminiclostridium_E sp003512525
OH_human_blumenau_bin.70.fa	JAEXMZ000000000	61.72	5.34	5.26	2164778	4860	444	human	d__Bacteria;p__Firmicutes_A;c__Clostridia;o__Christensenellales;f__Christensenellaceae;g__Catabacter;s__Catabacter hongkongensis	d__Bacteria;p__Firmicutes_A;c__Clostridia;o__Christensenellales;f__Christensenellaceae;g__Catabacter;s__Catabacter hongkongensis
OH_human_blumenau_bin.72.fa	JAEXNA000000000	91.67	2021-09-05	0.0	6909208	42835	262	human	d__Bacteria;p__Eremiobacterota;c__UBP9;o__UBA4705;f__;g__;s__	d__Bacteria;p__Eremiobacterota;c__UBP9;o__UBA4705;f__;g__;s__
OH_human_blumenau_bin.74.fa	JAEXNB000000000	91.07	2.75	0.0	2180007	15732	185	human	d__Bacteria;p__Firmicutes_A;c__Clostridia;o__Oscillospirales;f__Oscillospiraceae;g__CAG-170;s__	d__Bacteria;p__Firmicutes_A;c__Clostridia;o__Oscillospirales;f__Oscillospiraceae;g__CAG-170;s__
OH_human_blumenau_bin.76.fa	JAEXNC000000000	97.54	0.35	100.0	2614749	15381	244	human	d__Bacteria;p__Firmicutes_A;c__Clostridia;o__Peptostreptococcales;f__Peptostreptococcaceae;g__Romboutsia;s__Romboutsia timonensis	d__Bacteria;p__Firmicutes_A;c__Clostridia;o__Peptostreptococcales;f__Peptostreptococcaceae;g__Romboutsia;s__Romboutsia timonensis
OH_human_blumenau_bin.78.fa	JAEXND000000000	94.14	2021-04-02	83.33	2387539	18740	178	human	d__Bacteria;p__Verrucomicrobiota;c__Verrucomicrobiae;o__Verrucomicrobiales;f__Akkermansiaceae;g__Akkermansia;s__Akkermansia muciniphila	d__Bacteria;p__Verrucomicrobiota;c__Verrucomicrobiae;o__Verrucomicrobiales;f__Akkermansiaceae;g__Akkermansia;s__Akkermansia muciniphila
OH_human_blumenau_bin.79.fa	JAEXNE000000000	85.91	3.88	50.0	2281030	7421	358	human	d__Bacteria;p__Desulfobacterota_A;c__Desulfovibrionia;o__Desulfovibrionales;f__Desulfovibrionaceae;g__Desulfovibrio;s__Desulfovibrio piger	d__Bacteria;p__Desulfobacterota_A;c__Desulfovibrionia;o__Desulfovibrionales;f__Desulfovibrionaceae;g__Desulfovibrio;s__Desulfovibrio piger
OH_human_blumenau_bin.8.fa	JAEXNF000000000	99.76	2.43	14.29	3036255	61544	146	human	d__Bacteria;p__Bacteroidota;c__Bacteroidia;o__Bacteroidales;f__Rikenellaceae;g__Alistipes;s__Alistipes sp000434235	d__Bacteria;p__Bacteroidota;c__Bacteroidia;o__Bacteroidales;f__Rikenellaceae;g__Alistipes;s__Alistipes sp000434235
OH_human_blumenau_bin.81.fa	JAEXNG000000000	71.14	2.69	66.67	1976451	5292	393	human	d__Bacteria;p__Firmicutes_A;c__Clostridia;o__Lachnospirales;f__Lachnospiraceae;g__Roseburia;s__Roseburia inulinivorans	d__Bacteria;p__Firmicutes_A;c__Clostridia;o__Lachnospirales;f__Lachnospiraceae;g__Roseburia;s__Roseburia inulinivorans
OH_human_blumenau_bin.83.fa	JAEXNH000000000	96.2	1.48	2021-11-11	7458846	20907	527	human	d__Bacteria;p__Actinobacteriota;c__Actinobacteria;o__Mycobacteriales;f__Mycobacteriaceae;g__Rhodococcus;s__Rhodococcus qingshengii	d__Bacteria;p__Actinobacteriota;c__Actinobacteria;o__Mycobacteriales;f__Mycobacteriaceae;g__Rhodococcus;s__Rhodococcus qingshengii
OH_human_blumenau_bin.85.fa	JAEXNI000000000	85.84	2.17	83.33	1993671	10400	239	human	d__Bacteria;p__Firmicutes_A;c__Clostridia;o__Lachnospirales;f__Lachnospiraceae;g__Agathobacter;s__Agathobacter rectale	d__Bacteria;p__Firmicutes_A;c__Clostridia;o__Lachnospirales;f__Lachnospiraceae;g__Agathobacter;s__Agathobacter rectale
OH_human_blumenau_bin.88.fa	JAEXNJ000000000	97.53	0.0	0.0	3785336	52948	118	human	d__Bacteria;p__Bacteroidota;c__Bacteroidia;o__Bacteroidales;f__Tannerellaceae;g__Parabacteroides;s__Parabacteroides merdae	d__Bacteria;p__Bacteroidota;c__Bacteroidia;o__Bacteroidales;f__Tannerellaceae;g__Parabacteroides;s__Parabacteroides merdae
OH_human_blumenau_bin.9.fa	JAEXNK000000000	97.67	3.29	40.0	4212539	27239	246	human	d__Bacteria;p__Bacteroidota;c__Bacteroidia;o__Bacteroidales;f__Bacteroidaceae;g__Bacteroides_B;s__Bacteroides_B vulgatus	d__Bacteria;p__Bacteroidota;c__Bacteroidia;o__Bacteroidales;f__Bacteroidaceae;g__Bacteroides_B;s__Bacteroides_B vulgatus
OH_human_blumenau_bin.90.fa	JAEXNL000000000	95.31	2.69	71.43	2093653	14309	186	human	d__Bacteria;p__Firmicutes_C;c__Negativicutes;o__Acidaminococcales;f__Acidaminococcaceae;g__Phascolarctobacterium_A;s__Phascolarctobacterium_A succinatutens	d__Bacteria;p__Firmicutes_C;c__Negativicutes;o__Acidaminococcales;f__Acidaminococcaceae;g__Phascolarctobacterium_A;s__Phascolarctobacterium_A succinatutens
OH_human_blumenau_bin.96.fa	JAEXNM000000000	80.78	2021-09-03	2021-11-11	1629691	10779	190	human	d__Bacteria;p__Firmicutes_A;c__Clostridia;o__Christensenellales;f__CAG-138;g__;s__	d__Bacteria;p__Firmicutes_A;c__Clostridia;o__Christensenellales;f__CAG-138;g__;s__
OH_human_blumenau_bin.97.fa	JAEXNN000000000	75.55	1.29	0.0	1415360	85857	53	human	d__Bacteria;p__Firmicutes_A;c__Clostridia;o__TANB77;f__CAG-508;g__CAG-273;s__CAG-273 sp000435755	d__Bacteria;p__Firmicutes_A;c__Clostridia;o__TANB77;f__CAG-508;g__CAG-273;s__CAG-273 sp000435755
OH_human_blumenau_bin.98.fa	JAEXNO000000000	95.64	0.34	0.0	2442399	37252	107	human	d__Bacteria;p__Firmicutes_A;c__Clostridia;o__Lachnospirales;f__Lachnospiraceae;g__CAG-127;s__CAG-127 sp900319515	d__Bacteria;p__Firmicutes_A;c__Clostridia;o__Lachnospirales;f__Lachnospiraceae;g__CAG-127;s__CAG-127 sp900319515
OH_human_blumenau_bin.99.fa	JAEXNP000000000	63.62	3.45	50.0	3483100	6598	588	human	d__Bacteria;p__Bacteroidota;c__Bacteroidia;o__Bacteroidales;f__Marinifilaceae;g__Butyricimonas;s__	d__Bacteria;p__Bacteroidota;c__Bacteroidia;o__Bacteroidales;f__Marinifilaceae;g__Butyricimonas;s__
OH_human_braganca_bin.103.fa	JAEXNQ000000000	75.97	1.34	0.0	1617308	7939	247	human	d__Bacteria;p__Firmicutes_A;c__Clostridia;o__Oscillospirales;f__Oscillospiraceae;g__CAG-170;s__CAG-170 sp000436735	d__Bacteria;p__Firmicutes_A;c__Clostridia;o__Oscillospirales;f__Oscillospiraceae;g__CAG-170;s__CAG-170 sp000436735
OH_human_braganca_bin.107.fa	JAEXNR000000000	98.43	3.77	27.78	5845318	170330	65	human	d__Bacteria;p__Firmicutes_A;c__Clostridia;o__Lachnospirales;f__Lachnospiraceae;g__Herbinix;s__	d__Bacteria;p__Firmicutes_A;c__Clostridia;o__Lachnospirales;f__Lachnospiraceae;g__Herbinix;s__
OH_human_braganca_bin.108.fa	JAEXNS000000000	77.55	2021-01-01	50.0	2309491	6831	382	human	d__Bacteria;p__Firmicutes_A;c__Clostridia;o__Oscillospirales;f__Ruminococcaceae;g__UBA5884;s__	d__Bacteria;p__Firmicutes_A;c__Clostridia;o__Oscillospirales;f__Ruminococcaceae;g__UBA5884;s__
OH_human_braganca_bin.109.fa	JAEXNT000000000	95.08	3.58	0.0	4618940	86497	88	human	d__Bacteria;p__Firmicutes_A;c__Clostridia;o__Acetivibrionales;f__Acetivibrionaceae;g__UBA1305;s__	d__Bacteria;p__Firmicutes_A;c__Clostridia;o__Acetivibrionales;f__Acetivibrionaceae;g__UBA1305;s__
OH_human_braganca_bin.11.fa	JAEXNU000000000	97.99	0.22	0.0	2120491	57522	72	human	d__Bacteria;p__Firmicutes_A;c__Clostridia;o__Oscillospirales;f__Acutalibacteraceae;g__Ruminococcus_E;s__Ruminococcus_E sp900314705	d__Bacteria;p__Firmicutes_A;c__Clostridia;o__Oscillospirales;f__Acutalibacteraceae;g__Ruminococcus_E;s__Ruminococcus_E sp900314705
OH_human_braganca_bin.110.fa	JAEXNV000000000	51.51	1.93	40.0	1984777	5008	411	human	d__Bacteria;p__Bacteroidota;c__Bacteroidia;o__Bacteroidales;f__vadinHA17;g__SR-FBR-E99;s__	d__Bacteria;p__Bacteroidota;c__Bacteroidia;o__Bacteroidales;f__vadinHA17;g__SR-FBR-E99;s__
OH_human_braganca_bin.111.fa	JAEXNW000000000	93.18	2021-02-01	22.22	5512681	26066	330	human	d__Bacteria;p__Proteobacteria;c__Gammaproteobacteria;o__Burkholderiales;f__Burkholderiaceae;g__Comamonas_B;s__Comamonas_B thiooxydans	d__Bacteria;p__Proteobacteria;c__Gammaproteobacteria;o__Burkholderiales;f__Burkholderiaceae;g__Comamonas_B;s__Comamonas_B thiooxydans
OH_human_braganca_bin.112.fa	JAEXNX000000000	76.76	2.27	80.0	2942012	11831	315	human	d__Bacteria;p__Actinobacteriota;c__Coriobacteriia;o__Coriobacteriales;f__Eggerthellaceae;g__Gordonibacter;s__Gordonibacter urolithinfaciens	d__Bacteria;p__Actinobacteriota;c__Coriobacteriia;o__Coriobacteriales;f__Eggerthellaceae;g__Gordonibacter;s__Gordonibacter urolithinfaciens
OH_human_braganca_bin.113.fa	JAEXNY000000000	98.17	1.44	33.33	3138438	50896	104	human	d__Bacteria;p__Bacteroidota;c__Bacteroidia;o__Bacteroidales;f__Tannerellaceae;g__Parabacteroides;s__	d__Bacteria;p__Bacteroidota;c__Bacteroidia;o__Bacteroidales;f__Tannerellaceae;g__Parabacteroides;s__
OH_human_braganca_bin.115.fa	JAEXNZ000000000	59.48	1.72	100.0	3540085	7184	577	human	d__Bacteria;p__Proteobacteria;c__Gammaproteobacteria;o__Xanthomonadales;f__Xanthomonadaceae;g__Stenotrophomonas;s__	d__Bacteria;p__Proteobacteria;c__Gammaproteobacteria;o__Xanthomonadales;f__Xanthomonadaceae;g__Stenotrophomonas;s__
OH_human_braganca_bin.117.fa	JAEXOA000000000	97.6	0.56	50.0	1939524	46100	65	human	d__Bacteria;p__Bacteroidota;c__Bacteroidia;o__Bacteroidales;f__Rikenellaceae;g__Alistipes;s__Alistipes putredinis	d__Bacteria;p__Bacteroidota;c__Bacteroidia;o__Bacteroidales;f__Rikenellaceae;g__Alistipes;s__Alistipes putredinis
OH_human_braganca_bin.118.fa	JAEXOB000000000	94.18	2.54	47.22	5625808	15508	494	human	d__Bacteria;p__Proteobacteria;c__Gammaproteobacteria;o__Pseudomonadales;f__Pseudomonadaceae;g__Pseudomonas_E;s__Pseudomonas_E monteilii_B	d__Bacteria;p__Proteobacteria;c__Gammaproteobacteria;o__Pseudomonadales;f__Pseudomonadaceae;g__Pseudomonas_E;s__Pseudomonas_E monteilii_B
OH_human_braganca_bin.119.fa	JAEXOC000000000	50.85	0.0	0.0	510096	4773	119	human	d__Bacteria;p__Firmicutes;c__Bacilli;o__RF39;f__CAG-1000;g__CAG-460;s__	d__Bacteria;p__Firmicutes;c__Bacilli;o__RF39;f__CAG-1000;g__CAG-460;s__
OH_human_braganca_bin.124.fa	JAEXOD000000000	95.33	1.68	25.0	4004475	24494	241	human	d__Bacteria;p__Bacteroidota;c__Ignavibacteria;o__Ignavibacteriales;f__Melioribacteraceae;g__;s__	d__Bacteria;p__Bacteroidota;c__Ignavibacteria;o__Ignavibacteriales;f__Melioribacteraceae;g__;s__
OH_human_braganca_bin.125.fa	JAEXOE000000000	64.43	1.72	100.0	2897016	13566	292	human	d__Bacteria;p__Bacteroidota;c__Bacteroidia;o__Bacteroidales;f__Bacteroidaceae;g__Bacteroides;s__Bacteroides uniformis	d__Bacteria;p__Bacteroidota;c__Bacteroidia;o__Bacteroidales;f__Bacteroidaceae;g__Bacteroides;s__Bacteroides uniformis
OH_human_braganca_bin.126.fa	JAEXOF000000000	93.65	5.66	2021-09-06	2781203	23620	187	human	d__Bacteria;p__Firmicutes;c__Bacilli;o__Erysipelotrichales;f__Erysipelatoclostridiaceae;g__Erysipelatoclostridium;s__Erysipelatoclostridium sp000752095	d__Bacteria;p__Firmicutes;c__Bacilli;o__Erysipelotrichales;f__Erysipelatoclostridiaceae;g__Erysipelatoclostridium;s__Erysipelatoclostridium sp000752095
OH_human_braganca_bin.128.fa	JAEXOG000000000	89.42	0.0	0.0	2833470	29814	137	human	d__Bacteria;p__Bacteroidota;c__Bacteroidia;o__Bacteroidales;f__Bacteroidaceae;g__Bacteroides;s__Bacteroides eggerthii	d__Bacteria;p__Bacteroidota;c__Bacteroidia;o__Bacteroidales;f__Bacteroidaceae;g__Bacteroides;s__Bacteroides eggerthii
OH_human_braganca_bin.133.fa	JAEXOH000000000	73.48	3.31	76.19	3238898	6871	531	human	d__Bacteria;p__Proteobacteria;c__Gammaproteobacteria;o__Enterobacterales;f__Enterobacteriaceae;g__Escherichia;s__Escherichia flexneri	d__Bacteria;p__Proteobacteria;c__Gammaproteobacteria;o__Enterobacterales;f__Enterobacteriaceae;g__Escherichia;s__Escherichia flexneri
OH_human_braganca_bin.135.fa	JAEXOI000000000	56.55	0.67	0.0	1211022	4632	277	human	d__Bacteria;p__Firmicutes_A;c__Clostridia;o__Oscillospirales;f__Ruminococcaceae;g__D5;s__D5 sp900113995	d__Bacteria;p__Firmicutes_A;c__Clostridia;o__Oscillospirales;f__Ruminococcaceae;g__D5;s__D5 sp900113995
OH_human_braganca_bin.136.fa	JAEXOJ000000000	99.4	2021-07-02	18.18	2737833	32047	147	human	d__Bacteria;p__Firmicutes_A;c__Clostridia;o__Lachnospirales;f__Lachnospiraceae;g__CAG-194;s__CAG-194 sp000432915	d__Bacteria;p__Firmicutes_A;c__Clostridia;o__Lachnospirales;f__Lachnospiraceae;g__CAG-194;s__CAG-194 sp000432915
OH_human_braganca_bin.137.fa	JAEXOK000000000	83.61	3.36	40.0	1900441	7593	301	human	d__Bacteria;p__Firmicutes_A;c__Clostridia;o__Lachnospirales;f__Lachnospiraceae;g__Eubacterium_E;s__Eubacterium_E hallii_A	d__Bacteria;p__Firmicutes_A;c__Clostridia;o__Lachnospirales;f__Lachnospiraceae;g__Eubacterium_E;s__Eubacterium_E hallii_A
OH_human_braganca_bin.138.fa	JAEXOL000000000	83.83	4.64	88.89	2530060	10905	300	human	d__Bacteria;p__Firmicutes_A;c__Clostridia;o__Oscillospirales;f__Oscillospiraceae;g__CAG-170;s__	d__Bacteria;p__Firmicutes_A;c__Clostridia;o__Oscillospirales;f__Oscillospiraceae;g__CAG-170;s__
OH_human_braganca_bin.139.fa	JAEXOM000000000	95.5	2021-03-02	37.5	2222737	16983	177	human	d__Bacteria;p__Firmicutes_A;c__Clostridia;o__Lachnospirales;f__Lachnospiraceae;g__Dorea;s__Dorea longicatena	d__Bacteria;p__Firmicutes_A;c__Clostridia;o__Lachnospirales;f__Lachnospiraceae;g__Dorea;s__Dorea longicatena
OH_human_braganca_bin.143.fa	JAEXON000000000	96.4	5.18	9.38	6531307	94853	125	human	d__Bacteria;p__Proteobacteria;c__Gammaproteobacteria;o__Pseudomonadales;f__Pseudomonadaceae;g__Pseudomonas;s__Pseudomonas aeruginosa	d__Bacteria;p__Proteobacteria;c__Gammaproteobacteria;o__Pseudomonadales;f__Pseudomonadaceae;g__Pseudomonas;s__Pseudomonas aeruginosa
OH_human_braganca_bin.144.fa	JAEXOO000000000	98.4	0.03	100.0	3945206	153518	52	human	d__Bacteria;p__Proteobacteria;c__Gammaproteobacteria;o__Burkholderiales;f__Burkholderiaceae;g__Alcaligenes;s__	d__Bacteria;p__Proteobacteria;c__Gammaproteobacteria;o__Burkholderiales;f__Burkholderiaceae;g__Alcaligenes;s__
OH_human_braganca_bin.148.fa	JAEXOP000000000	90.25	2021-04-02	66.67	2015693	46425	66	human	d__Bacteria;p__Actinobacteriota;c__Actinobacteria;o__Actinomycetales;f__Bifidobacteriaceae;g__Bifidobacterium;s__Bifidobacterium longum	d__Bacteria;p__Actinobacteriota;c__Actinobacteria;o__Actinomycetales;f__Bifidobacteriaceae;g__Bifidobacterium;s__Bifidobacterium longum
OH_human_braganca_bin.150.fa	JAEXOQ000000000	97.08	0.0	0.0	2446226	39313	90	human	d__Bacteria;p__Firmicutes_A;c__Clostridia;o__Lachnospirales;f__Lachnospiraceae;g__Faecalicatena;s__Faecalicatena torques	d__Bacteria;p__Firmicutes_A;c__Clostridia;o__Lachnospirales;f__Lachnospiraceae;g__Faecalicatena;s__Faecalicatena torques
OH_human_braganca_bin.152.fa	JAEXOR000000000	99.68	1.27	0.0	4254751	109541	67	human	d__Bacteria;p__Firmicutes_B;c__Desulfotomaculia;o__Desulfotomaculales;f__Desulfotomaculaceae_A;g__BRH-c8a;s__	d__Bacteria;p__Firmicutes_B;c__Desulfotomaculia;o__Desulfotomaculales;f__Desulfotomaculaceae_A;g__BRH-c8a;s__
OH_human_braganca_bin.153.fa	JAEXOS000000000	54.89	1.72	100.0	1372971	6025	236	human	d__Bacteria;p__Firmicutes_A;c__Clostridia;o__Oscillospirales;f__Oscillospiraceae;g__ER4;s__ER4 sp000765235	d__Bacteria;p__Firmicutes_A;c__Clostridia;o__Oscillospirales;f__Oscillospiraceae;g__ER4;s__ER4 sp000765235
OH_human_braganca_bin.155.fa	JAEXOT000000000	85.8	1.48	100.0	2864946	8467	402	human	d__Bacteria;p__Desulfobacterota_A;c__Desulfovibrionia;o__Desulfovibrionales;f__Desulfovibrionaceae;g__Bilophila;s__Bilophila wadsworthia	d__Bacteria;p__Desulfobacterota_A;c__Desulfovibrionia;o__Desulfovibrionales;f__Desulfovibrionaceae;g__Bilophila;s__Bilophila wadsworthia
OH_human_braganca_bin.158.fa	JAEXOU000000000	99.11	2021-08-03	14.29	3876142	234335	25	human	d__Bacteria;p__Firmicutes_A;c__Clostridia;o__Lachnospirales;f__Lachnospiraceae;g__Lachnoclostridium;s__	d__Bacteria;p__Firmicutes_A;c__Clostridia;o__Lachnospirales;f__Lachnospiraceae;g__Lachnoclostridium;s__
OH_human_braganca_bin.159.fa	JAEXOV000000000	78.62	9.48	90.0	3350036	34819	166	human	d__Bacteria;p__Bacteroidota;c__Bacteroidia;o__Bacteroidales;f__Bacteroidaceae;g__Prevotella;s__Prevotella sp000436035	d__Bacteria;p__Bacteroidota;c__Bacteroidia;o__Bacteroidales;f__Bacteroidaceae;g__Prevotella;s__Prevotella sp000436035
OH_human_braganca_bin.163.fa	JAEXOW000000000	76.23	1.63	0.0	2425627	5932	438	human	d__Bacteria;p__Proteobacteria;c__Gammaproteobacteria;o__Enterobacterales;f__Enterobacteriaceae;g__Providencia;s__Providencia alcalifaciens_A	d__Bacteria;p__Proteobacteria;c__Gammaproteobacteria;o__Enterobacterales;f__Enterobacteriaceae;g__Providencia;s__Providencia alcalifaciens_A
OH_human_braganca_bin.166.fa	JAEXOX000000000	84.66	2021-04-09	20.59	5932549	16939	505	human	d__Bacteria;p__Firmicutes_G;c__UBA4882;o__UBA8346;f__UBA8346;g__UBA8346;s__	d__Bacteria;p__Firmicutes_G;c__UBA4882;o__UBA8346;f__UBA8346;g__UBA8346;s__
OH_human_braganca_bin.169.fa	JAEXOY000000000	99.33	0.8	0.0	3711223	200211	48	human	d__Bacteria;p__Firmicutes_A;c__Clostridia;o__Acetivibrionales;f__Acetivibrionaceae;g__;s__	d__Bacteria;p__Firmicutes_A;c__Clostridia;o__Acetivibrionales;f__Acetivibrionaceae;g__;s__
OH_human_braganca_bin.17.fa	JAEXOZ000000000	94.3	2021-01-01	0.0	1747378	81135	40	human	d__Bacteria;p__Firmicutes_A;c__Clostridia;o__Oscillospirales;f__Acutalibacteraceae;g__Ruminococcus_E;s__Ruminococcus_E bromii_B	d__Bacteria;p__Firmicutes_A;c__Clostridia;o__Oscillospirales;f__Acutalibacteraceae;g__Ruminococcus_E;s__Ruminococcus_E bromii_B
OH_human_braganca_bin.170.fa	JAEXPA000000000	50.33	0.08	100.0	1213196	4346	288	human	d__Bacteria;p__Cyanobacteria;c__Vampirovibrionia;o__Gastranaerophilales;f__Gastranaerophilaceae;g__Zag1;s__	d__Bacteria;p__Cyanobacteria;c__Vampirovibrionia;o__Gastranaerophilales;f__Gastranaerophilaceae;g__Zag1;s__
OH_human_braganca_bin.171.fa	JAEXPB000000000	69.24	2.36	0.0	2905547	5553	571	human	d__Bacteria;p__Firmicutes_A;c__Clostridia;o__Saccharofermentanales;f__UBA5734;g__UBA8949;s__	d__Bacteria;p__Firmicutes_A;c__Clostridia;o__Saccharofermentanales;f__UBA5734;g__UBA8949;s__
OH_human_braganca_bin.172.fa	JAEXPC000000000	89.18	2.67	77.78	2810550	8949	375	human	d__Bacteria;p__Firmicutes_A;c__Clostridia;o__Peptostreptococcales;f__Natronincolaceae;g__Alkaliphilus_B;s__Alkaliphilus_B oremlandii	d__Bacteria;p__Firmicutes_A;c__Clostridia;o__Peptostreptococcales;f__Natronincolaceae;g__Alkaliphilus_B;s__Alkaliphilus_B oremlandii
OH_human_braganca_bin.174.fa	JAEXPD000000000	86.7	1.45	80.0	3019244	11701	338	human	d__Bacteria;p__Proteobacteria;c__Gammaproteobacteria;o__Burkholderiales;f__Burkholderiaceae;g__Alcaligenes;s__Alcaligenes faecalis	d__Bacteria;p__Proteobacteria;c__Gammaproteobacteria;o__Burkholderiales;f__Burkholderiaceae;g__Alcaligenes;s__Alcaligenes faecalis
OH_human_braganca_bin.176.fa	JAEXPE000000000	85.13	0.63	0.0	1968027	13195	211	human	d__Bacteria;p__Firmicutes_A;c__Clostridia;o__Lachnospirales;f__Lachnospiraceae;g__Fusicatenibacter;s__Fusicatenibacter saccharivorans	d__Bacteria;p__Firmicutes_A;c__Clostridia;o__Lachnospirales;f__Lachnospiraceae;g__Fusicatenibacter;s__Fusicatenibacter saccharivorans
OH_human_braganca_bin.177.fa	JAEXPF000000000	69.83	3.45	50.0	4321739	12139	478	human	d__Bacteria;p__Proteobacteria;c__Gammaproteobacteria;o__Xanthomonadales;f__Xanthomonadaceae;g__Stenotrophomonas;s__Stenotrophomonas maltophilia_A	d__Bacteria;p__Proteobacteria;c__Gammaproteobacteria;o__Xanthomonadales;f__Xanthomonadaceae;g__Stenotrophomonas;s__Stenotrophomonas maltophilia_A
OH_human_braganca_bin.179.fa	JAEXPG000000000	62.41	1.72	0.0	4504511	8146	659	human	d__Bacteria;p__Verrucomicrobiota;c__Verrucomicrobiae;o__Opitutales;f__Opitutaceae;g__;s__	d__Bacteria;p__Verrucomicrobiota;c__Verrucomicrobiae;o__Opitutales;f__Opitutaceae;g__;s__
OH_human_braganca_bin.18.fa	JAEXPH000000000	87.58	2021-01-01	0.0	3208474	89458	56	human	d__Bacteria;p__Proteobacteria;c__Gammaproteobacteria;o__Burkholderiales;f__Burkholderiaceae;g__Comamonas;s__Comamonas kerstersii	d__Bacteria;p__Proteobacteria;c__Gammaproteobacteria;o__Burkholderiales;f__Burkholderiaceae;g__Comamonas;s__Comamonas kerstersii
OH_human_braganca_bin.180.fa	JAEXPI000000000	89.1	0.0	0.0	2280608	23172	144	human	d__Bacteria;p__Bacteroidota;c__Bacteroidia;o__Bacteroidales;f__Bacteroidaceae;g__Prevotellamassilia;s__	d__Bacteria;p__Bacteroidota;c__Bacteroidia;o__Bacteroidales;f__Bacteroidaceae;g__Prevotellamassilia;s__
OH_human_braganca_bin.181.fa	JAEXPJ000000000	97.25	2021-06-02	85.71	3771657	40635	148	human	d__Bacteria;p__Bacteroidota;c__Bacteroidia;o__Flavobacteriales;f__Flavobacteriaceae;g__Flavobacterium;s__Flavobacterium lindanitolerans	d__Bacteria;p__Bacteroidota;c__Bacteroidia;o__Flavobacteriales;f__Flavobacteriaceae;g__Flavobacterium;s__Flavobacterium lindanitolerans
OH_human_braganca_bin.184.fa	JAEXPK000000000	71.39	0.94	50.0	1653202	8146	241	human	d__Bacteria;p__Firmicutes_A;c__Clostridia;o__Christensenellales;f__CAG-138;g__UBA1685;s__UBA1685 sp002320595	d__Bacteria;p__Firmicutes_A;c__Clostridia;o__Christensenellales;f__CAG-138;g__UBA1685;s__UBA1685 sp002320595
OH_human_braganca_bin.185.fa	JAEXPL000000000	82.43	2.36	40.0	4037025	9897	495	human	d__Bacteria;p__Verrucomicrobiota;c__Verrucomicrobiae;o__Opitutales;f__Opitutaceae;g__;s__	d__Bacteria;p__Verrucomicrobiota;c__Verrucomicrobiae;o__Opitutales;f__Opitutaceae;g__;s__
OH_human_braganca_bin.188.fa	JAEXPM000000000	98.66	4.46	2021-09-09	4110878	292282	73	human	d__Bacteria;p__Firmicutes_A;c__Clostridia;o__Acetivibrionales;f__Acetivibrionaceae;g__;s__	d__Bacteria;p__Firmicutes_A;c__Clostridia;o__Acetivibrionales;f__Acetivibrionaceae;g__;s__
OH_human_braganca_bin.19.fa	JAEXPN000000000	95.97	2021-07-01	25.0	2748225	130399	71	human	d__Bacteria;p__Firmicutes_A;c__Clostridia;o__Lachnospirales;f__Lachnospiraceae;g__CAG-603;s__CAG-603 sp900066105	d__Bacteria;p__Firmicutes_A;c__Clostridia;o__Lachnospirales;f__Lachnospiraceae;g__CAG-603;s__CAG-603 sp900066105
OH_human_braganca_bin.190.fa	JAEXPO000000000	63.9	2021-01-02	33.33	3619251	5523	706	human	d__Bacteria;p__Firmicutes_A;c__Clostridia;o__Acetivibrionales;f__Ruminiclostridiaceae_A;g__DTU059;s__	d__Bacteria;p__Firmicutes_A;c__Clostridia;o__Acetivibrionales;f__Ruminiclostridiaceae_A;g__DTU059;s__
OH_human_braganca_bin.192.fa	JAEXPP000000000	90.19	0.0	0.0	2077462	26189	108	human	d__Bacteria;p__Firmicutes_A;c__Clostridia;o__Peptostreptococcales;f__Anaerovoracaceae;g__CAG-145;s__	d__Bacteria;p__Firmicutes_A;c__Clostridia;o__Peptostreptococcales;f__Anaerovoracaceae;g__CAG-145;s__
OH_human_braganca_bin.193.fa	JAEXPQ000000000	72.18	1.72	0.0	5277925	21268	352	human	d__Bacteria;p__Verrucomicrobiota;c__Verrucomicrobiae;o__Opitutales;f__Opitutaceae;g__;s__	d__Bacteria;p__Verrucomicrobiota;c__Verrucomicrobiae;o__Opitutales;f__Opitutaceae;g__;s__
OH_human_braganca_bin.194.fa	JAEXPR000000000	99.45	1.81	0.0	2276824	44466	78	human	d__Bacteria;p__Firmicutes_C;c__Negativicutes;o__Selenomonadales;f__Selenomonadaceae;g__Mitsuokella;s__Mitsuokella jalaludinii	d__Bacteria;p__Firmicutes_C;c__Negativicutes;o__Selenomonadales;f__Selenomonadaceae;g__Mitsuokella;s__Mitsuokella jalaludinii
OH_human_braganca_bin.196.fa	JAEXPS000000000	89.88	1.92	38.1	2967263	15647	259	human	d__Bacteria;p__Actinobacteriota;c__Actinobacteria;o__Actinomycetales;f__Cellulomonadaceae;g__Cellulomonas;s__	d__Bacteria;p__Actinobacteriota;c__Actinobacteria;o__Actinomycetales;f__Cellulomonadaceae;g__Cellulomonas;s__
OH_human_braganca_bin.197.fa	JAEXPT000000000	62.29	4.67	50.0	3041693	22411	203	human	d__Archaea;p__Euryarchaeota;c__Methanobacteria;o__Methanobacteriales;f__Methanobacteriaceae;g__Methanobacterium_D;s__	d__Archaea;p__Euryarchaeota;c__Methanobacteria;o__Methanobacteriales;f__Methanobacteriaceae;g__Methanobacterium_D;s__
OH_human_braganca_bin.198.fa	JAEXPU000000000	90.8	0.68	0.0	2694409	29487	138	human	d__Bacteria;p__Firmicutes_A;c__Clostridia;o__Oscillospirales;f__Ruminococcaceae;g__Ruthenibacterium;s__Ruthenibacterium lactatiformans	d__Bacteria;p__Firmicutes_A;c__Clostridia;o__Oscillospirales;f__Ruminococcaceae;g__Ruthenibacterium;s__Ruthenibacterium lactatiformans
OH_human_braganca_bin.199.fa	JAEXPV000000000	63.33	1.75	50.0	1474679	7382	237	human	d__Bacteria;p__Firmicutes_C;c__Negativicutes;o__Acidaminococcales;f__Acidaminococcaceae;g__Phascolarctobacterium_A;s__	d__Bacteria;p__Firmicutes_C;c__Negativicutes;o__Acidaminococcales;f__Acidaminococcaceae;g__Phascolarctobacterium_A;s__
OH_human_braganca_bin.20.fa	JAEXPW000000000	97.95	4.38	0.0	5042126	26764	311	human	d__Bacteria;p__Verrucomicrobiota;c__Verrucomicrobiae;o__Opitutales;f__Opitutaceae;g__UBA6669;s__	d__Bacteria;p__Verrucomicrobiota;c__Verrucomicrobiae;o__Opitutales;f__Opitutaceae;g__UBA6669;s__
OH_human_braganca_bin.200.fa	JAEXPX000000000	89.41	0.48	50.0	3143956	12268	323	human	d__Bacteria;p__Bacteroidota;c__Bacteroidia;o__Bacteroidales;f__Tannerellaceae;g__Parabacteroides;s__Parabacteroides merdae	d__Bacteria;p__Bacteroidota;c__Bacteroidia;o__Bacteroidales;f__Tannerellaceae;g__Parabacteroides;s__Parabacteroides merdae
OH_human_braganca_bin.201.fa	JAEXPY000000000	93.11	1.15	50.0	2872946	14373	258	human	d__Bacteria;p__Bacteroidota;c__Bacteroidia;o__Bacteroidales;f__Barnesiellaceae;g__Barnesiella;s__Barnesiella intestinihominis	d__Bacteria;p__Bacteroidota;c__Bacteroidia;o__Bacteroidales;f__Barnesiellaceae;g__Barnesiella;s__Barnesiella intestinihominis
OH_human_braganca_bin.202.fa	JAEXPZ000000000	83.4	0.85	0.0	1720191	12343	190	human	d__Bacteria;p__Cyanobacteria;c__Vampirovibrionia;o__Gastranaerophilales;f__Gastranaerophilaceae;g__Zag1;s__	d__Bacteria;p__Cyanobacteria;c__Vampirovibrionia;o__Gastranaerophilales;f__Gastranaerophilaceae;g__Zag1;s__
OH_human_braganca_bin.203.fa	JAEXQA000000000	63.29	2021-03-02	0.0	2675479	4509	608	human	d__Bacteria;p__Verrucomicrobiota;c__Lentisphaeria;o__Victivallales;f__Victivallaceae;g__Victivallis;s__Victivallis vadensis	d__Bacteria;p__Verrucomicrobiota;c__Lentisphaeria;o__Victivallales;f__Victivallaceae;g__Victivallis;s__Victivallis vadensis
OH_human_braganca_bin.204.fa	JAEXQB000000000	93.48	0.67	50.0	2370916	13660	226	human	d__Bacteria;p__Firmicutes_A;c__Clostridia;o__Christensenellales;f__CAG-74;g__;s__	d__Bacteria;p__Firmicutes_A;c__Clostridia;o__Christensenellales;f__CAG-74;g__;s__
OH_human_braganca_bin.205.fa	JAEXQC000000000	80.29	2.52	80.0	1350902	9300	179	human	d__Bacteria;p__Firmicutes_A;c__Clostridia;o__Oscillospirales;f__Oscillospiraceae;g__CAG-83;s__	d__Bacteria;p__Firmicutes_A;c__Clostridia;o__Oscillospirales;f__Oscillospiraceae;g__CAG-83;s__
OH_human_braganca_bin.206.fa	JAEXQD000000000	97.32	0.8	0.0	1992043	166125	33	human	d__Bacteria;p__Firmicutes_A;c__Clostridia;o__Oscillospirales;f__Acutalibacteraceae;g__CAG-217;s__CAG-217 sp000436335	d__Bacteria;p__Firmicutes_A;c__Clostridia;o__Oscillospirales;f__Acutalibacteraceae;g__CAG-217;s__CAG-217 sp000436335
OH_human_braganca_bin.208.fa	JAEXQE000000000	89.44	2.34	100.0	2186122	10138	264	human	d__Bacteria;p__Firmicutes_A;c__Clostridia;o__Lachnospirales;f__Lachnospiraceae;g__Coprococcus_B;s__Coprococcus_B comes	d__Bacteria;p__Firmicutes_A;c__Clostridia;o__Lachnospirales;f__Lachnospiraceae;g__Coprococcus_B;s__Coprococcus_B comes
OH_human_braganca_bin.21.fa	JAEXQF000000000	58.33	1.72	100.0	1580917	6096	281	human	d__Bacteria;p__Firmicutes_A;c__Clostridia;o__Oscillospirales;f__Oscillospiraceae;g__CAG-170;s__CAG-170 sp002404795	d__Bacteria;p__Firmicutes_A;c__Clostridia;o__Oscillospirales;f__Oscillospiraceae;g__CAG-170;s__CAG-170 sp002404795
OH_human_braganca_bin.212.fa	JAEXQG000000000	92.91	1.79	50.0	2503701	14123	233	human	d__Bacteria;p__Firmicutes_A;c__Clostridia;o__Lachnospirales;f__Lachnospiraceae;g__Blautia_A;s__Blautia_A massiliensis	d__Bacteria;p__Firmicutes_A;c__Clostridia;o__Lachnospirales;f__Lachnospiraceae;g__Blautia_A;s__Blautia_A massiliensis
OH_human_braganca_bin.213.fa	JAEXQH000000000	72.09	0.88	100.0	5940769	21354	433	human	d__Bacteria;p__Firmicutes_A;c__Clostridia;o__Lachnospirales;f__Lachnospiraceae;g__Hungatella;s__Hungatella effluvii	d__Bacteria;p__Firmicutes_A;c__Clostridia;o__Lachnospirales;f__Lachnospiraceae;g__Hungatella;s__Hungatella effluvii
OH_human_braganca_bin.214.fa	JAEXQI000000000	66.9	0.81	100.0	1298859	5707	244	human	d__Bacteria;p__Actinobacteriota;c__Coriobacteriia;o__Coriobacteriales;f__Eggerthellaceae;g__Senegalimassilia;s__Senegalimassilia anaerobia	d__Bacteria;p__Actinobacteriota;c__Coriobacteriia;o__Coriobacteriales;f__Eggerthellaceae;g__Senegalimassilia;s__Senegalimassilia anaerobia
OH_human_braganca_bin.216.fa	JAEXQJ000000000	92.42	3.87	0.0	5857112	18811	421	human	d__Bacteria;p__Myxococcota;c__Polyangia;o__Palsa-1104;f__Fen-1088;g__;s__	d__Bacteria;p__Myxococcota;c__Polyangia;o__Palsa-1104;f__Fen-1088;g__;s__
OH_human_braganca_bin.217.fa	JAEXQK000000000	75.0	0.0	0.0	5328837	21409	366	human	d__Bacteria;p__Proteobacteria;c__Gammaproteobacteria;o__Enterobacterales;f__Enterobacteriaceae;g__Klebsiella_A;s__Klebsiella_A grimontii	d__Bacteria;p__Proteobacteria;c__Gammaproteobacteria;o__Enterobacterales;f__Enterobacteriaceae;g__Klebsiella_A;s__Klebsiella_A grimontii
OH_human_braganca_bin.218.fa	JAEXQL000000000	58.97	0.0	0.0	2369655	7739	364	human	d__Bacteria;p__Firmicutes_A;c__Clostridia;o__Peptostreptococcales;f__Peptostreptococcaceae;g__Romboutsia;s__Romboutsia timonensis	d__Bacteria;p__Firmicutes_A;c__Clostridia;o__Peptostreptococcales;f__Peptostreptococcaceae;g__Romboutsia;s__Romboutsia timonensis
OH_human_braganca_bin.22.fa	JAEXQM000000000	60.69	0.0	0.0	1127679	4467	254	human	d__Bacteria;p__Firmicutes_A;c__Clostridia;o__Oscillospirales;f__Ruminococcaceae;g__Ruminiclostridium_E;s__Ruminiclostridium_E siraeum	d__Bacteria;p__Firmicutes_A;c__Clostridia;o__Oscillospirales;f__Ruminococcaceae;g__Ruminiclostridium_E;s__Ruminiclostridium_E siraeum
OH_human_braganca_bin.224.fa	JAEXQN000000000	78.21	1.17	66.67	1597513	8695	229	human	d__Bacteria;p__Firmicutes_A;c__Clostridia;o__Oscillospirales;f__CAG-272;g__;s__	d__Bacteria;p__Firmicutes_A;c__Clostridia;o__Oscillospirales;f__CAG-272;g__;s__
OH_human_braganca_bin.227.fa	JAEXQO000000000	65.18	2021-01-01	0.0	1245848	5239	253	human	d__Bacteria;p__Firmicutes_A;c__Clostridia;o__Oscillospirales;f__Ruminococcaceae;g__Ruminococcus_F;s__Ruminococcus_F champanellensis	d__Bacteria;p__Firmicutes_A;c__Clostridia;o__Oscillospirales;f__Ruminococcaceae;g__Ruminococcus_F;s__Ruminococcus_F champanellensis
OH_human_braganca_bin.229.fa	JAEXQP000000000	95.94	0.97	0.0	2487761	31091	130	human	d__Bacteria;p__Firmicutes_A;c__Clostridia;o__Clostridiales;f__Clostridiaceae;g__Clostridium;s__	d__Bacteria;p__Firmicutes_A;c__Clostridia;o__Clostridiales;f__Clostridiaceae;g__Clostridium;s__
OH_human_braganca_bin.23.fa	JAEXQQ000000000	99.33	0.0	0.0	2235699	59916	59	human	d__Bacteria;p__Firmicutes_A;c__Clostridia;o__Lachnospirales;f__Lachnospiraceae;g__Butyrivibrio_A;s__Butyrivibrio_A crossotus	d__Bacteria;p__Firmicutes_A;c__Clostridia;o__Lachnospirales;f__Lachnospiraceae;g__Butyrivibrio_A;s__Butyrivibrio_A crossotus
OH_human_braganca_bin.231.fa	JAEXQR000000000	94.12	0.63	0.0	2052057	29132	110	human	d__Bacteria;p__Firmicutes_C;c__Negativicutes;o__Veillonellales;f__Dialisteraceae;g__Dialister;s__Dialister sp000434475	d__Bacteria;p__Firmicutes_C;c__Negativicutes;o__Veillonellales;f__Dialisteraceae;g__Dialister;s__Dialister sp000434475
OH_human_braganca_bin.232.fa	JAEXQS000000000	95.51	3.92	62.5	2721891	24565	156	human	d__Bacteria;p__Firmicutes_A;c__Clostridia;o__Lachnospirales;f__Lachnospiraceae;g__Blautia_A;s__Blautia_A sp900066355	d__Bacteria;p__Firmicutes_A;c__Clostridia;o__Lachnospirales;f__Lachnospiraceae;g__Blautia_A;s__Blautia_A sp900066355
OH_human_braganca_bin.233.fa	JAEXQT000000000	98.13	3.32	42.86	7367931	95837	115	human	d__Bacteria;p__Proteobacteria;c__Gammaproteobacteria;o__Burkholderiales;f__Burkholderiaceae;g__Achromobacter;s__Achromobacter xylosoxidans_C	d__Bacteria;p__Proteobacteria;c__Gammaproteobacteria;o__Burkholderiales;f__Burkholderiaceae;g__Achromobacter;s__Achromobacter xylosoxidans_C
OH_human_braganca_bin.235.fa	JAEXQU000000000	88.27	3.15	60.0	2046577	7775	308	human	d__Bacteria;p__Spirochaetota;c__Spirochaetia;o__Treponematales;f__Treponemataceae;g__Treponema_D;s__	d__Bacteria;p__Spirochaetota;c__Spirochaetia;o__Treponematales;f__Treponemataceae;g__Treponema_D;s__
OH_human_braganca_bin.236.fa	JAEXQV000000000	88.21	0.94	0.0	3669968	15808	308	human	d__Bacteria;p__Firmicutes;c__Bacilli;o__Erysipelotrichales;f__Erysipelotrichaceae;g__Absiella;s__Absiella innocuum	d__Bacteria;p__Firmicutes;c__Bacilli;o__Erysipelotrichales;f__Erysipelotrichaceae;g__Absiella;s__Absiella innocuum
OH_human_braganca_bin.237.fa	JAEXQW000000000	84.38	1.79	50.0	2482796	7240	397	human	d__Bacteria;p__Firmicutes_A;c__Clostridia;o__Lachnospirales;f__Lachnospiraceae;g__KLE1615;s__KLE1615 sp900066985	d__Bacteria;p__Firmicutes_A;c__Clostridia;o__Lachnospirales;f__Lachnospiraceae;g__KLE1615;s__KLE1615 sp900066985
OH_human_braganca_bin.238.fa	JAEXQX000000000	87.92	2.84	22.22	1784147	25813	96	human	d__Bacteria;p__Firmicutes_A;c__Clostridia;o__Oscillospirales;f__Oscillospiraceae;g__CAG-83;s__CAG-83 sp003539495	d__Bacteria;p__Firmicutes_A;c__Clostridia;o__Oscillospirales;f__Oscillospiraceae;g__CAG-83;s__CAG-83 sp003539495
OH_human_braganca_bin.24.fa	JAEXQY000000000	82.31	0.59	0.0	2053530	7093	329	human	d__Bacteria;p__Desulfobacterota_A;c__Desulfovibrionia;o__Desulfovibrionales;f__Desulfovibrionaceae;g__Desulfovibrio;s__	d__Bacteria;p__Desulfobacterota_A;c__Desulfovibrionia;o__Desulfovibrionales;f__Desulfovibrionaceae;g__Desulfovibrio;s__
OH_human_braganca_bin.240.fa	JAEXQZ000000000	70.39	2021-01-01	0.0	1445270	6309	263	human	d__Bacteria;p__Firmicutes_A;c__Clostridia;o__Lachnospirales;f__Lachnospiraceae;g__Anaerostipes;s__Anaerostipes hadrus	d__Bacteria;p__Firmicutes_A;c__Clostridia;o__Lachnospirales;f__Lachnospiraceae;g__Anaerostipes;s__Anaerostipes hadrus
OH_human_braganca_bin.242.fa	JAEXRA000000000	86.3	0.36	0.0	2392852	26838	144	human	d__Bacteria;p__Bacteroidota;c__Bacteroidia;o__Bacteroidales;f__Bacteroidaceae;g__Prevotella;s__Prevotella sp003447235	d__Bacteria;p__Bacteroidota;c__Bacteroidia;o__Bacteroidales;f__Bacteroidaceae;g__Prevotella;s__Prevotella sp003447235
OH_human_braganca_bin.243.fa	JAEXRB000000000	87.91	1.86	38.46	2800719	8805	389	human	d__Bacteria;p__Proteobacteria;c__Gammaproteobacteria;o__Xanthomonadales;f__Xanthomonadaceae;g__;s__	d__Bacteria;p__Proteobacteria;c__Gammaproteobacteria;o__Xanthomonadales;f__Xanthomonadaceae;g__;s__
OH_human_braganca_bin.244.fa	JAEXRC000000000	99.06	0.94	100.0	1908641	13467	195	human	d__Bacteria;p__Firmicutes;c__Bacilli;o__Erysipelotrichales;f__Erysipelatoclostridiaceae;g__Catenibacterium;s__Catenibacterium mitsuokai	d__Bacteria;p__Firmicutes;c__Bacilli;o__Erysipelotrichales;f__Erysipelatoclostridiaceae;g__Catenibacterium;s__Catenibacterium mitsuokai
OH_human_braganca_bin.246.fa	JAEXRD000000000	96.89	0.3	0.0	3032807	26914	171	human	d__Bacteria;p__Desulfobacterota_A;c__Desulfovibrionia;o__Desulfovibrionales;f__Desulfovibrionaceae;g__;s__	d__Bacteria;p__Desulfobacterota_A;c__Desulfovibrionia;o__Desulfovibrionales;f__Desulfovibrionaceae;g__;s__
OH_human_braganca_bin.247.fa	JAEXRE000000000	96.35	0.62	50.0	2435716	16301	197	human	d__Bacteria;p__Desulfobacterota_A;c__Desulfovibrionia;o__Desulfovibrionales;f__Desulfovibrionaceae;g__Desulfovibrio;s__Desulfovibrio piger	d__Bacteria;p__Desulfobacterota_A;c__Desulfovibrionia;o__Desulfovibrionales;f__Desulfovibrionaceae;g__Desulfovibrio;s__Desulfovibrio piger
OH_human_braganca_bin.252.fa	JAEXRF000000000	82.21	2.53	75.0	2282431	9309	316	human	d__Bacteria;p__Firmicutes_A;c__Clostridia;o__Lachnospirales;f__Lachnospiraceae;g__Blautia_A;s__Blautia_A wexlerae	d__Bacteria;p__Firmicutes_A;c__Clostridia;o__Lachnospirales;f__Lachnospiraceae;g__Blautia_A;s__Blautia_A wexlerae
OH_human_braganca_bin.253.fa	JAEXRG000000000	63.92	0.67	0.0	1168882	5026	242	human	d__Bacteria;p__Firmicutes_A;c__Clostridia;o__Oscillospirales;f__Butyricicoccaceae;g__UBA4644;s__	d__Bacteria;p__Firmicutes_A;c__Clostridia;o__Oscillospirales;f__Butyricicoccaceae;g__UBA4644;s__
OH_human_braganca_bin.254.fa	JAEXRH000000000	98.6	2.97	0.0	3270908	362813	19	human	d__Bacteria;p__Spirochaetota;c__Spirochaetia;o__Treponematales;f__Treponemataceae;g__Spiro-10;s__	d__Bacteria;p__Spirochaetota;c__Spirochaetia;o__Treponematales;f__Treponemataceae;g__Spiro-10;s__
OH_human_braganca_bin.255.fa	JAEXRI000000000	91.03	0.0	0.0	1643249	38371	69	human	d__Bacteria;p__Firmicutes_A;c__Clostridia;o__Oscillospirales;f__CAG-272;g__CAG-841;s__CAG-841 sp000437375	d__Bacteria;p__Firmicutes_A;c__Clostridia;o__Oscillospirales;f__CAG-272;g__CAG-841;s__CAG-841 sp000437375
OH_human_braganca_bin.257.fa	JAEXRJ000000000	96.8	0.0	0.0	1678830	58739	50	human	d__Archaea;p__Euryarchaeota;c__Methanobacteria;o__Methanobacteriales;f__Methanobacteriaceae;g__Methanosphaera;s__Methanosphaera stadtmanae	d__Archaea;p__Euryarchaeota;c__Methanobacteria;o__Methanobacteriales;f__Methanobacteriaceae;g__Methanosphaera;s__Methanosphaera stadtmanae
OH_human_braganca_bin.259.fa	JAEXRK000000000	82.57	0.95	100.0	5303662	16568	434	human	d__Bacteria;p__Firmicutes_A;c__Clostridia;o__Lachnospirales;f__Lachnospiraceae;g__Hungatella;s__Hungatella hathewayi	d__Bacteria;p__Firmicutes_A;c__Clostridia;o__Lachnospirales;f__Lachnospiraceae;g__Hungatella;s__Hungatella hathewayi
OH_human_braganca_bin.26.fa	JAEXRL000000000	94.79	1.13	25.0	3288797	185203	32	human	d__Bacteria;p__Proteobacteria;c__Gammaproteobacteria;o__Burkholderiales;f__Burkholderiaceae;g__Alcaligenes;s__	d__Bacteria;p__Proteobacteria;c__Gammaproteobacteria;o__Burkholderiales;f__Burkholderiaceae;g__Alcaligenes;s__
OH_human_braganca_bin.260.fa	JAEXRM000000000	95.57	1.88	14.29	4288785	27362	229	human	d__Bacteria;p__Firmicutes_A;c__Clostridia;o__Acetivibrionales;f__Ruminiclostridiaceae_A;g__;s__	d__Bacteria;p__Firmicutes_A;c__Clostridia;o__Acetivibrionales;f__Ruminiclostridiaceae_A;g__;s__
OH_human_braganca_bin.264.fa	JAEXRN000000000	97.38	2021-12-01	100.0	2639940	31644	142	human	d__Bacteria;p__Firmicutes;c__Bacilli;o__Lactobacillales;f__Enterococcaceae;g__Enterococcus;s__Enterococcus faecalis	d__Bacteria;p__Firmicutes;c__Bacilli;o__Lactobacillales;f__Enterococcaceae;g__Enterococcus;s__Enterococcus faecalis
OH_human_braganca_bin.269.fa	JAEXRO000000000	94.12	0.29	0.0	2318903	114927	48	human	d__Bacteria;p__Proteobacteria;c__Gammaproteobacteria;o__Enterobacterales;f__Succinivibrionaceae;g__Succinivibrio;s__Succinivibrio sp000431835	d__Bacteria;p__Proteobacteria;c__Gammaproteobacteria;o__Enterobacterales;f__Succinivibrionaceae;g__Succinivibrio;s__Succinivibrio sp000431835
OH_human_braganca_bin.27.fa	JAEXRP000000000	98.28	1.47	0.0	3208355	35923	124	human	d__Bacteria;p__Bacteroidota;c__Bacteroidia;o__Flavobacteriales;f__Weeksellaceae;g__Soonwooa;s__Soonwooa buanensis	d__Bacteria;p__Bacteroidota;c__Bacteroidia;o__Flavobacteriales;f__Weeksellaceae;g__Soonwooa;s__Soonwooa buanensis
OH_human_braganca_bin.271.fa	JAEXRQ000000000	54.02	0.0	0.0	1292246	5497	262	human	d__Bacteria;p__Firmicutes_A;c__Clostridia;o__Peptostreptococcales;f__Anaerovoracaceae;g__;s__	d__Bacteria;p__Firmicutes_A;c__Clostridia;o__Peptostreptococcales;f__Anaerovoracaceae;g__;s__
OH_human_braganca_bin.273.fa	JAEXRR000000000	68.7	8.29	10.0	5866839	6446	1033	human	d__Bacteria;p__Proteobacteria;c__Alphaproteobacteria;o__Azospirillales;f__Azospirillaceae;g__Azospirillum;s__	d__Bacteria;p__Proteobacteria;c__Alphaproteobacteria;o__Azospirillales;f__Azospirillaceae;g__Azospirillum;s__
OH_human_braganca_bin.274.fa	JAEXRS000000000	96.13	1.74	100.0	2875841	43606	98	human	d__Bacteria;p__Firmicutes_A;c__Clostridia;o__Lachnospirales;f__Lachnospiraceae;g__Blautia_A;s__	d__Bacteria;p__Firmicutes_A;c__Clostridia;o__Lachnospirales;f__Lachnospiraceae;g__Blautia_A;s__
OH_human_braganca_bin.276.fa	JAEXRT000000000	73.45	5.17	50.0	4462338	22242	290	human	d__Bacteria;p__Proteobacteria;c__Gammaproteobacteria;o__Xanthomonadales;f__Xanthomonadaceae;g__Stenotrophomonas;s__	d__Bacteria;p__Proteobacteria;c__Gammaproteobacteria;o__Xanthomonadales;f__Xanthomonadaceae;g__Stenotrophomonas;s__
OH_human_braganca_bin.278.fa	JAEXRU000000000	52.12	4.87	46.67	1006411	6801	168	human	d__Bacteria;p__Firmicutes_A;c__Clostridia;o__Oscillospirales;f__Ruminococcaceae;g__SZUA-444;s__	d__Bacteria;p__Firmicutes_A;c__Clostridia;o__Oscillospirales;f__Ruminococcaceae;g__SZUA-444;s__
OH_human_braganca_bin.279.fa	JAEXRV000000000	58.3	0.34	100.0	1328406	5118	271	human	d__Bacteria;p__Firmicutes_A;c__Clostridia;o__Monoglobales;f__UBA1381;g__CAG-41;s__CAG-41 sp900066215	d__Bacteria;p__Firmicutes_A;c__Clostridia;o__Monoglobales;f__UBA1381;g__CAG-41;s__CAG-41 sp900066215
OH_human_braganca_bin.280.fa	JAEXRW000000000	98.39	3.23	0.0	3906116	165915	41	human	d__Bacteria;p__Firmicutes_A;c__Clostridia;o__Christensenellales;f__UBA1431;g__;s__	d__Bacteria;p__Firmicutes_A;c__Clostridia;o__Christensenellales;f__UBA1431;g__;s__
OH_human_braganca_bin.281.fa	JAEXRX000000000	97.99	0.0	0.0	2598134	36468	109	human	d__Bacteria;p__Firmicutes_A;c__Clostridia;o__Lachnospirales;f__Lachnospiraceae;g__CAG-127;s__CAG-127 sp900319515	d__Bacteria;p__Firmicutes_A;c__Clostridia;o__Lachnospirales;f__Lachnospiraceae;g__CAG-127;s__CAG-127 sp900319515
OH_human_braganca_bin.283.fa	JAEXRY000000000	94.6	1.48	16.67	2967044	42912	94	human	d__Bacteria;p__Bacteroidota;c__Bacteroidia;o__Bacteroidales;f__Bacteroidaceae;g__Prevotella;s__	d__Bacteria;p__Bacteroidota;c__Bacteroidia;o__Bacteroidales;f__Bacteroidaceae;g__Prevotella;s__
OH_human_braganca_bin.284.fa	JAEXRZ000000000	93.89	2021-06-03	16.67	4852684	27261	249	human	d__Bacteria;p__Verrucomicrobiota;c__Lentisphaeria;o__Victivallales;f__UBA1829;g__UBA11452;s__UBA11452 sp003526375	d__Bacteria;p__Verrucomicrobiota;c__Lentisphaeria;o__Victivallales;f__UBA1829;g__UBA11452;s__UBA11452 sp003526375
OH_human_braganca_bin.285.fa	JAEXSA000000000	82.76	1.72	100.0	2658413	22843	184	human	d__Bacteria;p__Bacteroidota;c__Bacteroidia;o__Bacteroidales;f__Rikenellaceae;g__Alistipes;s__Alistipes finegoldii	d__Bacteria;p__Bacteroidota;c__Bacteroidia;o__Bacteroidales;f__Rikenellaceae;g__Alistipes;s__Alistipes finegoldii
OH_human_braganca_bin.287.fa	JAEXSB000000000	94.59	2021-03-02	0.0	4505757	59609	122	human	d__Bacteria;p__Verrucomicrobiota;c__Lentisphaeria;o__Victivallales;f__Victivallaceae;g__Victivallis;s__Victivallis sp002998355	d__Bacteria;p__Verrucomicrobiota;c__Lentisphaeria;o__Victivallales;f__Victivallaceae;g__Victivallis;s__Victivallis sp002998355
OH_human_braganca_bin.288.fa	JAEXSC000000000	93.72	3.69	50.0	1981488	12935	201	human	d__Bacteria;p__Firmicutes_A;c__Clostridia;o__Oscillospirales;f__Oscillospiraceae;g__Oscillibacter;s__Oscillibacter sp001916835	d__Bacteria;p__Firmicutes_A;c__Clostridia;o__Oscillospirales;f__Oscillospiraceae;g__Oscillibacter;s__Oscillibacter sp001916835
OH_human_braganca_bin.289.fa	JAEXSD000000000	95.97	1.47	0.0	1952509	22953	117	human	d__Bacteria;p__Firmicutes_A;c__Clostridia;o__Oscillospirales;f__Acutalibacteraceae;g__Ruminococcus_E;s__Ruminococcus_E sp003526955	d__Bacteria;p__Firmicutes_A;c__Clostridia;o__Oscillospirales;f__Acutalibacteraceae;g__Ruminococcus_E;s__Ruminococcus_E sp003526955
OH_human_braganca_bin.290.fa	JAEXSE000000000	94.01	0.0	0.0	1923970	33627	92	human	d__Bacteria;p__Firmicutes_C;c__Negativicutes;o__Acidaminococcales;f__Acidaminococcaceae;g__Acidaminococcus;s__Acidaminococcus fermentans	d__Bacteria;p__Firmicutes_C;c__Negativicutes;o__Acidaminococcales;f__Acidaminococcaceae;g__Acidaminococcus;s__Acidaminococcus fermentans
OH_human_braganca_bin.291.fa	JAEXSF000000000	72.87	1.51	66.67	1727249	16936	147	human	d__Bacteria;p__Firmicutes_A;c__Clostridia;o__Oscillospirales;f__CAG-272;g__CAG-390;s__CAG-390 sp000437015	d__Bacteria;p__Firmicutes_A;c__Clostridia;o__Oscillospirales;f__CAG-272;g__CAG-390;s__CAG-390 sp000437015
OH_human_braganca_bin.292.fa	JAEXSG000000000	98.63	0.0	0.0	2582779	91466	50	human	d__Bacteria;p__Firmicutes_A;c__Clostridia;o__Oscillospirales;f__Ruminococcaceae;g__Ruminococcus_D;s__Ruminococcus_D bicirculans	d__Bacteria;p__Firmicutes_A;c__Clostridia;o__Oscillospirales;f__Ruminococcaceae;g__Ruminococcus_D;s__Ruminococcus_D bicirculans
OH_human_braganca_bin.296.fa	JAEXSH000000000	91.17	0.84	50.0	2519705	11164	293	human	d__Bacteria;p__Firmicutes_A;c__Clostridia;o__Lachnospirales;f__Lachnospiraceae;g__Eubacterium_E;s__Eubacterium_E hallii	d__Bacteria;p__Firmicutes_A;c__Clostridia;o__Lachnospirales;f__Lachnospiraceae;g__Eubacterium_E;s__Eubacterium_E hallii
OH_human_braganca_bin.298.fa	JAEXSI000000000	95.7	0.0	0.0	1591423	134211	25	human	d__Bacteria;p__Proteobacteria;c__Alphaproteobacteria;o__RF32;f__CAG-239;g__;s__	d__Bacteria;p__Proteobacteria;c__Alphaproteobacteria;o__RF32;f__CAG-239;g__;s__
OH_human_braganca_bin.30.fa	JAEXSJ000000000	88.68	0.23	100.0	4507506	16721	362	human	d__Bacteria;p__Firmicutes_A;c__Clostridia;o__Lachnospirales;f__Lachnospiraceae;g__Clostridium_M;s__Clostridium_M bolteae	d__Bacteria;p__Firmicutes_A;c__Clostridia;o__Lachnospirales;f__Lachnospiraceae;g__Clostridium_M;s__Clostridium_M bolteae
OH_human_braganca_bin.303.fa	JAEXSK000000000	81.57	0.38	100.0	2020989	18152	149	human	d__Bacteria;p__Bacteroidota;c__Bacteroidia;o__Bacteroidales;f__Muribaculaceae;g__CAG-279;s__CAG-279 sp000437795	d__Bacteria;p__Bacteroidota;c__Bacteroidia;o__Bacteroidales;f__Muribaculaceae;g__CAG-279;s__CAG-279 sp000437795
OH_human_braganca_bin.304.fa	JAEXSL000000000	53.45	0.0	0.0	812716	5282	160	human	d__Bacteria;p__Firmicutes_A;c__Clostridia;o__Peptostreptococcales;f__Anaerovoracaceae;g__Mogibacterium;s__Mogibacterium sp002299625	d__Bacteria;p__Firmicutes_A;c__Clostridia;o__Peptostreptococcales;f__Anaerovoracaceae;g__Mogibacterium;s__Mogibacterium sp002299625
OH_human_braganca_bin.305.fa	JAEXSM000000000	76.22	1.79	0.0	1544346	79826	40	human	d__Bacteria;p__Firmicutes_A;c__Clostridia;o__TANB77;f__CAG-508;g__CAG-269;s__CAG-269 sp003525075	d__Bacteria;p__Firmicutes_A;c__Clostridia;o__TANB77;f__CAG-508;g__CAG-269;s__CAG-269 sp003525075
OH_human_braganca_bin.306.fa	JAEXSN000000000	64.38	2.67	40.0	1690699	6224	301	human	d__Bacteria;p__Firmicutes;c__Bacilli;o__Erysipelotrichales;f__Erysipelotrichaceae;g__Holdemanella;s__	d__Bacteria;p__Firmicutes;c__Bacilli;o__Erysipelotrichales;f__Erysipelotrichaceae;g__Holdemanella;s__
OH_human_braganca_bin.310.fa	JAEXSO000000000	95.89	2021-08-02	20.0	3431434	54230	107	human	d__Bacteria;p__Verrucomicrobiota;c__Verrucomicrobiae;o__Opitutales;f__Opitutaceae;g__;s__	d__Bacteria;p__Verrucomicrobiota;c__Verrucomicrobiae;o__Opitutales;f__Opitutaceae;g__;s__
OH_human_braganca_bin.311.fa	JAEXSP000000000	98.66	3.66	0.0	4621338	192199	45	human	d__Bacteria;p__Firmicutes_A;c__Clostridia;o__Acetivibrionales;f__Acetivibrionaceae;g__;s__	d__Bacteria;p__Firmicutes_A;c__Clostridia;o__Acetivibrionales;f__Acetivibrionaceae;g__;s__
OH_human_braganca_bin.315.fa	JAEXSQ000000000	64.65	0.0	0.0	2332604	5379	464	human	d__Bacteria;p__Actinobacteriota;c__Actinobacteria;o__Actinomycetales;f__Cellulomonadaceae;g__Cellulomonas;s__	d__Bacteria;p__Actinobacteriota;c__Actinobacteria;o__Actinomycetales;f__Cellulomonadaceae;g__Cellulomonas;s__
OH_human_braganca_bin.316.fa	JAEXSR000000000	64.29	6.25	0.0	1905933	5845	346	human	d__Bacteria;p__Firmicutes_A;c__Clostridia;o__Oscillospirales;f__Ruminococcaceae;g__Gemmiger;s__Gemmiger formicilis	d__Bacteria;p__Firmicutes_A;c__Clostridia;o__Oscillospirales;f__Ruminococcaceae;g__Gemmiger;s__Gemmiger formicilis
OH_human_braganca_bin.318.fa	JAEXSS000000000	60.56	2021-05-08	5.56	2600206	5374	496	human	d__Bacteria;p__Firmicutes_A;c__Clostridia;o__Lachnospirales;f__Lachnospiraceae;g__Ruminococcus_A;s__	d__Bacteria;p__Firmicutes_A;c__Clostridia;o__Lachnospirales;f__Lachnospiraceae;g__Ruminococcus_A;s__
OH_human_braganca_bin.32.fa	JAEXST000000000	59.31	0.0	0.0	4133061	14017	411	human	d__Bacteria;p__Bacteroidota;c__Bacteroidia;o__Bacteroidales;f__Bacteroidaceae;g__Bacteroides;s__Bacteroides cellulosilyticus	d__Bacteria;p__Bacteroidota;c__Bacteroidia;o__Bacteroidales;f__Bacteroidaceae;g__Bacteroides;s__Bacteroides cellulosilyticus
OH_human_braganca_bin.322.fa	JAEXSU000000000	53.45	0.0	0.0	1982676	72006	49	human	d__Bacteria;p__Bacteroidota;c__Bacteroidia;o__Bacteroidales;f__Bacteroidaceae;g__Prevotella;s__Prevotella sp002251385	d__Bacteria;p__Bacteroidota;c__Bacteroidia;o__Bacteroidales;f__Bacteroidaceae;g__Prevotella;s__Prevotella sp002251385
OH_human_braganca_bin.323.fa	JAEXSV000000000	77.57	2021-05-07	85.71	1694589	10822	196	human	d__Bacteria;p__Firmicutes_A;c__Clostridia;o__Oscillospirales;f__Oscillospiraceae;g__CAG-103;s__	d__Bacteria;p__Firmicutes_A;c__Clostridia;o__Oscillospirales;f__Oscillospiraceae;g__CAG-103;s__
OH_human_braganca_bin.325.fa	JAEXSW000000000	83.7	1.21	100.0	1710690	9015	227	human	d__Bacteria;p__Firmicutes_A;c__Clostridia;o__Lachnospirales;f__Lachnospiraceae;g__Agathobacter;s__Agathobacter rectale	d__Bacteria;p__Firmicutes_A;c__Clostridia;o__Lachnospirales;f__Lachnospiraceae;g__Agathobacter;s__Agathobacter rectale
OH_human_braganca_bin.328.fa	JAEXSX000000000	62.5	4.26	18.75	1581634	7696	238	human	d__Bacteria;p__Firmicutes_A;c__Clostridia;o__Oscillospirales;f__Oscillospiraceae;g__CAG-103;s__	d__Bacteria;p__Firmicutes_A;c__Clostridia;o__Oscillospirales;f__Oscillospiraceae;g__CAG-103;s__
OH_human_braganca_bin.329.fa	JAEXSY000000000	85.96	1.28	0.0	3655428	7934	542	human	d__Bacteria;p__Firmicutes_A;c__Clostridia;o__Clostridiales;f__Clostridiaceae;g__;s__	d__Bacteria;p__Firmicutes_A;c__Clostridia;o__Clostridiales;f__Clostridiaceae;g__;s__
OH_human_braganca_bin.331.fa	JAEXSZ000000000	61.4	1.75	100.0	1304978	8650	195	human	d__Bacteria;p__Firmicutes;c__Bacilli;o__Erysipelotrichales;f__Erysipelotrichaceae;g__Holdemanella;s__Holdemanella biformis	d__Bacteria;p__Firmicutes;c__Bacilli;o__Erysipelotrichales;f__Erysipelotrichaceae;g__Holdemanella;s__Holdemanella biformis
OH_human_braganca_bin.333.fa	JAEXTA000000000	97.77	1.71	40.0	4321087	24244	251	human	d__Bacteria;p__Bacteroidota;c__Ignavibacteria;o__Ignavibacteriales;f__Ignavibacteriaceae;g__;s__	d__Bacteria;p__Bacteroidota;c__Ignavibacteria;o__Ignavibacteriales;f__Ignavibacteriaceae;g__;s__
OH_human_braganca_bin.334.fa	JAEXTB000000000	85.79	2.33	50.0	2688300	9083	344	human	d__Bacteria;p__Firmicutes_A;c__Clostridia;o__Christensenellales;f__CAG-138;g__;s__	d__Bacteria;p__Firmicutes_A;c__Clostridia;o__Christensenellales;f__CAG-138;g__;s__
OH_human_braganca_bin.336.fa	JAEXTC000000000	88.97	1.68	0.0	1694816	16956	139	human	d__Bacteria;p__Firmicutes_A;c__Clostridia;o__Oscillospirales;f__Oscillospiraceae;g__CAG-83;s__CAG-83 sp000435975	d__Bacteria;p__Firmicutes_A;c__Clostridia;o__Oscillospirales;f__Oscillospiraceae;g__CAG-83;s__CAG-83 sp000435975
OH_human_braganca_bin.34.fa	JAEXTD000000000	96.2	2.84	0.0	4067076	229634	79	human	d__Bacteria;p__Proteobacteria;c__Gammaproteobacteria;o__Enterobacterales;f__Enterobacteriaceae;g__Morganella;s__Morganella morganii	d__Bacteria;p__Proteobacteria;c__Gammaproteobacteria;o__Enterobacterales;f__Enterobacteriaceae;g__Morganella;s__Morganella morganii
OH_human_braganca_bin.340.fa	JAEXTE000000000	80.18	1.53	54.55	2709401	6628	470	human	d__Bacteria;p__Proteobacteria;c__Gammaproteobacteria;o__Xanthomonadales;f__Xanthomonadaceae;g__Luteimonas;s__	d__Bacteria;p__Proteobacteria;c__Gammaproteobacteria;o__Xanthomonadales;f__Xanthomonadaceae;g__Luteimonas;s__
OH_human_braganca_bin.342.fa	JAEXTF000000000	65.42	0.13	100.0	958410	4838	207	human	d__Bacteria;p__Firmicutes_A;c__Clostridia;o__Oscillospirales;f__Oscillospiraceae;g__ER4;s__ER4 sp900317525	d__Bacteria;p__Firmicutes_A;c__Clostridia;o__Oscillospirales;f__Oscillospiraceae;g__ER4;s__ER4 sp900317525
OH_human_braganca_bin.344.fa	JAEXTG000000000	96.92	4.89	0.0	3229159	14587	326	human	d__Bacteria;p__Firmicutes_A;c__Clostridia;o__Lachnospirales;f__Lachnospiraceae;g__Dorea;s__Dorea formicigenerans	d__Bacteria;p__Firmicutes_A;c__Clostridia;o__Lachnospirales;f__Lachnospiraceae;g__Dorea;s__Dorea formicigenerans
OH_human_braganca_bin.346.fa	JAEXTH000000000	66.7	2021-01-02	33.33	1487159	6192	272	human	d__Bacteria;p__Firmicutes_A;c__Clostridia;o__Oscillospirales;f__Oscillospiraceae;g__CAG-83;s__CAG-83 sp000435555	d__Bacteria;p__Firmicutes_A;c__Clostridia;o__Oscillospirales;f__Oscillospiraceae;g__CAG-83;s__CAG-83 sp000435555
OH_human_braganca_bin.347.fa	JAEXTI000000000	80.45	5.0	42.86	3632138	7046	591	human	d__Bacteria;p__Chloroflexota;c__Anaerolineae;o__Anaerolineales;f__Anaerolineaceae;g__;s__	d__Bacteria;p__Chloroflexota;c__Anaerolineae;o__Anaerolineales;f__Anaerolineaceae;g__;s__
OH_human_braganca_bin.348.fa	JAEXTJ000000000	53.45	2.59	100.0	1780576	5290	351	human	d__Bacteria;p__Bacteroidota;c__Bacteroidia;o__Bacteroidales;f__Rikenellaceae;g__Alistipes;s__Alistipes shahii	d__Bacteria;p__Bacteroidota;c__Bacteroidia;o__Bacteroidales;f__Rikenellaceae;g__Alistipes;s__Alistipes shahii
OH_human_braganca_bin.349.fa	JAEXTK000000000	95.83	2.27	0.0	4144109	20554	306	human	d__Bacteria;p__Spirochaetota;c__Spirochaetia;o__Treponematales;f__Treponemataceae_B;g__UBA12037;s__	d__Bacteria;p__Spirochaetota;c__Spirochaetia;o__Treponematales;f__Treponemataceae_B;g__UBA12037;s__
OH_human_braganca_bin.35.fa	JAEXTL000000000	79.66	0.0	0.0	3083370	49129	94	human	d__Bacteria;p__Bacteroidota;c__Bacteroidia;o__Bacteroidales;f__Bacteroidaceae;g__Bacteroides;s__Bacteroides stercoris	d__Bacteria;p__Bacteroidota;c__Bacteroidia;o__Bacteroidales;f__Bacteroidaceae;g__Bacteroides;s__Bacteroides stercoris
OH_human_braganca_bin.350.fa	JAEXTM000000000	99.18	2.82	0.0	3106263	40437	148	human	d__Bacteria;p__Firmicutes_A;c__Clostridia;o__Peptostreptococcales;f__Peptostreptococcaceae;g__Terrisporobacter;s__	d__Bacteria;p__Firmicutes_A;c__Clostridia;o__Peptostreptococcales;f__Peptostreptococcaceae;g__Terrisporobacter;s__
OH_human_braganca_bin.351.fa	JAEXTN000000000	97.6	0.0	0.0	1620072	41327	68	human	d__Archaea;p__Euryarchaeota;c__Methanobacteria;o__Methanobacteriales;f__Methanobacteriaceae;g__Methanobrevibacter_A;s__Methanobrevibacter_A smithii	d__Archaea;p__Euryarchaeota;c__Methanobacteria;o__Methanobacteriales;f__Methanobacteriaceae;g__Methanobrevibacter_A;s__Methanobrevibacter_A smithii
OH_human_braganca_bin.354.fa	JAEXTO000000000	72.16	0.67	0.0	1084968	178698	8	human	d__Bacteria;p__Firmicutes_A;c__Clostridia;o__Oscillospirales;f__Acutalibacteraceae;g__;s__	d__Bacteria;p__Firmicutes_A;c__Clostridia;o__Oscillospirales;f__Acutalibacteraceae;g__;s__
OH_human_braganca_bin.356.fa	JAEXTP000000000	97.79	0.0	0.0	1962381	41270	74	human	d__Bacteria;p__Bacteroidota;c__Bacteroidia;o__Flavobacteriales;f__UBA1820;g__UBA1820;s__UBA1820 sp003150615	d__Bacteria;p__Bacteroidota;c__Bacteroidia;o__Flavobacteriales;f__UBA1820;g__UBA1820;s__UBA1820 sp003150615
OH_human_braganca_bin.357.fa	JAEXTQ000000000	84.97	4.36	0.0	2401753	7171	383	human	d__Bacteria;p__Firmicutes_A;c__Clostridia;o__Monoglobales;f__Monoglobaceae;g__Monoglobus;s__Monoglobus pectinilyticus	d__Bacteria;p__Firmicutes_A;c__Clostridia;o__Monoglobales;f__Monoglobaceae;g__Monoglobus;s__Monoglobus pectinilyticus
OH_human_braganca_bin.359.fa	JAEXTR000000000	85.1	0.56	0.0	3380279	10755	397	human	d__Bacteria;p__Bacteroidota;c__Ignavibacteria;o__Ignavibacteriales;f__Ignavibacteriaceae_A;g__;s__	d__Bacteria;p__Bacteroidota;c__Ignavibacteria;o__Ignavibacteriales;f__Ignavibacteriaceae_A;g__;s__
OH_human_braganca_bin.36.fa	JAEXTS000000000	56.38	1.72	0.0	2467786	4853	527	human	d__Bacteria;p__Verrucomicrobiota;c__Lentisphaeria;o__Victivallales;f__SZUA-371;g__SZUA-371;s__	d__Bacteria;p__Verrucomicrobiota;c__Lentisphaeria;o__Victivallales;f__SZUA-371;g__SZUA-371;s__
OH_human_braganca_bin.360.fa	JAEXTT000000000	85.95	0.9	100.0	2998489	10161	371	human	d__Bacteria;p__Bacteroidota;c__Bacteroidia;o__Bacteroidales;f__Tannerellaceae;g__Parabacteroides;s__Parabacteroides distasonis	d__Bacteria;p__Bacteroidota;c__Bacteroidia;o__Bacteroidales;f__Tannerellaceae;g__Parabacteroides;s__Parabacteroides distasonis
OH_human_braganca_bin.363.fa	JAEXTU000000000	80.85	2021-07-02	25.0	2715395	6727	459	human	d__Bacteria;p__Desulfobacterota_A;c__Desulfovibrionia;o__Desulfovibrionales;f__Desulfovibrionaceae;g__UBA6814;s__	d__Bacteria;p__Desulfobacterota_A;c__Desulfovibrionia;o__Desulfovibrionales;f__Desulfovibrionaceae;g__UBA6814;s__
OH_human_braganca_bin.366.fa	JAEXTV000000000	98.6	1.82	0.0	3357246	157100	37	human	d__Bacteria;p__Firmicutes_A;c__Clostridia;o__Christensenellales;f__SZUA-584;g__SZUA-584;s__	d__Bacteria;p__Firmicutes_A;c__Clostridia;o__Christensenellales;f__SZUA-584;g__SZUA-584;s__
OH_human_braganca_bin.367.fa	JAEXTW000000000	96.83	3.23	44.44	2547682	36087	113	human	d__Bacteria;p__Firmicutes_A;c__Clostridia;o__Oscillospirales;f__Ruminococcaceae;g__Gemmiger;s__	d__Bacteria;p__Firmicutes_A;c__Clostridia;o__Oscillospirales;f__Ruminococcaceae;g__Gemmiger;s__
OH_human_braganca_bin.368.fa	JAEXTX000000000	89.02	1.34	0.0	1927279	58744	48	human	d__Bacteria;p__Firmicutes_A;c__Clostridia;o__Christensenellales;f__CAG-138;g__PeH17;s__PeH17 sp000435055	d__Bacteria;p__Firmicutes_A;c__Clostridia;o__Christensenellales;f__CAG-138;g__PeH17;s__PeH17 sp000435055
OH_human_braganca_bin.37.fa	JAEXTY000000000	95.2	6.16	70.59	1940905	13444	205	human	d__Bacteria;p__Firmicutes_A;c__Clostridia;o__Tissierellales;f__Helcococcaceae;g__Finegoldia;s__Finegoldia magna_H	d__Bacteria;p__Firmicutes_A;c__Clostridia;o__Tissierellales;f__Helcococcaceae;g__Finegoldia;s__Finegoldia magna_H
OH_human_braganca_bin.372.fa	JAEXTZ000000000	81.78	0.74	66.67	1842105	9606	240	human	d__Bacteria;p__Firmicutes_A;c__Clostridia;o__Lachnospirales;f__Lachnospiraceae;g__Faecalicatena;s__Faecalicatena lactaris	d__Bacteria;p__Firmicutes_A;c__Clostridia;o__Lachnospirales;f__Lachnospiraceae;g__Faecalicatena;s__Faecalicatena lactaris
OH_human_braganca_bin.373.fa	JAEXUA000000000	90.89	4.54	11.76	2916462	33716	149	human	d__Bacteria;p__Bacteroidota;c__Bacteroidia;o__Bacteroidales;f__Bacteroidaceae;g__Prevotella;s__	d__Bacteria;p__Bacteroidota;c__Bacteroidia;o__Bacteroidales;f__Bacteroidaceae;g__Prevotella;s__
OH_human_braganca_bin.375.fa	JAEXUB000000000	94.51	1.68	33.33	3385022	18026	279	human	d__Bacteria;p__Bacteroidota;c__Ignavibacteria;o__Ignavibacteriales;f__Melioribacteraceae;g__;s__	d__Bacteria;p__Bacteroidota;c__Ignavibacteria;o__Ignavibacteriales;f__Melioribacteraceae;g__;s__
OH_human_braganca_bin.376.fa	JAEXUC000000000	95.53	1.83	50.0	1821126	15534	163	human	d__Bacteria;p__Campylobacterota;c__Campylobacteria;o__Campylobacterales;f__Arcobacteraceae;g__Aliarcobacter;s__Aliarcobacter cryaerophilus_A	d__Bacteria;p__Campylobacterota;c__Campylobacteria;o__Campylobacterales;f__Arcobacteraceae;g__Aliarcobacter;s__Aliarcobacter cryaerophilus_A
OH_human_braganca_bin.378.fa	JAEXUD000000000	98.37	3.85	0.0	3842221	83569	71	human	d__Bacteria;p__Firmicutes_A;c__Clostridia;o__Tissierellales;f__Sedimentibacteraceae;g__Sedimentibacter;s__	d__Bacteria;p__Firmicutes_A;c__Clostridia;o__Tissierellales;f__Sedimentibacteraceae;g__Sedimentibacter;s__
OH_human_braganca_bin.379.fa	JAEXUE000000000	66.32	2021-01-03	50.0	1365830	8874	188	human	d__Bacteria;p__Firmicutes_C;c__Negativicutes;o__Acidaminococcales;f__Acidaminococcaceae;g__Phascolarctobacterium;s__Phascolarctobacterium faecium	d__Bacteria;p__Firmicutes_C;c__Negativicutes;o__Acidaminococcales;f__Acidaminococcaceae;g__Phascolarctobacterium;s__Phascolarctobacterium faecium
OH_human_braganca_bin.38.fa	JAEXUF000000000	89.89	1.28	0.0	1162647	254806	8	human	d__Bacteria;p__Firmicutes;c__Bacilli;o__RF39;f__CAG-611;g__CAG-417;s__CAG-417 sp000432835	d__Bacteria;p__Firmicutes;c__Bacilli;o__RF39;f__CAG-611;g__CAG-417;s__CAG-417 sp000432835
OH_human_braganca_bin.381.fa	JAEXUG000000000	74.14	2021-09-06	80.0	2612539	30549	138	human	d__Bacteria;p__Bacteroidota;c__Bacteroidia;o__Bacteroidales;f__Bacteroidaceae;g__Prevotella;s__Prevotella sp900313215	d__Bacteria;p__Bacteroidota;c__Bacteroidia;o__Bacteroidales;f__Bacteroidaceae;g__Prevotella;s__Prevotella sp900313215
OH_human_braganca_bin.385.fa	JAEXUH000000000	91.11	2021-01-01	50.0	1620236	31407	75	human	d__Bacteria;p__Firmicutes_A;c__Clostridia;o__Oscillospirales;f__Acutalibacteraceae;g__CAG-180;s__CAG-180 sp000432435	d__Bacteria;p__Firmicutes_A;c__Clostridia;o__Oscillospirales;f__Acutalibacteraceae;g__CAG-180;s__CAG-180 sp000432435
OH_human_braganca_bin.388.fa	JAEXUI000000000	94.53	0.0	0.0	2929137	12582	288	human	d__Bacteria;p__Desulfobacterota_A;c__Desulfovibrionia;o__Desulfovibrionales;f__Desulfovibrionaceae;g__Desulfovibrio;s__Desulfovibrio fairfieldensis	d__Bacteria;p__Desulfobacterota_A;c__Desulfovibrionia;o__Desulfovibrionales;f__Desulfovibrionaceae;g__Desulfovibrio;s__Desulfovibrio fairfieldensis
OH_human_braganca_bin.389.fa	JAEXUJ000000000	94.43	2021-05-09	6.67	2970827	20626	257	human	d__Bacteria;p__Firmicutes_A;c__Clostridia;o__Lachnospirales;f__Lachnospiraceae;g__Tyzzerella;s__Tyzzerella nexilis	d__Bacteria;p__Firmicutes_A;c__Clostridia;o__Lachnospirales;f__Lachnospiraceae;g__Tyzzerella;s__Tyzzerella nexilis
OH_human_braganca_bin.39.fa	JAEXUK000000000	86.63	4.83	0.0	2662877	14814	241	human	d__Bacteria;p__Firmicutes_A;c__Clostridia;o__Lachnospirales;f__Lachnospiraceae;g__Coprococcus;s__Coprococcus eutactus	d__Bacteria;p__Firmicutes_A;c__Clostridia;o__Lachnospirales;f__Lachnospiraceae;g__Coprococcus;s__Coprococcus eutactus
OH_human_braganca_bin.390.fa	JAEXUL000000000	92.42	3.37	0.0	1314319	75459	41	human	d__Bacteria;p__Firmicutes;c__Bacilli;o__RF39;f__CAG-1000;g__CAG-460;s__CAG-460 sp000437315	d__Bacteria;p__Firmicutes;c__Bacilli;o__RF39;f__CAG-1000;g__CAG-460;s__CAG-460 sp000437315
OH_human_braganca_bin.391.fa	JAEXUM000000000	60.97	0.0	0.0	1779227	6493	307	human	d__Bacteria;p__Bacteroidota;c__Bacteroidia;o__Bacteroidales;f__Rikenellaceae;g__Alistipes_A;s__Alistipes_A indistinctus	d__Bacteria;p__Bacteroidota;c__Bacteroidia;o__Bacteroidales;f__Rikenellaceae;g__Alistipes_A;s__Alistipes_A indistinctus
OH_human_braganca_bin.392.fa	JAEXUN000000000	85.37	2021-04-01	66.67	2167358	9631	277	human	d__Bacteria;p__Firmicutes_A;c__Clostridia;o__Oscillospirales;f__Ruminococcaceae;g__Gemmiger;s__Gemmiger sp003476825	d__Bacteria;p__Firmicutes_A;c__Clostridia;o__Oscillospirales;f__Ruminococcaceae;g__Gemmiger;s__Gemmiger sp003476825
OH_human_braganca_bin.395.fa	JAEXUO000000000	82.4	2021-07-01	60.0	1482526	14204	143	human	d__Bacteria;p__Actinobacteriota;c__Actinobacteria;o__Actinomycetales;f__Bifidobacteriaceae;g__Bifidobacterium;s__Bifidobacterium adolescentis	d__Bacteria;p__Actinobacteriota;c__Actinobacteria;o__Actinomycetales;f__Bifidobacteriaceae;g__Bifidobacterium;s__Bifidobacterium adolescentis
OH_human_braganca_bin.4.fa	JAEXUP000000000	59.8	4.29	83.33	3070034	10681	366	human	d__Bacteria;p__Actinobacteriota;c__Actinobacteria;o__Actinomycetales;f__Cellulomonadaceae;g__Actinotalea;s__	d__Bacteria;p__Actinobacteriota;c__Actinobacteria;o__Actinomycetales;f__Cellulomonadaceae;g__Actinotalea;s__
OH_human_braganca_bin.41.fa	JAEXUQ000000000	84.56	0.82	33.33	2349081	7447	360	human	d__Bacteria;p__Firmicutes_A;c__Clostridia;o__Christensenellales;f__CAG-74;g__UBA11524;s__UBA11524 sp000437595	d__Bacteria;p__Firmicutes_A;c__Clostridia;o__Christensenellales;f__CAG-74;g__UBA11524;s__UBA11524 sp000437595
OH_human_braganca_bin.43.fa	JAEXUR000000000	94.44	0.49	75.0	1603085	15445	141	human	d__Bacteria;p__Firmicutes;c__Bacilli;o__Lactobacillales;f__Streptococcaceae;g__Streptococcus;s__Streptococcus thermophilus	d__Bacteria;p__Firmicutes;c__Bacilli;o__Lactobacillales;f__Streptococcaceae;g__Streptococcus;s__Streptococcus thermophilus
OH_human_braganca_bin.44.fa	JAEXUS000000000	83.83	5.66	71.43	2824942	9150	381	human	d__Bacteria;p__Firmicutes_A;c__Clostridia;o__Clostridiales;f__Clostridiaceae;g__Clostridium;s__Clostridium sp000435835	d__Bacteria;p__Firmicutes_A;c__Clostridia;o__Clostridiales;f__Clostridiaceae;g__Clostridium;s__Clostridium sp000435835
OH_human_braganca_bin.45.fa	JAEXUT000000000	89.66	2021-09-06	88.24	2690532	24866	154	human	d__Bacteria;p__Bacteroidota;c__Bacteroidia;o__Bacteroidales;f__Bacteroidaceae;g__Prevotella;s__Prevotella sp002265625	d__Bacteria;p__Bacteroidota;c__Bacteroidia;o__Bacteroidales;f__Bacteroidaceae;g__Prevotella;s__Prevotella sp002265625
OH_human_braganca_bin.46.fa	JAEXUU000000000	70.26	1.16	16.67	4284427	5022	899	human	d__Bacteria;p__Proteobacteria;c__Alphaproteobacteria;o__Rhizobiales;f__Beijerinckiaceae;g__Bosea;s__	d__Bacteria;p__Proteobacteria;c__Alphaproteobacteria;o__Rhizobiales;f__Beijerinckiaceae;g__Bosea;s__
OH_human_braganca_bin.47.fa	JAEXUV000000000	52.93	3.45	100.0	2387494	14424	221	human	d__Bacteria;p__Bacteroidota;c__Bacteroidia;o__Bacteroidales;f__Bacteroidaceae;g__Prevotella;s__Prevotella copri_A	d__Bacteria;p__Bacteroidota;c__Bacteroidia;o__Bacteroidales;f__Bacteroidaceae;g__Prevotella;s__Prevotella copri_A
OH_human_braganca_bin.48.fa	JAEXUW000000000	75.84	2021-01-01	0.0	1991919	248730	26	human	d__Bacteria;p__Firmicutes_A;c__Clostridia;o__Oscillospirales;f__Ruminococcaceae;g__SZUA-444;s__	d__Bacteria;p__Firmicutes_A;c__Clostridia;o__Oscillospirales;f__Ruminococcaceae;g__SZUA-444;s__
OH_human_braganca_bin.50.fa	JAEXUX000000000	70.34	3.45	66.67	3034726	22521	216	human	d__Bacteria;p__Bacteroidota;c__Bacteroidia;o__Bacteroidales;f__Bacteroidaceae;g__Prevotella;s__Prevotella sp000434515	d__Bacteria;p__Bacteroidota;c__Bacteroidia;o__Bacteroidales;f__Bacteroidaceae;g__Prevotella;s__Prevotella sp000434515
OH_human_braganca_bin.51.fa	JAEXUY000000000	93.16	2021-03-01	20.0	2660703	55190	70	human	d__Bacteria;p__Bacteroidota;c__Bacteroidia;o__Bacteroidales;f__Bacteroidaceae;g__Prevotella;s__Prevotella sp000436915	d__Bacteria;p__Bacteroidota;c__Bacteroidia;o__Bacteroidales;f__Bacteroidaceae;g__Prevotella;s__Prevotella sp000436915
OH_human_braganca_bin.52.fa	JAEXUZ000000000	93.82	3.37	0.0	1696281	60401	107	human	d__Bacteria;p__Firmicutes;c__Bacilli;o__RF39;f__CAG-611;g__CAG-710;s__CAG-710 sp000432595	d__Bacteria;p__Firmicutes;c__Bacilli;o__RF39;f__CAG-611;g__CAG-710;s__CAG-710 sp000432595
OH_human_braganca_bin.54.fa	JAEXVA000000000	73.37	0.27	0.0	1238505	6626	214	human	d__Bacteria;p__Firmicutes_A;c__Clostridia;o__Christensenellales;f__CAG-138;g__;s__	d__Bacteria;p__Firmicutes_A;c__Clostridia;o__Christensenellales;f__CAG-138;g__;s__
OH_human_braganca_bin.55.fa	JAEXVB000000000	62.57	2.68	0.0	2748144	4572	622	human	d__Bacteria;p__Firmicutes_A;c__Clostridia;o__Acetivibrionales;f__Acetivibrionaceae;g__Ruminiclostridium_A;s__	d__Bacteria;p__Firmicutes_A;c__Clostridia;o__Acetivibrionales;f__Acetivibrionaceae;g__Ruminiclostridium_A;s__
OH_human_braganca_bin.56.fa	JAEXVC000000000	94.84	2021-05-04	8.33	3369023	15312	282	human	d__Bacteria;p__Bacteroidota;c__Bacteroidia;o__Bacteroidales;f__BBW3;g__;s__	d__Bacteria;p__Bacteroidota;c__Bacteroidia;o__Bacteroidales;f__BBW3;g__;s__
OH_human_braganca_bin.58.fa	JAEXVD000000000	59.79	2021-02-01	62.5	1947451	4854	419	human	d__Bacteria;p__Proteobacteria;c__Alphaproteobacteria;o__Caulobacterales;f__Caulobacteraceae;g__Brevundimonas;s__Brevundimonas diminuta	d__Bacteria;p__Proteobacteria;c__Alphaproteobacteria;o__Caulobacterales;f__Caulobacteraceae;g__Brevundimonas;s__Brevundimonas diminuta
OH_human_braganca_bin.60.fa	JAEXVE000000000	86.16	3.42	83.33	5555117	25431	388	human	d__Bacteria;p__Bacteroidota;c__Bacteroidia;o__Bacteroidales;f__Bacteroidaceae;g__Bacteroides;s__Bacteroides intestinalis	d__Bacteria;p__Bacteroidota;c__Bacteroidia;o__Bacteroidales;f__Bacteroidaceae;g__Bacteroides;s__Bacteroides intestinalis
OH_human_braganca_bin.62.fa	JAEXVF000000000	97.58	0.48	0.0	2453194	469541	22	human	d__Bacteria;p__Firmicutes_A;c__Clostridia;o__Clostridiales;f__Clostridiaceae;g__Clostridium_P;s__Clostridium_P ventriculi	d__Bacteria;p__Firmicutes_A;c__Clostridia;o__Clostridiales;f__Clostridiaceae;g__Clostridium_P;s__Clostridium_P ventriculi
OH_human_braganca_bin.63.fa	JAEXVG000000000	93.16	2.24	66.67	2363860	18598	186	human	d__Bacteria;p__Firmicutes_A;c__Clostridia;o__Lachnospirales;f__Lachnospiraceae;g__Faecalicatena;s__Faecalicatena faecis	d__Bacteria;p__Firmicutes_A;c__Clostridia;o__Lachnospirales;f__Lachnospiraceae;g__Faecalicatena;s__Faecalicatena faecis
OH_human_braganca_bin.64.fa	JAEXVH000000000	75.86	0.0	0.0	2056626	7312	323	human	d__Bacteria;p__Proteobacteria;c__Gammaproteobacteria;o__Burkholderiales;f__Burkholderiaceae;g__Sutterella;s__Sutterella wadsworthensis_B	d__Bacteria;p__Proteobacteria;c__Gammaproteobacteria;o__Burkholderiales;f__Burkholderiaceae;g__Sutterella;s__Sutterella wadsworthensis_B
OH_human_braganca_bin.65.fa	JAEXVI000000000	98.26	2021-04-02	87.5	5010227	118569	95	human	d__Bacteria;p__Bacteroidota;c__Bacteroidia;o__Bacteroidales;f__Bacteroidaceae;g__Bacteroides;s__Bacteroides fragilis	d__Bacteria;p__Bacteroidota;c__Bacteroidia;o__Bacteroidales;f__Bacteroidaceae;g__Bacteroides;s__Bacteroides fragilis
OH_human_braganca_bin.66.fa	JAEXVJ000000000	93.63	0.0	0.0	5491781	23756	353	human	d__Bacteria;p__Proteobacteria;c__Gammaproteobacteria;o__Burkholderiales;f__Burkholderiaceae;g__Delftia;s__Delftia tsuruhatensis	d__Bacteria;p__Proteobacteria;c__Gammaproteobacteria;o__Burkholderiales;f__Burkholderiaceae;g__Delftia;s__Delftia tsuruhatensis
OH_human_braganca_bin.67.fa	JAEXVK000000000	73.11	5.33	25.0	1031167	5692	194	human	d__Bacteria;p__Firmicutes;c__Bacilli;o__RF39;f__CAG-302;g__CAG-302;s__	d__Bacteria;p__Firmicutes;c__Bacilli;o__RF39;f__CAG-302;g__CAG-302;s__
OH_human_braganca_bin.68.fa	JAEXVL000000000	98.55	2.27	33.33	2594719	25184	162	human	d__Bacteria;p__Firmicutes_A;c__Clostridia;o__Lachnospirales;f__Lachnospiraceae;g__Agathobacter;s__Agathobacter faecis	d__Bacteria;p__Firmicutes_A;c__Clostridia;o__Lachnospirales;f__Lachnospiraceae;g__Agathobacter;s__Agathobacter faecis
OH_human_braganca_bin.7.fa	JAEXVM000000000	62.57	5.17	50.0	1142558	6171	197	human	d__Bacteria;p__Firmicutes_A;c__Clostridia;o__Oscillospirales;f__Oscillospiraceae;g__CAG-83;s__	d__Bacteria;p__Firmicutes_A;c__Clostridia;o__Oscillospirales;f__Oscillospiraceae;g__CAG-83;s__
OH_human_braganca_bin.70.fa	JAEXVN000000000	92.59	2.64	37.5	2514849	23774	148	human	d__Bacteria;p__Bacteroidota;c__Bacteroidia;o__Bacteroidales;f__Rikenellaceae;g__Alistipes;s__Alistipes onderdonkii	d__Bacteria;p__Bacteroidota;c__Bacteroidia;o__Bacteroidales;f__Rikenellaceae;g__Alistipes;s__Alistipes onderdonkii
OH_human_braganca_bin.71.fa	JAEXVO000000000	57.17	5.76	0.0	1626707	5524	316	human	d__Bacteria;p__Firmicutes_A;c__Clostridia;o__Oscillospirales;f__Oscillospiraceae;g__Flavonifractor;s__Flavonifractor plautii	d__Bacteria;p__Firmicutes_A;c__Clostridia;o__Oscillospirales;f__Oscillospiraceae;g__Flavonifractor;s__Flavonifractor plautii
OH_human_braganca_bin.73.fa	JAEXVP000000000	96.09	2.75	57.14	3044971	31119	166	human	d__Bacteria;p__Firmicutes_A;c__Clostridia;o__Lachnospirales;f__Lachnospiraceae;g__Acetatifactor;s__Acetatifactor sp900066365	d__Bacteria;p__Firmicutes_A;c__Clostridia;o__Lachnospirales;f__Lachnospiraceae;g__Acetatifactor;s__Acetatifactor sp900066365
OH_human_braganca_bin.74.fa	JAEXVQ000000000	93.74	4.79	64.71	4039763	29001	195	human	d__Bacteria;p__Bacteroidota;c__Bacteroidia;o__Bacteroidales;f__Bacteroidaceae;g__Bacteroides;s__Bacteroides caccae	d__Bacteria;p__Bacteroidota;c__Bacteroidia;o__Bacteroidales;f__Bacteroidaceae;g__Bacteroides;s__Bacteroides caccae
OH_human_braganca_bin.76.fa	JAEXVR000000000	82.07	3.45	100.0	5051015	25164	321	human	d__Bacteria;p__Bacteroidota;c__Bacteroidia;o__Bacteroidales;f__Bacteroidaceae;g__Bacteroides;s__Bacteroides thetaiotaomicron	d__Bacteria;p__Bacteroidota;c__Bacteroidia;o__Bacteroidales;f__Bacteroidaceae;g__Bacteroides;s__Bacteroides thetaiotaomicron
OH_human_braganca_bin.82.fa	JAEXVS000000000	96.88	0.75	66.67	2422773	16507	192	human	d__Bacteria;p__Bacteroidota;c__Bacteroidia;o__Bacteroidales;f__Rikenellaceae;g__Alistipes;s__Alistipes obesi	d__Bacteria;p__Bacteroidota;c__Bacteroidia;o__Bacteroidales;f__Rikenellaceae;g__Alistipes;s__Alistipes obesi
OH_human_braganca_bin.85.fa	JAEXVT000000000	55.17	0.0	0.0	2225239	10730	259	human	d__Bacteria;p__Bacteroidota;c__Bacteroidia;o__Bacteroidales;f__Bacteroidaceae;g__Bacteroides_B;s__Bacteroides_B vulgatus	d__Bacteria;p__Bacteroidota;c__Bacteroidia;o__Bacteroidales;f__Bacteroidaceae;g__Bacteroides_B;s__Bacteroides_B vulgatus
OH_human_braganca_bin.90.fa	JAEXVU000000000	64.81	2.56	0.0	1423348	4446	326	human	d__Bacteria;p__Cyanobacteria;c__Vampirovibrionia;o__Gastranaerophilales;f__Gastranaerophilaceae;g__;s__	d__Bacteria;p__Cyanobacteria;c__Vampirovibrionia;o__Gastranaerophilales;f__Gastranaerophilaceae;g__;s__
OH_human_braganca_bin.92.fa	JAEXVV000000000	83.18	0.67	0.0	1840008	116199	26	human	d__Bacteria;p__Firmicutes_A;c__Clostridia;o__Oscillospirales;f__Acutalibacteraceae;g__CAG-177;s__CAG-177 sp003514385	d__Bacteria;p__Firmicutes_A;c__Clostridia;o__Oscillospirales;f__Acutalibacteraceae;g__CAG-177;s__CAG-177 sp003514385
OH_human_braganca_bin.94.fa	JAEXVW000000000	66.99	4.55	20.0	2774288	10006	347	human	d__Bacteria;p__Chloroflexota;c__Anaerolineae;o__Anaerolineales;f__Anaerolineaceae;g__Leptolinea;s__	d__Bacteria;p__Chloroflexota;c__Anaerolineae;o__Anaerolineales;f__Anaerolineaceae;g__Leptolinea;s__
OH_human_braganca_bin.95.fa	JAEXVX000000000	71.75	6.96	0.0	1364946	135323	26	human	d__Bacteria;p__Firmicutes_A;c__Clostridia;o__TANB77;f__CAG-508;g__CAG-492;s__	d__Bacteria;p__Firmicutes_A;c__Clostridia;o__TANB77;f__CAG-508;g__CAG-492;s__
OH_human_braganca_bin.96.fa	JAEXVY000000000	95.46	0.72	100.0	2566023	32824	118	human	d__Bacteria;p__Bacteroidota;c__Bacteroidia;o__Bacteroidales;f__Rikenellaceae;g__Alistipes_A;s__Alistipes_A sp900240235	d__Bacteria;p__Bacteroidota;c__Bacteroidia;o__Bacteroidales;f__Rikenellaceae;g__Alistipes_A;s__Alistipes_A sp900240235
OH_human_braganca_bin.97.fa	JAEXVZ000000000	93.03	1.36	50.0	2484304	22972	166	human	d__Bacteria;p__Verrucomicrobiota;c__Verrucomicrobiae;o__Verrucomicrobiales;f__Akkermansiaceae;g__Akkermansia;s__Akkermansia muciniphila	d__Bacteria;p__Verrucomicrobiota;c__Verrucomicrobiae;o__Verrucomicrobiales;f__Akkermansiaceae;g__Akkermansia;s__Akkermansia muciniphila
OH_human_braganca_bin.99.fa	JAEXWA000000000	91.34	1.98	87.5	2814809	31662	150	human	d__Bacteria;p__Firmicutes_A;c__Clostridia;o__Lachnospirales;f__Lachnospiraceae;g__Blautia_A;s__Blautia_A obeum	d__Bacteria;p__Firmicutes_A;c__Clostridia;o__Lachnospirales;f__Lachnospiraceae;g__Blautia_A;s__Blautia_A obeum
OH_human_dourados_bin.1.fa	JAEXWB000000000	87.92	2.13	100.0	1786571	27720	99	human	d__Bacteria;p__Firmicutes_A;c__Clostridia;o__Oscillospirales;f__Oscillospiraceae;g__CAG-103;s__CAG-103 sp000432375	d__Bacteria;p__Firmicutes_A;c__Clostridia;o__Oscillospirales;f__Oscillospiraceae;g__CAG-103;s__CAG-103 sp000432375
OH_human_dourados_bin.10.fa	JAEXWC000000000	98.39	0.54	0.0	3395061	205732	37	human	d__Bacteria;p__Bacteroidota;c__Bacteroidia;o__Bacteroidales;f__Marinifilaceae;g__Odoribacter;s__Odoribacter laneus	d__Bacteria;p__Bacteroidota;c__Bacteroidia;o__Bacteroidales;f__Marinifilaceae;g__Odoribacter;s__Odoribacter laneus
OH_human_dourados_bin.100.fa	JAEXWD000000000	97.26	2021-07-03	33.33	5250707	34163	258	human	d__Bacteria;p__Actinobacteriota;c__Actinobacteria;o__Mycobacteriales;f__Mycobacteriaceae;g__Mycolicibacterium;s__Mycolicibacterium neoaurum	d__Bacteria;p__Actinobacteriota;c__Actinobacteria;o__Mycobacteriales;f__Mycobacteriaceae;g__Mycolicibacterium;s__Mycolicibacterium neoaurum
OH_human_dourados_bin.101.fa	JAEXWE000000000	96.58	0.68	0.0	2874451	28433	148	human	d__Bacteria;p__Firmicutes_A;c__Clostridia;o__Oscillospirales;f__Ruminococcaceae;g__Ruthenibacterium;s__Ruthenibacterium lactatiformans	d__Bacteria;p__Firmicutes_A;c__Clostridia;o__Oscillospirales;f__Ruminococcaceae;g__Ruthenibacterium;s__Ruthenibacterium lactatiformans
OH_human_dourados_bin.103.fa	JAEXWF000000000	93.53	2021-08-04	57.14	2653724	8811	361	human	d__Bacteria;p__Firmicutes_A;c__Clostridia;o__Christensenellales;f__Christensenellaceae;g__Catabacter;s__Catabacter hongkongensis	d__Bacteria;p__Firmicutes_A;c__Clostridia;o__Christensenellales;f__Christensenellaceae;g__Catabacter;s__Catabacter hongkongensis
OH_human_dourados_bin.106.fa	JAEXWG000000000	96.65	0.0	0.0	3390474	46715	113	human	d__Bacteria;p__Desulfobacterota_A;c__Desulfovibrionia;o__Desulfovibrionales;f__Desulfovibrionaceae;g__Desulfovibrio;s__Desulfovibrio fairfieldensis	d__Bacteria;p__Desulfobacterota_A;c__Desulfovibrionia;o__Desulfovibrionales;f__Desulfovibrionaceae;g__Desulfovibrio;s__Desulfovibrio fairfieldensis
OH_human_dourados_bin.107.fa	JAEXWH000000000	90.75	2021-04-01	50.0	3926773	24065	250	human	d__Bacteria;p__Bacteroidota;c__Bacteroidia;o__Bacteroidales;f__Bacteroidaceae;g__Bacteroides;s__Bacteroides caccae	d__Bacteria;p__Bacteroidota;c__Bacteroidia;o__Bacteroidales;f__Bacteroidaceae;g__Bacteroides;s__Bacteroides caccae
OH_human_dourados_bin.108.fa	JAEXWI000000000	75.95	2.85	100.0	4873740	10398	594	human	d__Bacteria;p__Firmicutes_A;c__Clostridia;o__Lachnospirales;f__Lachnospiraceae;g__Hungatella;s__Hungatella hathewayi	d__Bacteria;p__Firmicutes_A;c__Clostridia;o__Lachnospirales;f__Lachnospiraceae;g__Hungatella;s__Hungatella hathewayi
OH_human_dourados_bin.110.fa	JAEXWJ000000000	60.97	0.0	0.0	1056831	6316	197	human	d__Bacteria;p__Actinobacteriota;c__Actinobacteria;o__Actinomycetales;f__Actinomycetaceae;g__Pauljensenia;s__Pauljensenia turicensis	d__Bacteria;p__Actinobacteriota;c__Actinobacteria;o__Actinomycetales;f__Actinomycetaceae;g__Pauljensenia;s__Pauljensenia turicensis
OH_human_dourados_bin.112.fa	JAEXWK000000000	85.75	0.77	0.0	3282525	11586	379	human	d__Bacteria;p__Bacteroidota;c__Bacteroidia;o__Bacteroidales;f__Tannerellaceae;g__Parabacteroides;s__Parabacteroides distasonis	d__Bacteria;p__Bacteroidota;c__Bacteroidia;o__Bacteroidales;f__Tannerellaceae;g__Parabacteroides;s__Parabacteroides distasonis
OH_human_dourados_bin.113.fa	JAEXWL000000000	57.09	0.07	0.0	1180411	4460	268	human	d__Bacteria;p__Actinobacteriota;c__Coriobacteriia;o__Coriobacteriales;f__Eggerthellaceae;g__;s__	d__Bacteria;p__Actinobacteriota;c__Coriobacteriia;o__Coriobacteriales;f__Eggerthellaceae;g__;s__
OH_human_dourados_bin.114.fa	JAEXWM000000000	84.73	2.35	75.0	1321523	6710	222	human	d__Bacteria;p__Firmicutes_A;c__Clostridia;o__Oscillospirales;f__Acutalibacteraceae;g__Ruminococcus_E;s__Ruminococcus_E bromii_B	d__Bacteria;p__Firmicutes_A;c__Clostridia;o__Oscillospirales;f__Acutalibacteraceae;g__Ruminococcus_E;s__Ruminococcus_E bromii_B
OH_human_dourados_bin.115.fa	JAEXWN000000000	64.18	0.46	33.33	3506785	5271	712	human	d__Bacteria;p__Proteobacteria;c__Alphaproteobacteria;o__Rhizobiales;f__Beijerinckiaceae;g__Bosea;s__Bosea sp003248805	d__Bacteria;p__Proteobacteria;c__Alphaproteobacteria;o__Rhizobiales;f__Beijerinckiaceae;g__Bosea;s__Bosea sp003248805
OH_human_dourados_bin.117.fa	JAEXWO000000000	85.69	0.0	0.0	2497274	9867	306	human	d__Bacteria;p__Synergistota;c__Synergistia;o__Synergistales;f__Synergistaceae;g__Cloacibacillus;s__Cloacibacillus evryensis	d__Bacteria;p__Synergistota;c__Synergistia;o__Synergistales;f__Synergistaceae;g__Cloacibacillus;s__Cloacibacillus evryensis
OH_human_dourados_bin.118.fa	JAEXWP000000000	95.79	1.97	40.0	2009729	17738	171	human	d__Bacteria;p__Firmicutes_C;c__Negativicutes;o__Acidaminococcales;f__Acidaminococcaceae;g__Phascolarctobacterium;s__Phascolarctobacterium faecium	d__Bacteria;p__Firmicutes_C;c__Negativicutes;o__Acidaminococcales;f__Acidaminococcaceae;g__Phascolarctobacterium;s__Phascolarctobacterium faecium
OH_human_dourados_bin.119.fa	JAEXWQ000000000	100.0	0.0	0.0	2189136	46594	70	human	d__Bacteria;p__Firmicutes;c__Bacilli;o__Erysipelotrichales;f__Erysipelatoclostridiaceae;g__Catenibacterium;s__Catenibacterium sp000437715	d__Bacteria;p__Firmicutes;c__Bacilli;o__Erysipelotrichales;f__Erysipelatoclostridiaceae;g__Catenibacterium;s__Catenibacterium sp000437715
OH_human_dourados_bin.12.fa	JAEXWR000000000	82.27	0.56	33.33	1485336	6957	229	human	d__Bacteria;p__Firmicutes_A;c__Clostridia;o__Oscillospirales;f__Acutalibacteraceae;g__Eubacterium_R;s__Eubacterium_R sp000436835	d__Bacteria;p__Firmicutes_A;c__Clostridia;o__Oscillospirales;f__Acutalibacteraceae;g__Eubacterium_R;s__Eubacterium_R sp000436835
OH_human_dourados_bin.120.fa	JAEXWS000000000	90.95	2021-01-01	50.0	2646397	14671	242	human	d__Bacteria;p__Firmicutes_A;c__Clostridia;o__Oscillospirales;f__Oscillospiraceae;g__Oscillibacter;s__	d__Bacteria;p__Firmicutes_A;c__Clostridia;o__Oscillospirales;f__Oscillospiraceae;g__Oscillibacter;s__
OH_human_dourados_bin.121.fa	JAEXWT000000000	78.39	1.61	0.0	1580263	8955	225	human	d__Bacteria;p__Actinobacteriota;c__Coriobacteriia;o__Coriobacteriales;f__Atopobiaceae;g__Olsenella_E;s__	d__Bacteria;p__Actinobacteriota;c__Coriobacteriia;o__Coriobacteriales;f__Atopobiaceae;g__Olsenella_E;s__
OH_human_dourados_bin.122.fa	JAEXWU000000000	97.31	1.16	33.33	2911566	26362	191	human	d__Bacteria;p__Firmicutes_A;c__Clostridia;o__Lachnospirales;f__Lachnospiraceae;g__Blautia_A;s__Blautia_A obeum	d__Bacteria;p__Firmicutes_A;c__Clostridia;o__Lachnospirales;f__Lachnospiraceae;g__Blautia_A;s__Blautia_A obeum
OH_human_dourados_bin.126.fa	JAEXWV000000000	77.6	2021-09-02	88.89	1524895	6874	259	human	d__Bacteria;p__Firmicutes_A;c__Clostridia;o__Lachnospirales;f__Lachnospiraceae;g__Agathobacter;s__Agathobacter rectale	d__Bacteria;p__Firmicutes_A;c__Clostridia;o__Lachnospirales;f__Lachnospiraceae;g__Agathobacter;s__Agathobacter rectale
OH_human_dourados_bin.127.fa	JAEXWW000000000	84.28	0.75	50.0	3185154	14201	303	human	d__Bacteria;p__Proteobacteria;c__Gammaproteobacteria;o__Pseudomonadales;f__Moraxellaceae;g__Acinetobacter;s__Acinetobacter pittii	d__Bacteria;p__Proteobacteria;c__Gammaproteobacteria;o__Pseudomonadales;f__Moraxellaceae;g__Acinetobacter;s__Acinetobacter pittii
OH_human_dourados_bin.128.fa	JAEXWX000000000	87.37	0.22	33.33	3189388	13708	320	human	d__Bacteria;p__Proteobacteria;c__Gammaproteobacteria;o__Xanthomonadales;f__Xanthomonadaceae;g__Pseudoxanthomonas;s__	d__Bacteria;p__Proteobacteria;c__Gammaproteobacteria;o__Xanthomonadales;f__Xanthomonadaceae;g__Pseudoxanthomonas;s__
OH_human_dourados_bin.130.fa	JAEXWY000000000	84.98	1.94	100.0	3138600	8564	433	human	d__Bacteria;p__Firmicutes_A;c__Clostridia;o__Eubacteriales;f__Eubacteriaceae;g__Eubacterium;s__Eubacterium limosum_A	d__Bacteria;p__Firmicutes_A;c__Clostridia;o__Eubacteriales;f__Eubacteriaceae;g__Eubacterium;s__Eubacterium limosum_A
OH_human_dourados_bin.131.fa	JAEXWZ000000000	83.21	1.38	30.0	2364097	8361	325	human	d__Bacteria;p__Firmicutes;c__Bacilli;o__Staphylococcales;f__Staphylococcaceae;g__Staphylococcus;s__Staphylococcus aureus	d__Bacteria;p__Firmicutes;c__Bacilli;o__Staphylococcales;f__Staphylococcaceae;g__Staphylococcus;s__Staphylococcus aureus
OH_human_dourados_bin.132.fa	JAEXXA000000000	74.14	3.45	100.0	4063962	16438	348	human	d__Bacteria;p__Bacteroidota;c__Bacteroidia;o__Bacteroidales;f__Bacteroidaceae;g__Bacteroides;s__Bacteroides thetaiotaomicron	d__Bacteria;p__Bacteroidota;c__Bacteroidia;o__Bacteroidales;f__Bacteroidaceae;g__Bacteroides;s__Bacteroides thetaiotaomicron
OH_human_dourados_bin.134.fa	JAEXXB000000000	87.44	2021-04-06	38.46	1751173	12530	197	human	d__Bacteria;p__Firmicutes_A;c__Clostridia;o__Oscillospirales;f__Oscillospiraceae;g__ER4;s__ER4 sp000765235	d__Bacteria;p__Firmicutes_A;c__Clostridia;o__Oscillospirales;f__Oscillospiraceae;g__ER4;s__ER4 sp000765235
OH_human_dourados_bin.135.fa	JAEXXC000000000	63.99	0.34	100.0	1413775	5578	278	human	d__Bacteria;p__Firmicutes_A;c__Clostridia;o__Oscillospirales;f__Oscillospiraceae;g__UBA738;s__UBA738 sp003522945	d__Bacteria;p__Firmicutes_A;c__Clostridia;o__Oscillospirales;f__Oscillospiraceae;g__UBA738;s__UBA738 sp003522945
OH_human_dourados_bin.136.fa	JAEXXD000000000	93.97	1.67	25.0	3339352	61609	77	human	d__Bacteria;p__Bacteroidota;c__Bacteroidia;o__Bacteroidales;f__UBA932;g__RC9;s__RC9 sp000433355	d__Bacteria;p__Bacteroidota;c__Bacteroidia;o__Bacteroidales;f__UBA932;g__RC9;s__RC9 sp000433355
OH_human_dourados_bin.138.fa	JAEXXE000000000	95.89	0.63	0.0	2128786	34944	87	human	d__Bacteria;p__Firmicutes_C;c__Negativicutes;o__Veillonellales;f__Dialisteraceae;g__Dialister;s__Dialister sp000434475	d__Bacteria;p__Firmicutes_C;c__Negativicutes;o__Veillonellales;f__Dialisteraceae;g__Dialister;s__Dialister sp000434475
OH_human_dourados_bin.139.fa	JAEXXF000000000	96.4	0.48	0.0	2560006	19144	195	human	d__Bacteria;p__Bacteroidota;c__Bacteroidia;o__Bacteroidales;f__Rikenellaceae;g__Alistipes;s__Alistipes finegoldii	d__Bacteria;p__Bacteroidota;c__Bacteroidia;o__Bacteroidales;f__Rikenellaceae;g__Alistipes;s__Alistipes finegoldii
OH_human_dourados_bin.142.fa	JAEXXG000000000	73.28	3.45	100.0	1289981	6151	237	human	d__Bacteria;p__Proteobacteria;c__Gammaproteobacteria;o__Burkholderiales;f__Burkholderiaceae;g__Oxalobacter;s__	d__Bacteria;p__Proteobacteria;c__Gammaproteobacteria;o__Burkholderiales;f__Burkholderiaceae;g__Oxalobacter;s__
OH_human_dourados_bin.143.fa	JAEXXH000000000	92.82	1.15	66.67	3556545	24089	214	human	d__Bacteria;p__Bacteroidota;c__Bacteroidia;o__Bacteroidales;f__Tannerellaceae;g__Parabacteroides;s__Parabacteroides merdae	d__Bacteria;p__Bacteroidota;c__Bacteroidia;o__Bacteroidales;f__Tannerellaceae;g__Parabacteroides;s__Parabacteroides merdae
OH_human_dourados_bin.144.fa	JAEXXI000000000	97.65	2021-08-03	0.0	2028181	55357	67	human	d__Bacteria;p__Firmicutes_A;c__Clostridia;o__Oscillospirales;f__Acutalibacteraceae;g__Ruminococcus_E;s__Ruminococcus_E sp003526955	d__Bacteria;p__Firmicutes_A;c__Clostridia;o__Oscillospirales;f__Acutalibacteraceae;g__Ruminococcus_E;s__Ruminococcus_E sp003526955
OH_human_dourados_bin.145.fa	JAEXXJ000000000	67.36	0.89	0.0	1053382	16242	98	human	d__Bacteria;p__Firmicutes_A;c__Clostridia;o__TANB77;f__CAG-508;g__CAG-273;s__CAG-273 sp000435755	d__Bacteria;p__Firmicutes_A;c__Clostridia;o__TANB77;f__CAG-508;g__CAG-273;s__CAG-273 sp000435755
OH_human_dourados_bin.146.fa	JAEXXK000000000	92.17	0.45	0.0	2185347	13588	213	human	d__Bacteria;p__Firmicutes_A;c__Clostridia;o__Oscillospirales;f__Ruminococcaceae;g__Ruminococcus_C;s__Ruminococcus_C sp000433635	d__Bacteria;p__Firmicutes_A;c__Clostridia;o__Oscillospirales;f__Ruminococcaceae;g__Ruminococcus_C;s__Ruminococcus_C sp000433635
OH_human_dourados_bin.147.fa	JAEXXL000000000	98.53	3.38	0.0	7565696	53539	212	human	d__Bacteria;p__Actinobacteriota;c__Actinobacteria;o__Mycobacteriales;f__Mycobacteriaceae;g__Nocardia;s__Nocardia takedensis	d__Bacteria;p__Actinobacteriota;c__Actinobacteria;o__Mycobacteriales;f__Mycobacteriaceae;g__Nocardia;s__Nocardia takedensis
OH_human_dourados_bin.15.fa	JAEXXM000000000	99.52	0.28	0.0	4100193	79307	85	human	d__Bacteria;p__Proteobacteria;c__Alphaproteobacteria;o__Rhizobiales;f__Hyphomicrobiaceae;g__Hyphomicrobium_A;s__	d__Bacteria;p__Proteobacteria;c__Alphaproteobacteria;o__Rhizobiales;f__Hyphomicrobiaceae;g__Hyphomicrobium_A;s__
OH_human_dourados_bin.150.fa	JAEXXN000000000	77.9	2.51	20.0	3602459	6670	618	human	d__Bacteria;p__Firmicutes_A;c__Clostridia;o__Lutisporales;f__Lutisporaceae;g__BRH-c25;s__	d__Bacteria;p__Firmicutes_A;c__Clostridia;o__Lutisporales;f__Lutisporaceae;g__BRH-c25;s__
OH_human_dourados_bin.151.fa	JAEXXO000000000	69.94	0.82	0.0	1141680	22314	80	human	d__Bacteria;p__Firmicutes_A;c__Clostridia;o__TANB77;f__CAG-508;g__CAG-273;s__CAG-273 sp000437855	d__Bacteria;p__Firmicutes_A;c__Clostridia;o__TANB77;f__CAG-508;g__CAG-273;s__CAG-273 sp000437855
OH_human_dourados_bin.153.fa	JAEXXP000000000	84.1	4.48	25.0	2386361	7456	379	human	d__Bacteria;p__Firmicutes;c__Bacilli;o__Erysipelotrichales;f__Erysipelotrichaceae;g__Holdemanella;s__Holdemanella sp002299315	d__Bacteria;p__Firmicutes;c__Bacilli;o__Erysipelotrichales;f__Erysipelotrichaceae;g__Holdemanella;s__Holdemanella sp002299315
OH_human_dourados_bin.156.fa	JAEXXQ000000000	97.99	2021-03-04	0.0	4598960	102890	88	human	d__Bacteria;p__Firmicutes_A;c__Clostridia;o__Lachnospirales;f__Cellulosilyticaceae;g__Cellulosilyticum;s__Cellulosilyticum lentocellum	d__Bacteria;p__Firmicutes_A;c__Clostridia;o__Lachnospirales;f__Cellulosilyticaceae;g__Cellulosilyticum;s__Cellulosilyticum lentocellum
OH_human_dourados_bin.157.fa	JAEXXR000000000	78.06	4.19	14.29	3552012	5201	718	human	d__Bacteria;p__Actinobacteriota;c__Thermoleophilia;o__Solirubrobacterales;f__Solirubrobacteraceae;g__Conexibacter;s__	d__Bacteria;p__Actinobacteriota;c__Thermoleophilia;o__Solirubrobacterales;f__Solirubrobacteraceae;g__Conexibacter;s__
OH_human_dourados_bin.159.fa	JAEXXS000000000	50.86	1.72	100.0	2630650	5310	525	human	d__Bacteria;p__Proteobacteria;c__Alphaproteobacteria;o__Rhizobiales;f__Rhizobiaceae;g__Ochrobactrum_B;s__	d__Bacteria;p__Proteobacteria;c__Alphaproteobacteria;o__Rhizobiales;f__Rhizobiaceae;g__Ochrobactrum_B;s__
OH_human_dourados_bin.160.fa	JAEXXT000000000	63.43	2.35	50.0	1403815	6209	251	human	d__Bacteria;p__Firmicutes_A;c__Clostridia;o__Lachnospirales;f__Lachnospiraceae;g__Anaerostipes;s__Anaerostipes hadrus	d__Bacteria;p__Firmicutes_A;c__Clostridia;o__Lachnospirales;f__Lachnospiraceae;g__Anaerostipes;s__Anaerostipes hadrus
OH_human_dourados_bin.161.fa	JAEXXU000000000	98.66	1.34	50.0	2830956	16406	231	human	d__Bacteria;p__Firmicutes_A;c__Clostridia;o__Oscillospirales;f__Ruminococcaceae;g__Anaerotruncus;s__Anaerotruncus sp900199635	d__Bacteria;p__Firmicutes_A;c__Clostridia;o__Oscillospirales;f__Ruminococcaceae;g__Anaerotruncus;s__Anaerotruncus sp900199635
OH_human_dourados_bin.163.fa	JAEXXV000000000	89.81	0.68	100.0	2372060	12363	248	human	d__Bacteria;p__Verrucomicrobiota;c__Verrucomicrobiae;o__Verrucomicrobiales;f__Akkermansiaceae;g__Akkermansia;s__Akkermansia muciniphila	d__Bacteria;p__Verrucomicrobiota;c__Verrucomicrobiae;o__Verrucomicrobiales;f__Akkermansiaceae;g__Akkermansia;s__Akkermansia muciniphila
OH_human_dourados_bin.164.fa	JAEXXW000000000	71.37	0.63	0.0	3617685	5296	734	human	d__Bacteria;p__Proteobacteria;c__Alphaproteobacteria;o__Rhizobiales;f__Xanthobacteraceae;g__Pseudorhodoplanes;s__	d__Bacteria;p__Proteobacteria;c__Alphaproteobacteria;o__Rhizobiales;f__Xanthobacteraceae;g__Pseudorhodoplanes;s__
OH_human_dourados_bin.166.fa	JAEXXX000000000	63.43	2.59	50.0	3967700	44728	149	human	d__Bacteria;p__Proteobacteria;c__Gammaproteobacteria;o__Enterobacterales;f__Enterobacteriaceae;g__Atlantibacter;s__Atlantibacter sp002358165	d__Bacteria;p__Proteobacteria;c__Gammaproteobacteria;o__Enterobacterales;f__Enterobacteriaceae;g__Atlantibacter;s__Atlantibacter sp002358165
OH_human_dourados_bin.167.fa	JAEXXY000000000	85.64	0.0	0.0	3988526	8990	549	human	d__Bacteria;p__Actinobacteriota;c__Actinobacteria;o__Actinomycetales;f__Dermatophilaceae;g__Monashia;s__	d__Bacteria;p__Actinobacteriota;c__Actinobacteria;o__Actinomycetales;f__Dermatophilaceae;g__Monashia;s__
OH_human_dourados_bin.168.fa	JAEXXZ000000000	74.54	2021-01-01	25.0	1400367	37909	63	human	d__Bacteria;p__Firmicutes_A;c__Clostridia;o__TANB77;f__CAG-508;g__CAG-269;s__	d__Bacteria;p__Firmicutes_A;c__Clostridia;o__TANB77;f__CAG-508;g__CAG-269;s__
OH_human_dourados_bin.170.fa	JAEXYA000000000	95.85	0.7	0.0	5440158	109902	73	human	d__Bacteria;p__Proteobacteria;c__Alphaproteobacteria;o__Rhizobiales;f__Xanthobacteraceae;g__Tardiphaga;s__	d__Bacteria;p__Proteobacteria;c__Alphaproteobacteria;o__Rhizobiales;f__Xanthobacteraceae;g__Tardiphaga;s__
OH_human_dourados_bin.171.fa	JAEXYB000000000	93.27	0.98	100.0	2774452	22861	184	human	d__Bacteria;p__Bacteroidota;c__Bacteroidia;o__Bacteroidales;f__Rikenellaceae;g__Alistipes;s__Alistipes shahii	d__Bacteria;p__Bacteroidota;c__Bacteroidia;o__Bacteroidales;f__Rikenellaceae;g__Alistipes;s__Alistipes shahii
OH_human_dourados_bin.172.fa	JAEXYC000000000	87.97	7.24	32.0	4101118	107730	62	human	d__Bacteria;p__Proteobacteria;c__Gammaproteobacteria;o__Xanthomonadales;f__Xanthomonadaceae;g__Stenotrophomonas;s__Stenotrophomonas maltophilia_F	d__Bacteria;p__Proteobacteria;c__Gammaproteobacteria;o__Xanthomonadales;f__Xanthomonadaceae;g__Stenotrophomonas;s__Stenotrophomonas maltophilia_F
OH_human_dourados_bin.173.fa	JAEXYD000000000	98.92	1.99	50.0	4570142	79468	110	human	d__Bacteria;p__Bacteroidota;c__Bacteroidia;o__Bacteroidales;f__Bacteroidaceae;g__Bacteroides_B;s__Bacteroides_B vulgatus	d__Bacteria;p__Bacteroidota;c__Bacteroidia;o__Bacteroidales;f__Bacteroidaceae;g__Bacteroides_B;s__Bacteroides_B vulgatus
OH_human_dourados_bin.174.fa	JAEXYE000000000	96.8	0.0	0.0	1491319	24011	103	human	d__Archaea;p__Euryarchaeota;c__Methanobacteria;o__Methanobacteriales;f__Methanobacteriaceae;g__Methanobrevibacter_A;s__Methanobrevibacter_A smithii	d__Archaea;p__Euryarchaeota;c__Methanobacteria;o__Methanobacteriales;f__Methanobacteriaceae;g__Methanobrevibacter_A;s__Methanobrevibacter_A smithii
OH_human_dourados_bin.175.fa	JAEXYF000000000	85.15	1.37	50.0	2092840	11307	234	human	d__Bacteria;p__Firmicutes_A;c__Clostridia;o__Oscillospirales;f__Ruminococcaceae;g__Ruminococcus_D;s__Ruminococcus_D bicirculans	d__Bacteria;p__Firmicutes_A;c__Clostridia;o__Oscillospirales;f__Ruminococcaceae;g__Ruminococcus_D;s__Ruminococcus_D bicirculans
OH_human_dourados_bin.182.fa	JAEXYG000000000	77.48	1.27	75.0	2126498	8241	313	human	d__Bacteria;p__Firmicutes_A;c__Clostridia;o__Lachnospirales;f__Lachnospiraceae;g__Blautia_A;s__Blautia_A massiliensis	d__Bacteria;p__Firmicutes_A;c__Clostridia;o__Lachnospirales;f__Lachnospiraceae;g__Blautia_A;s__Blautia_A massiliensis
OH_human_dourados_bin.183.fa	JAEXYH000000000	94.03	1.73	0.0	6938011	123312	101	human	d__Bacteria;p__Proteobacteria;c__Alphaproteobacteria;o__Rhizobiales;f__Rhizobiaceae;g__Neorhizobium;s__	d__Bacteria;p__Proteobacteria;c__Alphaproteobacteria;o__Rhizobiales;f__Rhizobiaceae;g__Neorhizobium;s__
OH_human_dourados_bin.185.fa	JAEXYI000000000	71.64	3.67	70.0	1443404	8147	215	human	d__Bacteria;p__Firmicutes_A;c__Clostridia;o__Oscillospirales;f__Oscillospiraceae;g__CAG-83;s__CAG-83 sp000435555	d__Bacteria;p__Firmicutes_A;c__Clostridia;o__Oscillospirales;f__Oscillospiraceae;g__CAG-83;s__CAG-83 sp000435555
OH_human_dourados_bin.188.fa	JAEXYJ000000000	92.4	0.7	0.0	1590124	361900	9	human	d__Bacteria;p__Firmicutes_A;c__Clostridia;o__4C28d-15;f__CAG-917;g__CAG-349;s__CAG-349 sp003539515	d__Bacteria;p__Firmicutes_A;c__Clostridia;o__4C28d-15;f__CAG-917;g__CAG-349;s__CAG-349 sp003539515
OH_human_dourados_bin.189.fa	JAEXYK000000000	56.38	3.45	100.0	5292825	12051	577	human	d__Bacteria;p__Bacteroidota;c__Bacteroidia;o__Bacteroidales;f__Bacteroidaceae;g__Bacteroides;s__Bacteroides ovatus	d__Bacteria;p__Bacteroidota;c__Bacteroidia;o__Bacteroidales;f__Bacteroidaceae;g__Bacteroides;s__Bacteroides ovatus
OH_human_dourados_bin.19.fa	JAEXYL000000000	96.9	5.32	21.28	5032443	90080	107	human	d__Bacteria;p__Proteobacteria;c__Alphaproteobacteria;o__Rhizobiales;f__Rhizobiaceae;g__Agrobacterium;s__Agrobacterium pusense	d__Bacteria;p__Proteobacteria;c__Alphaproteobacteria;o__Rhizobiales;f__Rhizobiaceae;g__Agrobacterium;s__Agrobacterium pusense
OH_human_dourados_bin.190.fa	JAEXYM000000000	91.7	2.52	43.75	2821446	22544	189	human	d__Bacteria;p__Bacteroidota;c__Bacteroidia;o__Bacteroidales;f__Bacteroidaceae;g__Prevotella;s__Prevotella sp900313215	d__Bacteria;p__Bacteroidota;c__Bacteroidia;o__Bacteroidales;f__Bacteroidaceae;g__Prevotella;s__Prevotella sp900313215
OH_human_dourados_bin.193.fa	JAEXYN000000000	94.67	2021-06-02	0.0	1325353	123604	41	human	d__Bacteria;p__Firmicutes;c__Bacilli;o__RF39;f__CAG-302;g__CAG-302;s__CAG-302 sp000431795	d__Bacteria;p__Firmicutes;c__Bacilli;o__RF39;f__CAG-302;g__CAG-302;s__CAG-302 sp000431795
OH_human_dourados_bin.194.fa	JAEXYO000000000	87.3	0.63	0.0	2122378	13203	222	human	d__Bacteria;p__Firmicutes_A;c__Clostridia;o__Lachnospirales;f__Lachnospiraceae;g__Fusicatenibacter;s__Fusicatenibacter saccharivorans	d__Bacteria;p__Firmicutes_A;c__Clostridia;o__Lachnospirales;f__Lachnospiraceae;g__Fusicatenibacter;s__Fusicatenibacter saccharivorans
OH_human_dourados_bin.195.fa	JAEXYP000000000	97.0	3.35	28.0	6059238	29026	399	human	d__Bacteria;p__Bacteroidota;c__Bacteroidia;o__Bacteroidales;f__Bacteroidaceae;g__Bacteroides;s__Bacteroides fragilis	d__Bacteria;p__Bacteroidota;c__Bacteroidia;o__Bacteroidales;f__Bacteroidaceae;g__Bacteroides;s__Bacteroides fragilis
OH_human_dourados_bin.196.fa	JAEXYQ000000000	50.0	0.0	0.0	1192882	6014	218	human	d__Bacteria;p__Firmicutes_A;c__Clostridia;o__Oscillospirales;f__Ruminococcaceae;g__Faecalibacterium;s__Faecalibacterium prausnitzii_D	d__Bacteria;p__Firmicutes_A;c__Clostridia;o__Oscillospirales;f__Ruminococcaceae;g__Faecalibacterium;s__Faecalibacterium prausnitzii_D
OH_human_dourados_bin.199.fa	JAEXYR000000000	64.72	1.18	33.33	2089967	4568	475	human	d__Bacteria;p__Actinobacteriota;c__Actinobacteria;o__Actinomycetales;f__Microbacteriaceae;g__Microbacterium;s__Microbacterium sp001595495	d__Bacteria;p__Actinobacteriota;c__Actinobacteria;o__Actinomycetales;f__Microbacteriaceae;g__Microbacterium;s__Microbacterium sp001595495
OH_human_dourados_bin.2.fa	JAEXYS000000000	96.31	1.17	50.0	2735268	21634	178	human	d__Bacteria;p__Firmicutes_A;c__Clostridia;o__Oscillospirales;f__Oscillospiraceae;g__Flavonifractor;s__	d__Bacteria;p__Firmicutes_A;c__Clostridia;o__Oscillospirales;f__Oscillospiraceae;g__Flavonifractor;s__
OH_human_dourados_bin.20.fa	JAEXYT000000000	85.16	2.0	44.44	4960097	10337	610	human	d__Bacteria;p__Bacteroidota;c__Bacteroidia;o__Bacteroidales;f__Bacteroidaceae;g__Bacteroides;s__Bacteroides nordii	d__Bacteria;p__Bacteroidota;c__Bacteroidia;o__Bacteroidales;f__Bacteroidaceae;g__Bacteroides;s__Bacteroides nordii
OH_human_dourados_bin.200.fa	JAEXYU000000000	91.14	1.71	57.14	3207007	15384	314	human	d__Bacteria;p__Proteobacteria;c__Gammaproteobacteria;o__Xanthomonadales;f__Xanthomonadaceae;g__Luteimonas;s__Luteimonas sp002324875	d__Bacteria;p__Proteobacteria;c__Gammaproteobacteria;o__Xanthomonadales;f__Xanthomonadaceae;g__Luteimonas;s__Luteimonas sp002324875
OH_human_dourados_bin.201.fa	JAEXYV000000000	94.36	0.0	0.0	2150779	30438	105	human	d__Bacteria;p__Firmicutes_A;c__Clostridia;o__Lachnospirales;f__Lachnospiraceae;g__Faecalicatena;s__Faecalicatena lactaris	d__Bacteria;p__Firmicutes_A;c__Clostridia;o__Lachnospirales;f__Lachnospiraceae;g__Faecalicatena;s__Faecalicatena lactaris
OH_human_dourados_bin.205.fa	JAEXYW000000000	96.53	0.62	0.0	3305936	105831	44	human	d__Bacteria;p__Proteobacteria;c__Gammaproteobacteria;o__Burkholderiales;f__Burkholderiaceae;g__Comamonas;s__Comamonas kerstersii	d__Bacteria;p__Proteobacteria;c__Gammaproteobacteria;o__Burkholderiales;f__Burkholderiaceae;g__Comamonas;s__Comamonas kerstersii
OH_human_dourados_bin.208.fa	JAEXYX000000000	97.74	0.57	33.33	3337057	64187	80	human	d__Bacteria;p__Bacteroidota;c__Bacteroidia;o__Bacteroidales;f__Coprobacteraceae;g__Coprobacter;s__Coprobacter fastidiosus	d__Bacteria;p__Bacteroidota;c__Bacteroidia;o__Bacteroidales;f__Coprobacteraceae;g__Coprobacter;s__Coprobacter fastidiosus
OH_human_dourados_bin.209.fa	JAEXYY000000000	88.89	0.85	0.0	1825325	94411	28	human	d__Bacteria;p__Cyanobacteria;c__Vampirovibrionia;o__Gastranaerophilales;f__Gastranaerophilaceae;g__Zag1;s__Zag1 sp001765415	d__Bacteria;p__Cyanobacteria;c__Vampirovibrionia;o__Gastranaerophilales;f__Gastranaerophilaceae;g__Zag1;s__Zag1 sp001765415
OH_human_dourados_bin.211.fa	JAEXYZ000000000	98.01	0.22	0.0	3950473	47776	127	human	d__Bacteria;p__Firmicutes;c__Bacilli;o__Bacillales_A;f__Planococcaceae;g__Lysinibacillus_C;s__	d__Bacteria;p__Firmicutes;c__Bacilli;o__Bacillales_A;f__Planococcaceae;g__Lysinibacillus_C;s__
OH_human_dourados_bin.213.fa	JAEXZA000000000	99.11	3.48	0.0	4739443	138160	66	human	d__Bacteria;p__Firmicutes_A;c__Clostridia;o__Lachnospirales;f__Lachnospiraceae;g__Lachnoclostridium;s__Lachnoclostridium phytofermentans_A	d__Bacteria;p__Firmicutes_A;c__Clostridia;o__Lachnospirales;f__Lachnospiraceae;g__Lachnoclostridium;s__Lachnoclostridium phytofermentans_A
OH_human_dourados_bin.214.fa	JAEXZB000000000	56.03	0.0	0.0	1451469	6541	253	human	d__Bacteria;p__Firmicutes_B;c__Peptococcia;o__Peptococcales;f__Peptococcaceae;g__;s__	d__Bacteria;p__Firmicutes_B;c__Peptococcia;o__Peptococcales;f__Peptococcaceae;g__;s__
OH_human_dourados_bin.215.fa	JAEXZC000000000	90.07	0.38	50.0	1838068	21118	127	human	d__Bacteria;p__Actinobacteriota;c__Actinobacteria;o__Actinomycetales;f__Bifidobacteriaceae;g__Bifidobacterium;s__Bifidobacterium longum	d__Bacteria;p__Actinobacteriota;c__Actinobacteria;o__Actinomycetales;f__Bifidobacteriaceae;g__Bifidobacterium;s__Bifidobacterium longum
OH_human_dourados_bin.216.fa	JAEXZD000000000	75.29	0.51	2021-09-09	2361666	6243	425	human	d__Bacteria;p__Proteobacteria;c__Alphaproteobacteria;o__Rhodobacterales;f__Rhodobacteraceae;g__Paracoccus;s__	d__Bacteria;p__Proteobacteria;c__Alphaproteobacteria;o__Rhodobacterales;f__Rhodobacteraceae;g__Paracoccus;s__
OH_human_dourados_bin.217.fa	JAEXZE000000000	88.65	5.65	0.0	2016421	131258	95	human	d__Bacteria;p__Firmicutes_A;c__Clostridia;o__Oscillospirales;f__CAG-272;g__CAG-841;s__CAG-841 sp000437375	d__Bacteria;p__Firmicutes_A;c__Clostridia;o__Oscillospirales;f__CAG-272;g__CAG-841;s__CAG-841 sp000437375
OH_human_dourados_bin.218.fa	JAEXZF000000000	70.95	1.61	50.0	3701727	5545	725	human	d__Bacteria;p__Proteobacteria;c__Alphaproteobacteria;o__Rhizobiales;f__Xanthobacteraceae;g__Azorhizobium;s__Azorhizobium caulinodans	d__Bacteria;p__Proteobacteria;c__Alphaproteobacteria;o__Rhizobiales;f__Xanthobacteraceae;g__Azorhizobium;s__Azorhizobium caulinodans
OH_human_dourados_bin.219.fa	JAEXZG000000000	85.9	0.38	25.0	3247969	9846	410	human	d__Bacteria;p__Actinobacteriota;c__Actinobacteria;o__Actinomycetales;f__Microbacteriaceae;g__Microbacterium;s__	d__Bacteria;p__Actinobacteriota;c__Actinobacteria;o__Actinomycetales;f__Microbacteriaceae;g__Microbacterium;s__
OH_human_dourados_bin.22.fa	JAEXZH000000000	50.54	0.48	0.0	1215522	4331	281	human	d__Bacteria;p__Bacteroidota;c__Bacteroidia;o__Bacteroidales;f__Rikenellaceae;g__Alistipes_A;s__Alistipes_A ihumii	d__Bacteria;p__Bacteroidota;c__Bacteroidia;o__Bacteroidales;f__Rikenellaceae;g__Alistipes_A;s__Alistipes_A ihumii
OH_human_dourados_bin.221.fa	JAEXZI000000000	70.22	4.42	80.0	1539816	7715	237	human	d__Bacteria;p__Actinobacteriota;c__Coriobacteriia;o__Coriobacteriales;f__Coriobacteriaceae;g__Collinsella;s__	d__Bacteria;p__Actinobacteriota;c__Coriobacteriia;o__Coriobacteriales;f__Coriobacteriaceae;g__Collinsella;s__
OH_human_dourados_bin.225.fa	JAEXZJ000000000	98.39	0.0	0.0	2770960	154073	29	human	d__Bacteria;p__Firmicutes_A;c__Clostridia;o__Christensenellales;f__CAG-138;g__UBA1685;s__UBA1685 sp002320595	d__Bacteria;p__Firmicutes_A;c__Clostridia;o__Christensenellales;f__CAG-138;g__UBA1685;s__UBA1685 sp002320595
OH_human_dourados_bin.227.fa	JAEXZK000000000	68.36	2021-01-01	0.0	1453384	5155	299	human	d__Bacteria;p__Firmicutes_A;c__Clostridia;o__Oscillospirales;f__Ruminococcaceae;g__Angelakisella;s__	d__Bacteria;p__Firmicutes_A;c__Clostridia;o__Oscillospirales;f__Ruminococcaceae;g__Angelakisella;s__
OH_human_dourados_bin.228.fa	JAEXZL000000000	96.57	3.68	10.0	3637619	24687	222	human	d__Bacteria;p__Firmicutes_A;c__Clostridia;o__Clostridiales;f__Clostridiaceae;g__;s__	d__Bacteria;p__Firmicutes_A;c__Clostridia;o__Clostridiales;f__Clostridiaceae;g__;s__
OH_human_dourados_bin.230.fa	JAEXZM000000000	83.47	0.0	0.0	1771373	9543	236	human	d__Bacteria;p__Firmicutes;c__Bacilli;o__Erysipelotrichales;f__Erysipelotrichaceae;g__Solobacterium;s__	d__Bacteria;p__Firmicutes;c__Bacilli;o__Erysipelotrichales;f__Erysipelotrichaceae;g__Solobacterium;s__
OH_human_dourados_bin.231.fa	JAEXZN000000000	80.25	0.97	66.67	1634192	7777	248	human	d__Bacteria;p__Firmicutes_A;c__Clostridia;o__Lachnospirales;f__Lachnospiraceae;g__Faecalicatena;s__Faecalicatena faecis	d__Bacteria;p__Firmicutes_A;c__Clostridia;o__Lachnospirales;f__Lachnospiraceae;g__Faecalicatena;s__Faecalicatena faecis
OH_human_dourados_bin.232.fa	JAEXZO000000000	98.92	2021-08-01	0.0	3637220	26935	215	human	d__Bacteria;p__Bacteroidota;c__Bacteroidia;o__Bacteroidales;f__Marinifilaceae;g__Odoribacter;s__Odoribacter splanchnicus	d__Bacteria;p__Bacteroidota;c__Bacteroidia;o__Bacteroidales;f__Marinifilaceae;g__Odoribacter;s__Odoribacter splanchnicus
OH_human_dourados_bin.234.fa	JAEXZP000000000	71.57	1.57	100.0	1431543	7444	228	human	d__Bacteria;p__Firmicutes_A;c__Clostridia;o__Oscillospirales;f__Oscillospiraceae;g__CAG-83;s__CAG-83 sp001916855	d__Bacteria;p__Firmicutes_A;c__Clostridia;o__Oscillospirales;f__Oscillospiraceae;g__CAG-83;s__CAG-83 sp001916855
OH_human_dourados_bin.236.fa	JAEXZQ000000000	72.77	3.76	10.0	1615998	8373	228	human	d__Bacteria;p__Firmicutes_A;c__Clostridia;o__Oscillospirales;f__Oscillospiraceae;g__Ruminiclostridium_C;s__	d__Bacteria;p__Firmicutes_A;c__Clostridia;o__Oscillospirales;f__Oscillospiraceae;g__Ruminiclostridium_C;s__
OH_human_dourados_bin.247.fa	JAEXZR000000000	85.83	0.64	100.0	3039303	10785	344	human	d__Bacteria;p__Proteobacteria;c__Gammaproteobacteria;o__Pseudomonadales;f__Moraxellaceae;g__Acinetobacter;s__Acinetobacter baumannii	d__Bacteria;p__Proteobacteria;c__Gammaproteobacteria;o__Pseudomonadales;f__Moraxellaceae;g__Acinetobacter;s__Acinetobacter baumannii
OH_human_dourados_bin.249.fa	JAEXZS000000000	99.19	0.32	0.0	3337181	63865	97	human	d__Bacteria;p__Proteobacteria;c__Alphaproteobacteria;o__Caulobacterales;f__Caulobacteraceae;g__Brevundimonas;s__	d__Bacteria;p__Proteobacteria;c__Alphaproteobacteria;o__Caulobacterales;f__Caulobacteraceae;g__Brevundimonas;s__
OH_human_dourados_bin.251.fa	JAEXZT000000000	81.03	5.17	0.0	3110687	103428	68	human	d__Bacteria;p__Proteobacteria;c__Gammaproteobacteria;o__Xanthomonadales;f__Xanthomonadaceae;g__Luteimonas;s__	d__Bacteria;p__Proteobacteria;c__Gammaproteobacteria;o__Xanthomonadales;f__Xanthomonadaceae;g__Luteimonas;s__
[truncated: 1,640 more rows]
