# Supplementary material for: Large Scale Genome-Centric Metagenomic Data from the Gut Microbiome of Food-Producing Animals and Humans
Source: Sci Data. 2022 Jun 25;9:366. doi: 10.1038/s41597-022-01465-5 (PMC9233704; doi:10.1038/s41597-022-01465-5)
Supplement: Supplementary file 5 — Supplementary Table 5. Shared microbial genomes in genus level among Human, Poultry, Swine, and Cattle microbiomes [file 41597_2022_1465_MOESM5_ESM.xlsx]

## Sheet: Sheet1
Supplementary Table 5. Shared microbial genomes in genus level among Human, Poultry, Swine, and Cattle microbiomes
Genus*	Cattle	Human	Poultry	Swine
g__Achromobacter	0.19	1.21	0.18	0.49
g__Actinotalea	0.91	0.39	0.12	0.30
g__Aliarcobacter/Arcobacter	0.03	0.36	0.06	0.08
g__Alistipes	0.22	1.95	0.19	0.19
g__Anaerocolumna	0.93	0.51	1.93	0.86
g__Azospirillum	2.71	0.22	0.31	0.47
g__Bacteroides/Bacteroides	4.45	7.17	5.82	8.02
g__Bacteroides_B/Bacteroides	4.45	7.17	5.82	8.02
g__Bilophila	0.25	2.44	0.13	0.13
g__Brevundimonas	1.24	0.30	0.40	0.30
g__Cellulomonas	2.74	0.27	3.28	0.40
g__Cellulosilyticum	0.59	1.13	0.12	0.11
g__Chryseobacterium_D/Chryseobacterium	0.27	0.34	01.02	1.52
g__Clostridium	4.59	6.01	5.18	6.34
g__Comamonas	1.28	7.63	0.56	2.86
g__Desulfovibrio	0.81	1.20	1.24	2.18
g__DTU059/Thermoclostridium	0.44	0.03	0.10	0.16
g__Escherichia	1.16	5.85	3.79	1.55
g__Gordonia	0.13	0.20	0.24	0.19
g__Gordonibacter	0.12	0.44	0.56	0.03
g__Herbinix	0.82	0.15	0.45	0.53
g__Hungatella	0.16	0.85	0.05	0.10
g__IMCC26207/Microthrixaceae **	0.04	0.001	0.004	0.007
g__Labilithrix	0.13	0.02	0.04	0.10
g__Luteimonas	2.06	0.78	1.15	0.82
g__Micromonospora	0.42	0.14	0.61	0.84
g__Mycolicibacterium	1.16	0.39	0.37	0.30
g__Ochrobactrum	0.04	0.16	0.05	0.18
g__Oscillibacter	0.39	1.16	0.57	0.71
g__Parabacteroides	0.27	1.32	0.40	0.43
g__Pseudomonas/Pseudomonas	1.14	6.92	1.10	0.56
g__Pseudomonas_A/Pseudomonas	1.14	6.92	1.10	0.56
g__Pseudomonas_E/Pseudomonas	1.14	6.92	1.10	0.56
g__Pseudorhodoplanes	0.35	0.03	0.16	0.12
g__Rhodococcus	0.24	0.14	0.28	0.18
g__Ruminiclostridium_A/Ruminiclostridium	12.14	1.00	13.44	19.22
g__Ruthenibacterium	0.02	0.20	0.02	0.04
g__Sedimentibacter	0.06	0.01	0.03	0.06
g__Sphingomonas	0.53	0.15	0.56	0.31
g__Sphingopyxis	0.11	0.02	0.13	0.14
g__Stenotrophomonas	0.30	0.94	0.63	1.21
g__SZUA-444/Ruminococcaceae **	1.96	5.29	1.89	2.28
g__SZUA-584/Christensenellaceae **	0.13	0.24	0.13	0.18
g__UBA1305/Hungateiclostridiaceae **	10.73	1.28	15.69	21.58
g__UBA8346/Hydrogenispora	0.51	0.40	0.31	0.61
* (g__GTDBTk taxonomy/Kraken NCBI Taxonomy)
** Average abundance estimated using family abundance information from Kraken 2. These groups represents new genus and were still not considered in the Kraken 2 full database
Ruminococcaceae	5.29	1.89	2.28
